# Supplementary material for: Contact tracing performance during the Ebola epidemic in Liberia, 2014-2015
Source: PLoS Negl Trop Dis. 2018 Sep 12;12(9):e0006762. doi: 10.1371/journal.pntd.0006762 (PMC6152989; doi:10.1371/journal.pntd.0006762)
Supplement: S1 Dataset — De-identified listing of contact tracing records used for analysis (N = 25,830). (XLSX) [file pntd.0006762.s001.xlsx]

## Sheet: Sheet1
id	Daily Symptoms (2)_id	contacttype1	contacttype2	contacttype3	contacttype4	contacttype5	contacttype6	sex	county	district	outcome	datefollowup	datecontact	zone2	CountOfdayfollowup1	contacttypes	monthfollow	yearfollow	monthcontact	yearcontact	timediff	urban_rural	phase	SumOfpainjoint1	SumOffever1	SumOfweakness1	SumOfnausea1	SumOfdiarrhea1	SumOfheadache1	SumOfpainthroat1	SumOfredeye1	SumOfbleedany1	died	missing_contacttype1	missing_contacttype2	missing_contacttype3	missing_contacttype4	missing_contacttype5	missing_contacttype6	total_symptom_types	symptomatic	yn_painjoint	yn_fever	yn_weakness	yn_nausea	yn_diarrhea	yn_headache	yn_painthroat	yn_redeye
00025C41-040C-43FE-8AF7-D6A5209A1931	00025C41-040C-43FE-8AF7-D6A5209A1931	1	1	0	0	0	0	MALE	SINOE	DUGBE RIVER	RESTARTED	2014-12-10	2014-12-09		16	2	12	2014	12	2014	1	rural	3	0	0	0	0	0	0	0	0	0		1	1	0	0	0	0	0	0	0	0	0	0	0	0	0	0
0003111B-5DFD-4B3F-B6CF-324487E7889C	0003111B-5DFD-4B3F-B6CF-324487E7889C	1	0	1	0	0	0	MALE	MONTSERRADO	MONROVIA	COMPLETED	2014-11-04	2014-11-03	1200	21	2	11	2014	11	2014	1	urban	2	0	0	0	0	0	0	0	0	0		1	0	1	0	0	0	0	0	0	0	0	0	0	0	0	0
00074A16-9D64-43D5-90E6-D11B89612C40	00074A16-9D64-43D5-90E6-D11B89612C40	0	0	0	0	0	0	MALE	MONTSERRADO	MONROVIA	COMPLETED	2014-10-29	2014-10-29	1100A	21	0	10	2014	10	2014	0	urban	2	0	0	0	0	0	0	0	0	0								0	0	0	0	0	0	0	0	0	0
000D45F8-81DC-4335-AA76-3C082F8DE8A7	000D45F8-81DC-4335-AA76-3C082F8DE8A7	1	1	1	1	0	0	FEMALE	MONTSERRADO	MONROVIA	COMPLETED	2014-09-19	2014-09-19		21	4	9	2014	9	2014	0	urban	2	0	0	0	0	0	0	0	0	0		1	1	1	1	0	0	0	0	0	0	0	0	0	0	0	0
000F1818-6BF8-4B68-80B1-BB0CE4747926	000F1818-6BF8-4B68-80B1-BB0CE4747926	0	0	0	0	0	0	FEMALE	MONTSERRADO	MONROVIA	COMPLETED	2014-09-09	2014-09-08	100	21	0	9	2014	9	2014	1	urban	2	0	0	0	0	0	0	0	0	0								0	0	0	0	0	0	0	0	0	0
00133FFA-79C0-4762-9DFA-BBBBC150CD16	00133FFA-79C0-4762-9DFA-BBBBC150CD16	1	1	0	1	0	0	MALE	MONTSERRADO	MONROVIA	SYMPTOMATIC	2014-11-09	2014-11-08	100	11	3	11	2014	11	2014	1	urban	2	0	1	1	0	0	1	0	0	0		1	1	0	1	0	0	3	1	0	1	1	0	0	1	0	0
00136529-8BAA-4818-BCFF-F949DA6658AC	00136529-8BAA-4818-BCFF-F949DA6658AC	0	0	0	0	0	0	FEMALE	MONTSERRADO	MONROVIA	COMPLETED	2015-02-12	2015-01-29	300	9	0	2	2015	1	2015	14	urban	3	0	0	0	0	0	0	0	0	0								0	0	0	0	0	0	0	0	0	0
0013D5CE-B428-45AF-BEA4-28FF962410A0	0013D5CE-B428-45AF-BEA4-28FF962410A0	1	1	1	1	0	0	MALE	MONTSERRADO	MONROVIA	COMPLETED	2014-11-05	2014-11-02	900	19	4	11	2014	11	2014	3	urban	2	0	0	0	0	0	0	0	0	0		1	1	1	1	0	0	0	0	0	0	0	0	0	0	0	0
00156B08-CBE8-4FD3-9D15-C0FD3BDBED68	00156B08-CBE8-4FD3-9D15-C0FD3BDBED68	0	0	0	0	0	0	MALE	MONTSERRADO	MONROVIA	COMPLETED	2014-12-27	2014-12-26	400	21	0	12	2014	12	2014	1	urban	3	0	0	0	0	0	0	0	0	0								0	0	0	0	0	0	0	0	0	0
001630D6-896D-4CDA-85EB-91A571581CD3	001630D6-896D-4CDA-85EB-91A571581CD3	0	1	0	0	0	0	FEMALE	MONTSERRADO	MONROVIA	COMPLETED	2014-10-23	2014-10-18		18	1	10	2014	10	2014	5	urban	2	0	0	0	0	0	0	0	0	0		0	1	0	0	0	0	0	0	0	0	0	0	0	0	0	0
001A4702-8CAF-45A1-9746-2F8FC50451D3	001A4702-8CAF-45A1-9746-2F8FC50451D3	0	1	1	0	0	0	FEMALE	MONTSERRADO	MONROVIA	SYMPTOMATIC	2014-10-31	2014-10-28	100	14	2	10	2014	10	2014	3	urban	2	0	0	0	0	0	0	0	0	0		0	1	1	0	0	0	0	0	0	0	0	0	0	0	0	0
001AF28F-A0B9-41E8-8F93-59A9AF02A1A2	001AF28F-A0B9-41E8-8F93-59A9AF02A1A2	0	1	0	1	0	0	FEMALE	MONTSERRADO	MONROVIA	COMPLETED	2014-12-11	2014-12-08	1300	19	2	12	2014	12	2014	3	urban	3	0	0	0	0	0	0	0	0	0		0	1	0	1	0	0	0	0	0	0	0	0	0	0	0	0
001D27FE-1E5F-40A6-B551-6B045A1735A2	001D27FE-1E5F-40A6-B551-6B045A1735A2	1	1	1	1	0	0	MALE	MONTSERRADO	MONROVIA	COMPLETED	2014-09-03	2014-09-03		19	4	9	2014	9	2014	0	urban	2	0	0	0	0	0	0	0	0	0		1	1	1	1	0	0	0	0	0	0	0	0	0	0	0	0
002033F2-6209-4D0C-B2BD-89064557DC3B	002033F2-6209-4D0C-B2BD-89064557DC3B	0	0	0	0	0	0	MALE	MONTSERRADO	MONROVIA	COMPLETED	2014-11-14	2014-11-13		21	0	11	2014	11	2014	1	urban	2	0	0	0	0	0	0	0	0	0								0	0	0	0	0	0	0	0	0	0
0021018F-2F4C-4326-9F56-9533EC3B02A4	0021018F-2F4C-4326-9F56-9533EC3B02A4	0	1	1	0	0	0	MALE	MONTSERRADO	MONROVIA	COMPLETED	2014-12-17	2014-12-16		21	2	12	2014	12	2014	1	urban	3	0	0	0	0	0	0	0	0	0		0	1	1	0	0	0	0	0	0	0	0	0	0	0	0	0
0021E9BB-D074-4747-81C3-24178849222B	0021E9BB-D074-4747-81C3-24178849222B	0	0	0	0	0	0	FEMALE	MONTSERRADO	MONROVIA	RESTARTED	2014-09-14	2014-09-11		5	0	9	2014	9	2014	3	urban	2	0	0	0	0	0	0	0	0	0								0	0	0	0	0	0	0	0	0	0
00220584-3D6B-4EF0-956D-3CE43232E3AF	00220584-3D6B-4EF0-956D-3CE43232E3AF	0	0	0	0	0	0	FEMALE	MONTSERRADO	MONROVIA	COMPLETED	2014-10-20	2014-10-17		15	0	10	2014	10	2014	3	urban	2	0	0	0	0	0	0	0	0	0								0	0	0	0	0	0	0	0	0	0
0022FFA3-16FB-46D8-BEEA-111EB6D0F9D5	0022FFA3-16FB-46D8-BEEA-111EB6D0F9D5	0	1	1	1	0	0	MALE	MONTSERRADO	MONROVIA	COMPLETED	2014-09-16	2014-09-13	1100B1	19	3	9	2014	9	2014	3	urban	2	0	0	0	0	0	0	0	0	0		0	1	1	1	0	0	0	0	0	0	0	0	0	0	0	0
00242807-F799-4099-842A-9D7C87264745	00242807-F799-4099-842A-9D7C87264745	1	1	0	0	0	0	MALE	MONTSERRADO	MONROVIA	COMPLETED	2014-08-21	2014-08-15		21	2	8	2014	8	2014	6	urban	2	0	0	0	0	0	0	0	0	0		1	1	0	0	0	0	0	0	0	0	0	0	0	0	0	0
0037224E-09E9-42C0-BD2C-7EDE0630483A	0037224E-09E9-42C0-BD2C-7EDE0630483A	0	0	0	0	0	0	FEMALE	MONTSERRADO	MONROVIA	COMPLETED	2014-10-26	2014-10-25	800	21	0	10	2014	10	2014	1	urban	2	0	0	0	0	0	0	0	0	0								0	0	0	0	0	0	0	0	0	0
003C0368-C87C-4D83-A081-16E833B8C38C	003C0368-C87C-4D83-A081-16E833B8C38C	0	1	0	0	0	0	FEMALE	MONTSERRADO	MONROVIA	COMPLETED	2014-12-09	2014-12-03	1200	15	1	12	2014	12	2014	6	urban	3	0	0	0	0	0	0	0	0	0		0	1	0	0	0	0	0	0	0	0	0	0	0	0	0	0
003C61F4-06B5-4FA7-901A-2ED25495F13B	003C61F4-06B5-4FA7-901A-2ED25495F13B	0	0	0	1	0	0	FEMALE	MONTSERRADO	MONROVIA	COMPLETED	2014-11-13	2014-11-12		18	1	11	2014	11	2014	1	urban	2	0	0	0	0	0	0	0	0	0		0	0	0	1	0	0	0	0	0	0	0	0	0	0	0	0
003CE066-6AA3-498D-8C62-16D1BCE44F31	003CE066-6AA3-498D-8C62-16D1BCE44F31	0	0	1	0	0	0	FEMALE	MONTSERRADO	MONROVIA	COMPLETED	2014-10-29	2014-10-28		21	1	10	2014	10	2014	1	urban	2	0	0	0	0	0	0	0	0	0		0	0	1	0	0	0	0	0	0	0	0	0	0	0	0	0
003FC144-82A1-4F39-9CDA-3AD9A7FA2B70	003FC144-82A1-4F39-9CDA-3AD9A7FA2B70	0	1	1	0	0	0	FEMALE	MONTSERRADO	MONROVIA	COMPLETED	2014-10-02	2014-10-01	100	21	2	10	2014	10	2014	1	urban	2	0	0	0	0	0	0	0	0	0		0	1	1	0	0	0	0	0	0	0	0	0	0	0	0	0
00451361-32F4-407E-98B0-5EFDA9D309D3	00451361-32F4-407E-98B0-5EFDA9D309D3	0	1	0	1	0	0	FEMALE	MONTSERRADO	MONROVIA	COMPLETED	2014-12-07	2014-12-06		21	2	12	2014	12	2014	1	urban	3	0	0	0	0	0	0	0	0	0		0	1	0	1	0	0	0	0	0	0	0	0	0	0	0	0
004A9D38-99E8-4101-8ABC-B9C2E4068122	004A9D38-99E8-4101-8ABC-B9C2E4068122	1	0	1	1	0	0	MALE	MARGIBI	KAKATA	COMPLETED	2014-09-03	2014-09-03		21	3	9	2014	9	2014	0	urban	2	0	0	0	0	0	0	0	0	0		1	0	1	1	0	0	0	0	0	0	0	0	0	0	0	0
004CEA58-D06E-4F5F-9F89-5A5ECA2D1E76	004CEA58-D06E-4F5F-9F89-5A5ECA2D1E76	0	0	0	0	0	0	MALE	MONTSERRADO	COMMONWEALTH	COMPLETED	2014-10-18	2014-10-16	1500	21	0	10	2014	10	2014	2	rural	2	0	0	0	0	0	0	0	0	0								0	0	0	0	0	0	0	0	0	0
004D8E02-D1E0-4FC5-910B-40D64D5C7989	004D8E02-D1E0-4FC5-910B-40D64D5C7989	1	1	1	1	0	0	MALE	MONTSERRADO	MONROVIA	LOST TO FOLLOW-UP	2014-09-26	2014-09-20	100	13	4	9	2014	9	2014	6	urban	2	0	0	0	0	0	0	0	0	0		1	1	1	1	0	0	0	0	0	0	0	0	0	0	0	0
00504A10-96F0-45BF-85C4-C9E0E04C6AF1	00504A10-96F0-45BF-85C4-C9E0E04C6AF1	1	0	0	0	0	0	FEMALE	MONTSERRADO	MONROVIA	COMPLETED	2015-01-17	2015-01-13	1300	19	1	1	2015	1	2015	4	urban	3	0	0	0	0	0	0	0	0	0		1	0	0	0	0	0	0	0	0	0	0	0	0	0	0	0
0051BF39-DA15-4DB7-AE65-31CF27ED193E	0051BF39-DA15-4DB7-AE65-31CF27ED193E	1	1	0	0	0	0	MALE	MONTSERRADO	MONROVIA	COMPLETED	2014-10-31	2014-10-29	1300	21	2	10	2014	10	2014	2	urban	2	0	0	0	0	0	0	0	0	0		1	1	0	0	0	0	0	0	0	0	0	0	0	0	0	0
00578111-68EC-490D-B336-E925C59D12C6	00578111-68EC-490D-B336-E925C59D12C6	0	0	0	0	0	0	FEMALE	MARGIBI	MAMBA KABA	COMPLETED	2014-09-06	2014-09-06		21	0	9	2014	9	2014	0	rural	2	0	0	0	0	0	0	0	0	0								0	0	0	0	0	0	0	0	0	0
0059CD8F-D27A-4F27-8F9F-4FD05C8A6980	0059CD8F-D27A-4F27-8F9F-4FD05C8A6980	0	0	0	0	0	0	MALE	MARGIBI	KAKATA	SYMPTOMATIC	2014-09-23	2014-09-23		6	0	9	2014	9	2014	0	urban	2	0	0	0	0	0	0	0	0	0								0	0	0	0	0	0	0	0	0	0
005B750C-1992-4CC3-A778-39862BAD5003	005B750C-1992-4CC3-A778-39862BAD5003	0	0	0	0	0	0	FEMALE	MONTSERRADO	MONROVIA	DROPPED	2015-01-29	2015-01-28	400	8	0	1	2015	1	2015	1	urban	3	0	0	0	0	0	0	0	0	0								0	0	0	0	0	0	0	0	0	0
005C0FB9-DC81-40EB-BA04-5F19844E8F14	005C0FB9-DC81-40EB-BA04-5F19844E8F14	1	1	0	1	0	0	MALE	MONTSERRADO	MONROVIA	COMPLETED	2014-09-30	2014-09-29	1100A2	20	3	9	2014	9	2014	1	urban	2	0	0	0	0	0	0	0	0	0		1	1	0	1	0	0	0	0	0	0	0	0	0	0	0	0
005E5A09-51E0-4B35-857A-669B6E36F91F	005E5A09-51E0-4B35-857A-669B6E36F91F	1	1	0	1	0	0	FEMALE	MONTSERRADO	MONROVIA	COMPLETED	2014-11-25	2014-11-25		18	3	11	2014	11	2014	0	urban	3	0	0	0	0	0	0	0	0	0		1	1	0	1	0	0	0	0	0	0	0	0	0	0	0	0
005F7191-B706-431B-83A1-0DBF731E1B6F	005F7191-B706-431B-83A1-0DBF731E1B6F	1	1	0	0	0	0	MALE	MONTSERRADO	MONROVIA	COMPLETED	2014-09-17	2014-09-09		15	2	9	2014	9	2014	8	urban	2	0	0	0	0	0	0	0	0	0		1	1	0	0	0	0	0	0	0	0	0	0	0	0	0	0
005FF874-3F10-4488-B229-0339531CC430	005FF874-3F10-4488-B229-0339531CC430	0	0	0	0	0	0	FEMALE	MONTSERRADO	MONROVIA	COMPLETED	2014-10-10	2014-10-07	100	19	0	10	2014	10	2014	3	urban	2	0	0	0	0	0	0	0	0	0								0	0	0	0	0	0	0	0	0	0
0061FB24-41B5-41D9-BE75-AB3470BF8AB3	0061FB24-41B5-41D9-BE75-AB3470BF8AB3	1	1	1	1	0	0	MALE	MONTSERRADO	MONROVIA	DROPPED	2015-03-06	2015-03-05		2	4	3	2015	3	2015	1	urban	4	0	0	0	0	0	0	0	0	0		1	1	1	1	0	0	0	0	0	0	0	0	0	0	0	0
006833CC-8931-42BA-8FAD-D8BF463FD2AB	006833CC-8931-42BA-8FAD-D8BF463FD2AB	0	0	0	0	0	0	MALE	MONTSERRADO	MONROVIA	COMPLETED	2014-11-14	2014-11-13	1400	21	0	11	2014	11	2014	1	urban	2	0	0	0	0	0	0	0	0	0								0	0	0	0	0	0	0	0	0	0
0069334F-DF5F-49FD-8AC4-DCB6F84F6C87	0069334F-DF5F-49FD-8AC4-DCB6F84F6C87	1	1	1	1	0	0	FEMALE	MONTSERRADO	MONROVIA	COMPLETED	2015-01-10	2015-01-09		21	4	1	2015	1	2015	1	urban	3	0	0	0	0	0	0	0	0	0		1	1	1	1	0	0	0	0	0	0	0	0	0	0	0	0
006C1E82-1BFD-4111-AAD4-4A9627C0256B	006C1E82-1BFD-4111-AAD4-4A9627C0256B	0	0	0	0	0	0	FEMALE	MONTSERRADO	MONROVIA	RESTARTED	2014-10-15	2014-10-08		3	0	10	2014	10	2014	7	urban	2	0	0	0	0	0	0	0	0	0								0	0	0	0	0	0	0	0	0	0
006CA096-3C84-4328-AF25-1CA89796FFF4	006CA096-3C84-4328-AF25-1CA89796FFF4	1	0	0	0	0	0	FEMALE	MONTSERRADO	MONROVIA	COMPLETED	2014-09-04	2014-08-29		17	1	9	2014	8	2014	6	urban	2	0	0	0	0	0	0	0	0	0		1	0	0	0	0	0	0	0	0	0	0	0	0	0	0	0
006F5BD1-1BB2-49CF-B499-DBE4967837DD	006F5BD1-1BB2-49CF-B499-DBE4967837DD	0	1	1	1	0	0	MALE	MONTSERRADO	MONROVIA	COMPLETED	2014-10-24	2014-10-23	1400	21	3	10	2014	10	2014	1	urban	2	0	0	0	0	0	0	0	0	0		0	1	1	1	0	0	0	0	0	0	0	0	0	0	0	0
006FC5D2-1EBD-4670-9A30-FFC0FF8B9FD8	006FC5D2-1EBD-4670-9A30-FFC0FF8B9FD8	0	0	0	0	0	0	MALE	MONTSERRADO	MONROVIA	COMPLETED	2014-09-29	2014-09-29		21	0	9	2014	9	2014	0	urban	2	0	0	0	0	0	0	0	0	0								0	0	0	0	0	0	0	0	0	0
00731005-BEBA-443E-9818-942D4773C3E5	00731005-BEBA-443E-9818-942D4773C3E5	0	0	0	0	0	0	FEMALE	MONTSERRADO	MONROVIA	COMPLETED	2014-12-12	2014-12-12		21	0	12	2014	12	2014	0	urban	3	0	0	0	0	0	0	0	0	0								0	0	0	0	0	0	0	0	0	0
0077BE76-D01E-4BB8-9930-03B7700A7510	0077BE76-D01E-4BB8-9930-03B7700A7510	1	1	0	0	0	0	MALE	MONTSERRADO	MONROVIA	COMPLETED	2014-10-01	2014-10-01		1	2	10	2014	10	2014	0	urban	2	0	0	0	0	0	0	0	0	0		1	1	0	0	0	0	0	0	0	0	0	0	0	0	0	0
0081A39C-F99F-41A3-821D-4007E13BDD5D	0081A39C-F99F-41A3-821D-4007E13BDD5D	0	1	0	0	0	0		MONTSERRADO	CAREYSBURG	COMPLETED	2014-09-01	2014-09-01	1700	21	1	9	2014	9	2014	0	rural	2	0	0	0	0	0	0	0	0	0		0	1	0	0	0	0	0	0	0	0	0	0	0	0	0	0
00826C04-18B1-4249-ACB0-01883E95BD28	00826C04-18B1-4249-ACB0-01883E95BD28	1	0	0	0	0	0	FEMALE	MARGIBI	MAMBA KABA	COMPLETED	2014-09-25	2014-09-25		21	1	9	2014	9	2014	0	rural	2	0	0	0	0	0	0	0	0	0		1	0	0	0	0	0	0	0	0	0	0	0	0	0	0	0
0083C227-DE9D-4512-ADC8-EC4AD314300D	0083C227-DE9D-4512-ADC8-EC4AD314300D	1	0	0	0	0	0	MALE	MONTSERRADO	MONROVIA	COMPLETED	2014-10-15	2014-10-04		11	1	10	2014	10	2014	11	urban	2	0	0	0	0	0	0	0	0	0		1	0	0	0	0	0	0	0	0	0	0	0	0	0	0	0
0085B822-C4FC-4559-A060-67148CC27649	0085B822-C4FC-4559-A060-67148CC27649	0	0	0	0	0	0	FEMALE	MONTSERRADO	MONROVIA	COMPLETED	2014-12-08	2014-12-06	400	21	0	12	2014	12	2014	2	urban	3	0	0	0	0	0	0	0	0	0								0	0	0	0	0	0	0	0	0	0
0085F3F2-1E16-40F0-94AD-23D5B9359DC8	0085F3F2-1E16-40F0-94AD-23D5B9359DC8	1	1	0	0	0	0	MALE	BONG	ZOTA	COMPLETED	2014-09-12	2014-09-12		21	2	9	2014	9	2014	0	rural	2	0	0	0	0	0	0	0	0	0		1	1	0	0	0	0	0	0	0	0	0	0	0	0	0	0
0088533A-6383-4262-9E78-E1FE612C60AE	0088533A-6383-4262-9E78-E1FE612C60AE	0	0	0	0	0	0	FEMALE	MONTSERRADO	CAREYSBURG	COMPLETED	2014-09-21	2014-09-21	1700	21	0	9	2014	9	2014	0	rural	2	0	0	0	0	0	0	0	0	0								0	0	0	0	0	0	0	0	0	0
008BC67B-6F88-489D-9B7D-9869F0F9D7A8	008BC67B-6F88-489D-9B7D-9869F0F9D7A8	1	1	1	0	0	0	FEMALE	MONTSERRADO	MONROVIA	COMPLETED	2014-12-09	2014-11-28	1000	10	3	12	2014	11	2014	11	urban	3	0	0	0	0	0	0	0	0	0		1	1	1	0	0	0	0	0	0	0	0	0	0	0	0	0
008D0FBD-9EAD-4385-8E42-7F2E7EBE16CB	008D0FBD-9EAD-4385-8E42-7F2E7EBE16CB	1	1	1	1	0	0	MALE	MONTSERRADO	COMMONWEALTH	COMPLETED	2014-11-09	2014-11-07	1500	21	4	11	2014	11	2014	2	rural	2	0	0	0	0	0	0	0	0	0		1	1	1	1	0	0	0	0	0	0	0	0	0	0	0	0
00960878-6801-45BB-B086-1A64F074EA5C	00960878-6801-45BB-B086-1A64F074EA5C	1	0	0	0	0	0	FEMALE	MONTSERRADO	MONROVIA	COMPLETED	2014-11-13	2014-11-11	100	21	1	11	2014	11	2014	2	urban	2	0	0	0	0	0	0	0	0	0		1	0	0	0	0	0	0	0	0	0	0	0	0	0	0	0
0098AA49-7D50-4E98-BE36-20952A507D8D	0098AA49-7D50-4E98-BE36-20952A507D8D	0	0	0	1	0	0	FEMALE	MONTSERRADO	MONROVIA	COMPLETED	2014-06-23	2014-06-09	100	7	1	6	2014	6	2014	14	urban	1	0	0	0	0	0	0	0	0	0		0	0	0	1	0	0	0	0	0	0	0	0	0	0	0	0
0098C7FB-F1AA-4AA8-8BCC-EF838F2D7DEC	0098C7FB-F1AA-4AA8-8BCC-EF838F2D7DEC	0	1	1	1	0	0	MALE	MONTSERRADO	MONROVIA	COMPLETED	2014-11-01	2014-10-21	900	10	3	11	2014	10	2014	11	urban	2	0	0	0	0	0	0	0	0	0		0	1	1	1	0	0	0	0	0	0	0	0	0	0	0	0
009970FB-F63D-424D-9A81-D742246EE70A	009970FB-F63D-424D-9A81-D742246EE70A	0	1	0	1	0	0		MONTSERRADO	MONROVIA	COMPLETED	2014-12-15	2014-12-11		17	2	12	2014	12	2014	4	urban	3	0	0	0	0	0	0	0	0	0		0	1	0	1	0	0	0	0	0	0	0	0	0	0	0	0
009A76EA-02DF-4147-8CB6-A9AA3B91784A	009A76EA-02DF-4147-8CB6-A9AA3B91784A	1	1	0	0	0	0	FEMALE	MONTSERRADO	MONROVIA	COMPLETED	2014-08-21	2014-08-15		21	2	8	2014	8	2014	6	urban	2	0	0	0	0	0	0	0	0	0		1	1	0	0	0	0	0	0	0	0	0	0	0	0	0	0
009C439C-22DA-46FC-ADA8-759D3A1FDC5D	009C439C-22DA-46FC-ADA8-759D3A1FDC5D	0	1	0	0	0	0	FEMALE	MONTSERRADO	MONROVIA	COMPLETED	2014-12-15	2014-12-01		7	1	12	2014	12	2014	14	urban	3	0	0	0	0	0	0	0	0	0		0	1	0	0	0	0	0	0	0	0	0	0	0	0	0	0
009CF39D-7B87-4A66-98CC-93A26267DCC7	009CF39D-7B87-4A66-98CC-93A26267DCC7	0	0	0	0	0	0	FEMALE	MONTSERRADO	MONROVIA	COMPLETED	2014-10-07	2014-10-07		21	0	10	2014	10	2014	0	urban	2	0	0	0	0	0	0	0	0	0								0	0	0	0	0	0	0	0	0	0
009F3EC0-E299-4971-8B7A-6D2FD1798BF5	009F3EC0-E299-4971-8B7A-6D2FD1798BF5	0	0	0	0	0	0	MALE	MONTSERRADO	MONROVIA	COMPLETED	2014-10-30	2014-10-29	100	21	0	10	2014	10	2014	1	urban	2	0	0	0	0	0	0	0	0	0								0	0	0	0	0	0	0	0	0	0
00A141C5-CDB4-457E-A48D-2C8CCA69FCF5	00A141C5-CDB4-457E-A48D-2C8CCA69FCF5	0	0	0	0	0	0	MALE	MARGIBI	KAKATA	COMPLETED	2014-11-19	2014-11-12		21	0	11	2014	11	2014	7	urban	3	0	0	0	0	0	0	0	0	0								0	0	0	0	0	0	0	0	0	0
00A499BB-AB93-41FE-9BB1-374678291D26	00A499BB-AB93-41FE-9BB1-374678291D26	0	0	0	0	0	0	MALE	MONTSERRADO	MONROVIA	COMPLETED	2014-11-14	2014-11-05		21	0	11	2014	11	2014	9	urban	2	0	0	0	0	0	0	0	0	0								0	0	0	0	0	0	0	0	0	0
00A6E308-9872-4F38-B82F-BAEC56BAD034	00A6E308-9872-4F38-B82F-BAEC56BAD034	0	1	0	0	0	0	MALE	MONTSERRADO	MONROVIA	COMPLETED	2014-07-01	2014-06-23		13	1	7	2014	6	2014	8	urban	1	0	0	0	0	0	0	0	0	0		0	1	0	0	0	0	0	0	0	0	0	0	0	0	0	0
00B0B073-5C0E-4066-B4FD-EBA1DA5C75DD	00B0B073-5C0E-4066-B4FD-EBA1DA5C75DD	0	1	0	0	0	0	FEMALE	MONTSERRADO	MONROVIA	COMPLETED	2014-10-31	2014-10-26		16	1	10	2014	10	2014	5	urban	2	0	0	0	0	0	0	0	0	0		0	1	0	0	0	0	0	0	0	0	0	0	0	0	0	0
00B4DB55-D836-4F93-A709-AD05147AC5BE	00B4DB55-D836-4F93-A709-AD05147AC5BE	0	1	1	0	0	0	FEMALE	BONG	PANTA KPAII	COMPLETED	2014-11-07	2014-11-06		21	2	11	2014	11	2014	1	rural	2	0	0	0	0	0	0	0	0	0		0	1	1	0	0	0	0	0	0	0	0	0	0	0	0	0
00B643E4-E674-47EC-A215-328AE0913CEA	00B643E4-E674-47EC-A215-328AE0913CEA	0	1	0	0	0	0	FEMALE	MONTSERRADO	MONROVIA	COMPLETED	2014-11-26	2014-11-21		17	1	11	2014	11	2014	5	urban	3	0	0	0	0	0	0	0	0	0		0	1	0	0	0	0	0	0	0	0	0	0	0	0	0	0
00B6638E-5A9F-48DA-8395-94E0185C31DA	00B6638E-5A9F-48DA-8395-94E0185C31DA	0	1	1	0	0	0	FEMALE	MONTSERRADO	COMMONWEALTH	COMPLETED	2014-12-21	2014-12-16	1500		2	12	2014	12	2014	5	rural	3											0	1	1	0	0	0
00BB1AFC-CCDF-40D8-9795-D57B3682BAC9	00BB1AFC-CCDF-40D8-9795-D57B3682BAC9	0	0	0	0	0	0	FEMALE	MONTSERRADO	MONROVIA	COMPLETED	2014-10-19	2014-10-18		21	0	10	2014	10	2014	1	urban	2	0	0	0	0	0	0	0	0	0								0	0	0	0	0	0	0	0	0	0
00BDC7BF-6806-4E0E-8C9E-BC116B47D974	00BDC7BF-6806-4E0E-8C9E-BC116B47D974	1	1	1	1	0	0	FEMALE	MONTSERRADO	MONROVIA	COMPLETED	2014-09-19	2014-09-19		21	4	9	2014	9	2014	0	urban	2	0	0	0	0	0	0	0	0	0		1	1	1	1	0	0	0	0	0	0	0	0	0	0	0	0
00BE0047-3AA9-4F3B-A799-1889CAA048E6	00BE0047-3AA9-4F3B-A799-1889CAA048E6	0	1	0	0	0	0	FEMALE	MONTSERRADO	MONROVIA	COMPLETED	2014-11-26	2014-11-21		17	1	11	2014	11	2014	5	urban	3	0	0	0	0	0	0	0	0	0		0	1	0	0	0	0	0	0	0	0	0	0	0	0	0	0
00BE2064-F05E-4734-AE63-209415B838C1	00BE2064-F05E-4734-AE63-209415B838C1	0	0	0	1	0	0	FEMALE	MONTSERRADO	MONROVIA	COMPLETED	2015-01-10	2014-12-25		7	1	1	2015	12	2014	16	urban	3	0	0	0	0	0	0	0	0	0		0	0	0	1	0	0	0	0	0	0	0	0	0	0	0	0
00BE5415-C899-41DE-A5F0-C44720259B37	00BE5415-C899-41DE-A5F0-C44720259B37	0	1	0	0	0	0	FEMALE	MONTSERRADO	MONROVIA	COMPLETED	2014-12-09	2014-12-03	1100B1	16	1	12	2014	12	2014	6	urban	3	0	0	0	0	0	0	0	0	0		0	1	0	0	0	0	0	0	0	0	0	0	0	0	0	0
00C24920-1F54-45D3-BE5A-9E3DAD8C9572	00C24920-1F54-45D3-BE5A-9E3DAD8C9572	0	1	0	0	0	0	FEMALE	MONTSERRADO	MONROVIA	COMPLETED	2014-11-26	2014-11-21		18	1	11	2014	11	2014	5	urban	3	0	0	0	0	0	0	0	0	0		0	1	0	0	0	0	0	0	0	0	0	0	0	0	0	0
00C416B5-AA4D-49F8-A9A8-09E22B24F025	00C416B5-AA4D-49F8-A9A8-09E22B24F025	1	1	0	1	0	0	FEMALE	MONTSERRADO	MONROVIA	COMPLETED	2014-10-14	2014-10-10	1100A1	18	3	10	2014	10	2014	4	urban	2	0	0	0	0	0	0	0	0	0		1	1	0	1	0	0	0	0	0	0	0	0	0	0	0	0
00C7EA29-7BD3-4C89-9E15-B9C2106E8B1F	00C7EA29-7BD3-4C89-9E15-B9C2106E8B1F	0	0	0	0	0	0	FEMALE	MONTSERRADO	MONROVIA	COMPLETED	2014-10-10	2014-10-03		21	0	10	2014	10	2014	7	urban	2	0	0	0	0	0	0	0	0	0								0	0	0	0	0	0	0	0	0	0
00CB37CE-FC39-460F-AD01-3AF3EB5F417C	00CB37CE-FC39-460F-AD01-3AF3EB5F417C	0	1	0	0	0	0	FEMALE	MONTSERRADO	MONROVIA	COMPLETED	2014-12-19	2014-12-11	100	15	1	12	2014	12	2014	8	urban	3	0	0	0	0	0	0	0	0	0		0	1	0	0	0	0	0	0	0	0	0	0	0	0	0	0
00CB3D02-B0A1-4FE2-AEF3-58395F61B5A9	00CB3D02-B0A1-4FE2-AEF3-58395F61B5A9	0	0	0	0	0	0	FEMALE	MONTSERRADO	MONROVIA	COMPLETED	2014-08-17	2014-08-17	1600	21	0	8	2014	8	2014	0	urban	1	0	0	0	0	0	0	0	0	0								0	0	0	0	0	0	0	0	0	0
00CC0E6F-3973-4368-9B64-45B7F4F15515	00CC0E6F-3973-4368-9B64-45B7F4F15515	1	0	0	0	0	0	FEMALE	MARGIBI	MAMBA KABA	COMPLETED	2014-11-09	2014-11-09		21	1	11	2014	11	2014	0	rural	2	0	0	0	0	0	0	0	0	0		1	0	0	0	0	0	0	0	0	0	0	0	0	0	0	0
00CCE15E-34F5-4AF1-9BF2-0D5F06965CD0	00CCE15E-34F5-4AF1-9BF2-0D5F06965CD0	0	0	0	0	0	0	MALE	MONTSERRADO	MONROVIA	COMPLETED	2014-09-03	2014-09-02	100	21	0	9	2014	9	2014	1	urban	2	0	0	0	0	0	0	0	0	0								0	0	0	0	0	0	0	0	0	0
00CD2B82-0A46-4E81-B968-87CDA3E1BC49	00CD2B82-0A46-4E81-B968-87CDA3E1BC49	0	0	0	0	0	0	FEMALE	MONTSERRADO	MONROVIA	COMPLETED	2014-11-15	2014-11-14		21	0	11	2014	11	2014	1	urban	2	0	0	0	0	0	0	0	0	0								0	0	0	0	0	0	0	0	0	0
00D25B2B-3C1E-4B7B-B4C3-5E921C2A70E3	00D25B2B-3C1E-4B7B-B4C3-5E921C2A70E3	0	1	0	1	0	0	MALE	MONTSERRADO	MONROVIA	COMPLETED	2014-11-30	2014-11-29		21	2	11	2014	11	2014	1	urban	3	0	0	0	0	0	0	0	0	0		0	1	0	1	0	0	0	0	0	0	0	0	0	0	0	0
00D61A95-AB74-404A-AEB0-BF424D98DA4D	00D61A95-AB74-404A-AEB0-BF424D98DA4D	1	1	0	0	0	0	MALE	MONTSERRADO	MONROVIA	COMPLETED	2014-09-06	2014-09-06	100	21	2	9	2014	9	2014	0	urban	2	0	0	0	0	0	0	0	0	0		1	1	0	0	0	0	0	0	0	0	0	0	0	0	0	0
00D7A588-7A67-4BA6-BC79-FD7B610851A2	00D7A588-7A67-4BA6-BC79-FD7B610851A2	0	0	1	0	0	0	FEMALE	MONTSERRADO	CAREYSBURG	COMPLETED	2014-10-13	2014-10-13	1700	21	1	10	2014	10	2014	0	rural	2	0	0	0	0	0	0	0	0	0		0	0	1	0	0	0	0	0	0	0	0	0	0	0	0	0
00D88DD8-1A9A-43E6-9E57-8972B1771F13	00D88DD8-1A9A-43E6-9E57-8972B1771F13	0	1	0	1	0	0	MALE	MONTSERRADO	MONROVIA	COMPLETED	2014-09-28	2014-09-25	1100A2	19	2	9	2014	9	2014	3	urban	2	0	0	0	0	0	0	0	0	0		0	1	0	1	0	0	0	0	0	0	0	0	0	0	0	0
00DE1047-81DE-4E08-96FD-7C0887E86418	00DE1047-81DE-4E08-96FD-7C0887E86418	0	0	0	0	0	0	MALE	MONTSERRADO	MONROVIA	COMPLETED	2014-12-01	2014-11-30	500	21	0	12	2014	11	2014	1	urban	3	0	0	0	0	0	0	0	0	0								0	0	0	0	0	0	0	0	0	0
00DEDD5D-AFC6-489B-9C53-0ADBFA1C9A57	00DEDD5D-AFC6-489B-9C53-0ADBFA1C9A57	0	1	0	1	0	0	FEMALE	MONTSERRADO	MONROVIA	COMPLETED	2014-12-20	2014-12-19	300	21	2	12	2014	12	2014	1	urban	3	0	0	0	0	0	0	0	0	0		0	1	0	1	0	0	0	0	0	0	0	0	0	0	0	0
00E01BD2-CD9D-4BED-A568-F060A4184506	00E01BD2-CD9D-4BED-A568-F060A4184506	1	1	1	0	0	0	FEMALE	MONTSERRADO	MONROVIA	COMPLETED	2014-10-25	2014-10-24		21	3	10	2014	10	2014	1	urban	2	0	0	0	0	0	0	0	0	0		1	1	1	0	0	0	0	0	0	0	0	0	0	0	0	0
00E2329A-5963-409E-A56D-DB15DD38804C	00E2329A-5963-409E-A56D-DB15DD38804C	1	1	0	0	0	0		MONTSERRADO	MONROVIA	COMPLETED	2014-12-11	2014-12-11		18	2	12	2014	12	2014	0	urban	3	0	0	0	0	0	0	0	0	0		1	1	0	0	0	0	0	0	0	0	0	0	0	0	0	0
00E86754-9848-452C-BCDB-D04A75912751	00E86754-9848-452C-BCDB-D04A75912751	1	0	0	0	0	0	MALE	MONTSERRADO	MONROVIA	COMPLETED	2014-10-03	2014-09-19		9	1	10	2014	9	2014	14	urban	2	0	0	0	0	0	0	0	0	0		1	0	0	0	0	0	0	0	0	0	0	0	0	0	0	0
00EBB2E9-57DB-4DDD-B24F-B81CF748977A	00EBB2E9-57DB-4DDD-B24F-B81CF748977A	0	0	0	0	0	0	FEMALE	MONTSERRADO	MONROVIA	COMPLETED	2014-11-29	2014-11-25	1100A1	19	0	11	2014	11	2014	4	urban	3	0	0	0	0	0	0	0	0	0								0	0	0	0	0	0	0	0	0	0
00ECAD39-FE8B-4B7A-84B0-EA975BDA4643	00ECAD39-FE8B-4B7A-84B0-EA975BDA4643	0	0	0	1	0	0	FEMALE	MONTSERRADO	MONROVIA	COMPLETED	2014-12-15	2014-12-13		21	1	12	2014	12	2014	2	urban	3	0	0	0	0	0	0	0	0	0		0	0	0	1	0	0	0	0	0	0	0	0	0	0	0	0
00F0EAA9-A1FC-48A7-BAFE-141EF781AA52	00F0EAA9-A1FC-48A7-BAFE-141EF781AA52	1	1	1	0	0	0	FEMALE	MONTSERRADO	MONROVIA	COMPLETED	2014-11-07	2014-11-06		21	3	11	2014	11	2014	1	urban	2	0	0	0	0	0	0	0	0	0		1	1	1	0	0	0	0	0	0	0	0	0	0	0	0	0
00F404BB-EEB6-4724-86A6-0D57EB1BA8DF	00F404BB-EEB6-4724-86A6-0D57EB1BA8DF	0	1	0	0	0	0	FEMALE	MONTSERRADO	MONROVIA	RESTARTED	2014-09-04	2014-09-04	900	17	1	9	2014	9	2014	0	urban	2	0	0	0	0	0	0	0	0	0		0	1	0	0	0	0	0	0	0	0	0	0	0	0	0	0
00F4BF58-1947-4B26-A696-E93839E977CA	00F4BF58-1947-4B26-A696-E93839E977CA	0	1	0	1	0	0	MALE	MONTSERRADO	MONROVIA	COMPLETED	2014-12-26	2014-12-25	700	20	2	12	2014	12	2014	1	urban	3	0	0	0	0	0	0	0	0	0		0	1	0	1	0	0	0	0	0	0	0	0	0	0	0	0
00F72484-3407-4338-96B8-EC2137BD2913	00F72484-3407-4338-96B8-EC2137BD2913	0	0	0	0	0	0	FEMALE	MONTSERRADO	MONROVIA	COMPLETED	2014-07-14	2014-07-14	1600	11	0	7	2014	7	2014	0	urban	1	0	0	0	0	0	0	0	0	0								0	0	0	0	0	0	0	0	0	0
00F77376-6887-4A21-BDEF-DE888A4BC995	00F77376-6887-4A21-BDEF-DE888A4BC995	1	1	1	1	0	0	FEMALE	MONTSERRADO	MONROVIA	COMPLETED	2014-09-27	2014-09-26		21	4	9	2014	9	2014	1	urban	2	0	0	0	0	0	0	0	0	0		1	1	1	1	0	0	0	0	0	0	0	0	0	0	0	0
00F8EA11-2047-40ED-82AC-C2E195A9BAA1	00F8EA11-2047-40ED-82AC-C2E195A9BAA1	0	0	0	1	0	0	FEMALE	MONTSERRADO	MONROVIA	LOST TO FOLLOW-UP	2014-12-06	2014-12-05	100	4	1	12	2014	12	2014	1	urban	3	0	0	0	0	0	0	0	0	0		0	0	0	1	0	0	0	0	0	0	0	0	0	0	0	0
0102F56B-C2BE-4D44-9009-7243CB23F0C8	0102F56B-C2BE-4D44-9009-7243CB23F0C8	0	0	0	0	0	0	FEMALE	MONTSERRADO	MONROVIA	COMPLETED	2014-11-23	2014-11-21	1100B1	20	0	11	2014	11	2014	2	urban	3	0	0	0	0	0	0	0	0	0								0	0	0	0	0	0	0	0	0	0
0106C529-906F-4E5A-A700-05F62428E3C8	0106C529-906F-4E5A-A700-05F62428E3C8	0	1	0	1	0	0	FEMALE	MONTSERRADO	MONROVIA	COMPLETED	2014-11-22	2014-11-21	100	21	2	11	2014	11	2014	1	urban	3	0	0	0	0	0	0	0	0	0		0	1	0	1	0	0	0	0	0	0	0	0	0	0	0	0
01083632-D81A-427E-8AAB-57B76649A99E	01083632-D81A-427E-8AAB-57B76649A99E	0	0	0	0	0	0	MALE	MONTSERRADO	MONROVIA	COMPLETED	2014-09-07	2014-09-04	100	20	0	9	2014	9	2014	3	urban	2	0	0	0	0	0	0	0	0	0								0	0	0	0	0	0	0	0	0	0
010D2318-2E0E-4F6F-BF86-6A88FD8A2082	010D2318-2E0E-4F6F-BF86-6A88FD8A2082	1	1	0	0	0	0	FEMALE	SINOE	DUGBE RIVER	RESTARTED	2014-12-04	2014-11-29		6	2	12	2014	11	2014	5	rural	3	0	0	0	0	0	0	0	0	0		1	1	0	0	0	0	0	0	0	0	0	0	0	0	0	0
010F02E6-CD07-46A6-8676-A4D937F67F74	010F02E6-CD07-46A6-8676-A4D937F67F74	1	1	1	1	0	0	FEMALE	MONTSERRADO	MONROVIA	COMPLETED	2014-09-30	2014-09-29	100		4	9	2014	9	2014	1	urban	2											1	1	1	1	0	0
010F2785-E75A-4301-A753-8BB9E93CC180	010F2785-E75A-4301-A753-8BB9E93CC180	0	0	0	0	0	0	MALE	MONTSERRADO	MONROVIA	DROPPED	2014-12-24	2014-12-19		7	0	12	2014	12	2014	5	urban	3	0	0	0	0	0	0	0	0	0								0	0	0	0	0	0	0	0	0	0
010F9013-F908-45AD-8DCF-1A533EDD7D40	010F9013-F908-45AD-8DCF-1A533EDD7D40	0	1	0	1	0	0	FEMALE	MONTSERRADO	MONROVIA	COMPLETED	2014-09-01	2014-09-01	600	21	2	9	2014	9	2014	0	urban	2	0	0	0	0	0	0	0	0	0		0	1	0	1	0	0	0	0	0	0	0	0	0	0	0	0
010FA3FD-7C03-4B35-B5F5-10219BAB730B	010FA3FD-7C03-4B35-B5F5-10219BAB730B	0	0	0	0	0	0	MALE	MARGIBI	GIBI	COMPLETED		2014-09-11		21	0			9	2014		rural	2	0	0	0	0	0	0	0	0	0								0	0	0	0	0	0	0	0	0	0
010FB295-B3EB-495E-B926-EC352F286304	010FB295-B3EB-495E-B926-EC352F286304	1	1	0	0	0	0	FEMALE	MONTSERRADO	MONROVIA	COMPLETED	2015-01-17	2015-01-13	1300	19	2	1	2015	1	2015	4	urban	3	0	0	0	0	0	0	0	0	0		1	1	0	0	0	0	0	0	0	0	0	0	0	0	0	0
0110BC8D-29F5-4E83-ADA6-23CD7C8232D7	0110BC8D-29F5-4E83-ADA6-23CD7C8232D7	1	1	0	0	0	0	FEMALE	MONTSERRADO	MONROVIA	COMPLETED	2014-11-13	2014-11-11	600	20	2	11	2014	11	2014	2	urban	2	0	0	0	0	0	0	0	0	0		1	1	0	0	0	0	0	0	0	0	0	0	0	0	0	0
0111B721-5ECD-45CD-B309-5A7F2601FAEC	0111B721-5ECD-45CD-B309-5A7F2601FAEC	0	0	0	1	0	0	MALE	MONTSERRADO	MONROVIA	COMPLETED	2014-10-04	2014-09-29		18	1	10	2014	9	2014	5	urban	2	0	0	0	0	0	0	0	0	0		0	0	0	1	0	0	0	0	0	0	0	0	0	0	0	0
0111D5C2-C336-4DC7-BB12-2E6F1A810C3D	0111D5C2-C336-4DC7-BB12-2E6F1A810C3D	0	1	0	1	0	0	FEMALE	MONTSERRADO	MONROVIA	COMPLETED	2014-11-27	2014-11-26		21	2	11	2014	11	2014	1	urban	3	0	0	0	0	0	0	0	0	0		0	1	0	1	0	0	0	0	0	0	0	0	0	0	0	0
01129F8E-B027-4BF6-B2F5-E10D320D6F7B	01129F8E-B027-4BF6-B2F5-E10D320D6F7B	1	1	0	0	0	0	MALE	MONTSERRADO	MONROVIA	COMPLETED	2014-10-23	2014-10-15	1200	14	2	10	2014	10	2014	8	urban	2	0	0	0	0	0	0	0	0	0		1	1	0	0	0	0	0	0	0	0	0	0	0	0	0	0
0117B6CB-88E6-470E-BD3E-801EBF3473E2	0117B6CB-88E6-470E-BD3E-801EBF3473E2	0	0	0	0	0	0	MALE	MONTSERRADO	MONROVIA	COMPLETED	2014-08-23	2014-08-17		21	0	8	2014	8	2014	6	urban	2	0	0	0	0	0	0	0	0	0								0	0	0	0	0	0	0	0	0	0
011ED9A6-4C72-4749-8DEA-0154F59B96AB	011ED9A6-4C72-4749-8DEA-0154F59B96AB	0	0	0	0	0	1	FEMALE	MONTSERRADO	CAREYSBURG	COMPLETED	2014-10-13	2014-10-13	1700	21	1	10	2014	10	2014	0	rural	2	0	0	0	0	0	0	0	0	0		0	0	0	0	0	1	0	0	0	0	0	0	0	0	0	0
012079ED-2B16-452F-92D1-A336CEDC9513	012079ED-2B16-452F-92D1-A336CEDC9513	1	1	1	1	0	0	FEMALE	MONTSERRADO	MONROVIA	RESTARTED	2014-08-21	2014-08-21		17	4	8	2014	8	2014	0	urban	2	0	0	0	0	0	0	0	0	0		1	1	1	1	0	0	0	0	0	0	0	0	0	0	0	0
01293FF0-E74D-451D-887D-0059B8CE5F24	01293FF0-E74D-451D-887D-0059B8CE5F24	1	1	1	1	0	0	FEMALE	MONTSERRADO	MONROVIA	COMPLETED	2014-12-23	2014-12-23	1100A1	21	4	12	2014	12	2014	0	urban	3	0	0	0	0	0	0	0	0	0		1	1	1	1	0	0	0	0	0	0	0	0	0	0	0	0
013035C8-FEAE-4F46-BC84-22278B692642	013035C8-FEAE-4F46-BC84-22278B692642	1	1	1	1	0	0	MALE	MONTSERRADO	ST. PAUL	SYMPTOMATIC		2014-09-29	1900		4			9	2014		rural	2											1	1	1	1	0	0
01349D62-75FC-494C-892B-7BE6DB3FAF44	01349D62-75FC-494C-892B-7BE6DB3FAF44	0	0	0	1	0	0	FEMALE	MONTSERRADO	MONROVIA	COMPLETED	2015-03-23	2015-03-19		19	1	3	2015	3	2015	4	urban	4	0	0	0	0	0	0	0	0	0		0	0	0	1	0	0	0	0	0	0	0	0	0	0	0	0
01377596-3A91-4E56-9F79-EB09C2203A93	01377596-3A91-4E56-9F79-EB09C2203A93	0	1	0	0	0	0	FEMALE	MONTSERRADO	MONROVIA	COMPLETED	2014-10-31	2014-10-25	1100B	16	1	10	2014	10	2014	6	urban	2	0	0	0	0	0	0	0	0	0		0	1	0	0	0	0	0	0	0	0	0	0	0	0	0	0
013A0127-962E-4E1D-B6C2-D1E79C3FBF8A	013A0127-962E-4E1D-B6C2-D1E79C3FBF8A	0	1	0	1	0	0	MALE	MONTSERRADO	ST. PAUL	COMPLETED	2014-06-21	2014-06-08	1900	9	2	6	2014	6	2014	13	rural	1	0	0	0	0	0	0	0	0	0		0	1	0	1	0	0	0	0	0	0	0	0	0	0	0	0
0141FD95-5BFA-4E09-AC36-9E41A2C79C52	0141FD95-5BFA-4E09-AC36-9E41A2C79C52	0	1	1	1	0	0	FEMALE	MONTSERRADO	MONROVIA	SYMPTOMATIC	2014-09-24	2014-09-12		1	3	9	2014	9	2014	12	urban	2	1	1	1	0	1	1	0	1	0		0	1	1	1	0	0	6	1	1	1	1	0	1	1	0	1
01442111-EB68-4704-8116-653D00B48BDF	01442111-EB68-4704-8116-653D00B48BDF	1	0	0	0	0	0	MALE	MONTSERRADO	MONROVIA	COMPLETED	2014-12-16	2014-12-12	300	19	1	12	2014	12	2014	4	urban	3	0	0	0	0	0	0	0	0	0		1	0	0	0	0	0	0	0	0	0	0	0	0	0	0	0
014AB7C7-5703-4F1F-AAE0-1A3CA6701DF9	014AB7C7-5703-4F1F-AAE0-1A3CA6701DF9	0	0	0	0	0	0	MALE	MONTSERRADO	MONROVIA	DROPPED	2014-12-24	2014-12-19		7	0	12	2014	12	2014	5	urban	3	0	0	0	0	0	0	0	0	0								0	0	0	0	0	0	0	0	0	0
014B0B35-8C54-4526-9F43-9D410256C1A5	014B0B35-8C54-4526-9F43-9D410256C1A5	1	0	0	0	0	0	MALE	MONTSERRADO	MONROVIA	COMPLETED	2014-07-20	2014-07-19		4	1	7	2014	7	2014	1	urban	1	0	0	0	0	0	0	0	0	0		1	0	0	0	0	0	0	0	0	0	0	0	0	0	0	0
014FF9D2-6C07-4EA1-87F9-4636C02F9DB0	014FF9D2-6C07-4EA1-87F9-4636C02F9DB0	1	1	0	1	0	0	FEMALE	MONTSERRADO	MONROVIA	COMPLETED	2014-10-17	2014-10-17	1100A2	21	3	10	2014	10	2014	0	urban	2	0	0	0	0	0	0	0	0	0		1	1	0	1	0	0	0	0	0	0	0	0	0	0	0	0
01509A0B-CF01-4384-8104-8ED5852915A5	01509A0B-CF01-4384-8104-8ED5852915A5	0	1	0	0	0	0	FEMALE	MONTSERRADO	MONROVIA	COMPLETED	2014-10-25	2014-10-22	1100B1	19	1	10	2014	10	2014	3	urban	2	0	0	0	0	0	0	0	0	0		0	1	0	0	0	0	0	0	0	0	0	0	0	0	0	0
0153FE7E-BD79-4727-AD5F-F42EE8F9C296	0153FE7E-BD79-4727-AD5F-F42EE8F9C296	0	0	0	0	0	0	FEMALE	MONTSERRADO	MONROVIA	COMPLETED	2014-08-17	2014-08-16		21	0	8	2014	8	2014	1	urban	1	0	0	0	0	0	0	0	0	0								0	0	0	0	0	0	0	0	0	0
01562148-B6A5-4664-B28B-E6C3A421F31B	01562148-B6A5-4664-B28B-E6C3A421F31B	0	1	0	0	0	0	FEMALE	MONTSERRADO	MONROVIA	DROPPED	2015-03-04	2015-03-03		8	1	3	2015	3	2015	1	urban	4	0	0	0	0	0	0	0	0	0		0	1	0	0	0	0	0	0	0	0	0	0	0	0	0	0
0159C1E2-90F4-4807-8906-74EA6281BDBB	0159C1E2-90F4-4807-8906-74EA6281BDBB	1	0	0	0	0	0	MALE	MONTSERRADO	MONROVIA	COMPLETED	2014-09-10	2014-09-09		15	1	9	2014	9	2014	1	urban	2	0	0	0	0	0	0	0	0	0		1	0	0	0	0	0	0	0	0	0	0	0	0	0	0	0
015B0623-C24A-48DF-82E3-17B529953D98	015B0623-C24A-48DF-82E3-17B529953D98	0	0	0	0	0	0	MALE	MONTSERRADO	MONROVIA	COMPLETED	2014-12-03	2014-12-03		21	0	12	2014	12	2014	0	urban	3	0	0	0	0	0	0	0	0	0								0	0	0	0	0	0	0	0	0	0
015C0B84-DFBF-4996-B79A-825CCA47C9AC	015C0B84-DFBF-4996-B79A-825CCA47C9AC	0	1	0	0	0	0	FEMALE	MONTSERRADO	MONROVIA	COMPLETED	2014-10-01	2014-10-01		21	1	10	2014	10	2014	0	urban	2	0	0	0	0	0	0	0	0	0		0	1	0	0	0	0	0	0	0	0	0	0	0	0	0	0
015E1963-2662-40E3-BDAE-075E988B75AF	015E1963-2662-40E3-BDAE-075E988B75AF	1	1	1	1	0	0	MALE	MARGIBI	KAKATA	COMPLETED	2014-09-01	2014-08-28		21	4	9	2014	8	2014	4	urban	2	0	0	0	0	0	0	0	0	0		1	1	1	1	0	0	0	0	0	0	0	0	0	0	0	0
015F795C-245D-4C4E-BBD3-2C32604910F9	015F795C-245D-4C4E-BBD3-2C32604910F9	0	0	0	0	0	0	MALE	MONTSERRADO	MONROVIA	COMPLETED	2014-11-15	2014-11-14	100	21	0	11	2014	11	2014	1	urban	2	0	0	0	0	0	0	0	0	0								0	0	0	0	0	0	0	0	0	0
0160022B-230F-4D93-84A0-2F12D56FC2EF	0160022B-230F-4D93-84A0-2F12D56FC2EF	0	1	0	1	0	0	MALE	MONTSERRADO	MONROVIA	COMPLETED	2014-12-24	2014-12-11	1300	10	2	12	2014	12	2014	13	urban	3	0	0	0	0	0	0	0	0	0		0	1	0	1	0	0	0	0	0	0	0	0	0	0	0	0
0160AEA2-8E22-4968-AC5B-536ADC418335	0160AEA2-8E22-4968-AC5B-536ADC418335	0	1	0	1	0	0	FEMALE	MONTSERRADO	MONROVIA	COMPLETED	2014-12-19	2014-12-11	100	15	2	12	2014	12	2014	8	urban	3	0	0	0	0	0	0	0	0	0		0	1	0	1	0	0	0	0	0	0	0	0	0	0	0	0
0163F425-BA80-4CE1-8935-3B3F082286BB	0163F425-BA80-4CE1-8935-3B3F082286BB	1	1	1	1	0	0	FEMALE	MONTSERRADO	MONROVIA	COMPLETED	2014-09-13	2014-09-10	100		4	9	2014	9	2014	3	urban	2											1	1	1	1	0	0
01645B57-9F33-4760-B366-8E770F02A05B	01645B57-9F33-4760-B366-8E770F02A05B	0	0	0	0	0	0	MALE	MONTSERRADO	MONROVIA	DROPPED	2015-02-06	2015-01-29	700	14	0	2	2015	1	2015	8	urban	3	0	0	0	0	0	0	0	0	0								0	0	0	0	0	0	0	0	0	0
01681DFA-B69F-4F85-982E-C813B95A9A15	01681DFA-B69F-4F85-982E-C813B95A9A15	1	1	0	0	0	0	MALE	MONTSERRADO	MONROVIA	COMPLETED	2014-09-29	2014-09-25	1300	19	2	9	2014	9	2014	4	urban	2	0	0	0	0	0	0	0	0	0		1	1	0	0	0	0	0	0	0	0	0	0	0	0	0	0
01683974-1CFA-4CC0-BF79-B0B51F75256C	01683974-1CFA-4CC0-BF79-B0B51F75256C	1	1	0	0	0	0	FEMALE	MONTSERRADO	MONROVIA	COMPLETED	2014-10-15	2014-10-14	100	21	2	10	2014	10	2014	1	urban	2	0	0	0	0	0	0	0	0	0		1	1	0	0	0	0	0	0	0	0	0	0	0	0	0	0
0168858B-7BB6-48EC-A6EF-5EA184A3D99F	0168858B-7BB6-48EC-A6EF-5EA184A3D99F	1	1	0	0	0	0		MONTSERRADO	MONROVIA	COMPLETED	2014-09-29	2014-09-28	1600	21	2	9	2014	9	2014	1	urban	2	0	0	0	0	0	0	0	0	0		1	1	0	0	0	0	0	0	0	0	0	0	0	0	0	0
016A8C78-4999-47E3-BFA7-A9088D649CEF	016A8C78-4999-47E3-BFA7-A9088D649CEF	1	1	0	0	0	0	FEMALE	MONTSERRADO	CAREYSBURG	COMPLETED	2014-10-25	2014-10-25	1700	21	2	10	2014	10	2014	0	rural	2	0	0	0	0	0	0	0	0	0		1	1	0	0	0	0	0	0	0	0	0	0	0	0	0	0
016E7A87-83F2-4017-B42C-57F0ADC38524	016E7A87-83F2-4017-B42C-57F0ADC38524	1	1	0	0	0	0	MALE	MONTSERRADO	MONROVIA	COMPLETED	2014-10-02	2014-09-18		9	2	10	2014	9	2014	14	urban	2	0	0	0	0	0	0	0	0	0		1	1	0	0	0	0	0	0	0	0	0	0	0	0	0	0
0170E02F-50BE-48F3-BF34-835F47E35168	0170E02F-50BE-48F3-BF34-835F47E35168	1	1	0	1	0	0	MALE	MONTSERRADO	MONROVIA	COMPLETED	2014-09-18	2014-09-18		21	3	9	2014	9	2014	0	urban	2	0	0	0	0	0	0	0	0	0		1	1	0	1	0	0	0	0	0	0	0	0	0	0	0	0
0173B0EC-F7ED-4AED-82CF-2DCCB561070E	0173B0EC-F7ED-4AED-82CF-2DCCB561070E	0	1	0	1	0	0	FEMALE	MONTSERRADO	MONROVIA	COMPLETED	2014-11-13	2014-11-11	600	20	2	11	2014	11	2014	2	urban	2	0	0	0	0	0	0	0	0	0		0	1	0	1	0	0	0	0	0	0	0	0	0	0	0	0
0174C2AF-A479-4D7E-8246-227DC72BAE34	0174C2AF-A479-4D7E-8246-227DC72BAE34	0	0	0	0	0	0	MALE	MONTSERRADO	MONROVIA	COMPLETED	2014-09-15	2014-09-14	1600	21	0	9	2014	9	2014	1	urban	2	0	0	0	0	0	0	0	0	0								0	0	0	0	0	0	0	0	0	0
0175FA21-B938-4F4B-9A87-8ABF8E1F1059	0175FA21-B938-4F4B-9A87-8ABF8E1F1059	0	0	0	0	0	0	FEMALE	MONTSERRADO	MONROVIA	COMPLETED	2014-12-23	2014-12-22		21	0	12	2014	12	2014	1	urban	3	0	0	0	0	0	0	0	0	0								0	0	0	0	0	0	0	0	0	0
0176DFA1-7353-48E9-BE1D-CCE28F7A0AB6	0176DFA1-7353-48E9-BE1D-CCE28F7A0AB6	0	1	0	1	0	0	MALE	MONTSERRADO	ST. PAUL	COMPLETED	2014-06-21	2014-06-08	1900	9	2	6	2014	6	2014	13	rural	1	0	0	0	0	0	0	0	0	0		0	1	0	1	0	0	0	0	0	0	0	0	0	0	0	0
0177F011-F4AF-497B-BF0E-AB0DAFDB103F	0177F011-F4AF-497B-BF0E-AB0DAFDB103F	1	1	0	1	0	0	FEMALE	MONTSERRADO	ST. PAUL	COMPLETED	2014-07-03	2014-07-03	1900	19	3	7	2014	7	2014	0	rural	1	0	0	0	0	0	0	0	0	0		1	1	0	1	0	0	0	0	0	0	0	0	0	0	0	0
017B607F-E88E-41E0-8A80-67D299FD1280	017B607F-E88E-41E0-8A80-67D299FD1280	1	1	1	0	0	0	MALE	MONTSERRADO	MONROVIA	COMPLETED	2014-10-18	2014-10-17	1600	21	3	10	2014	10	2014	1	urban	2	0	0	0	0	0	0	0	0	0		1	1	1	0	0	0	0	0	0	0	0	0	0	0	0	0
017BE609-CE6A-4302-B5AD-41E30735D280	017BE609-CE6A-4302-B5AD-41E30735D280	0	1	0	0	0	0	FEMALE	MARGIBI	GIBI	COMPLETED	2014-10-26	2014-10-25		4	1	10	2014	10	2014	1	rural	2	0	2	0	0	0	0	0	0	0		0	1	0	0	0	0	1	1	0	1	0	0	0	0	0	0
017C4F0A-7FB9-4861-9186-56BD5D08A06B	017C4F0A-7FB9-4861-9186-56BD5D08A06B	0	0	0	0	0	0	FEMALE	MONTSERRADO	MONROVIA	COMPLETED	2014-11-29	2014-11-26	1100A2	19	0	11	2014	11	2014	3	urban	3	0	0	0	0	0	0	0	0	0								0	0	0	0	0	0	0	0	0	0
017CF773-E828-410F-9628-6052F8A70620	017CF773-E828-410F-9628-6052F8A70620	1	0	0	0	0	0	MALE	MONTSERRADO	MONROVIA	COMPLETED	2014-11-10	2014-10-24	300	6	1	11	2014	10	2014	17	urban	2	0	0	0	0	0	0	0	0	0		1	0	0	0	0	0	0	0	0	0	0	0	0	0	0	0
01822686-A0AA-4CE8-9B9E-9B0FE7F54D16	01822686-A0AA-4CE8-9B9E-9B0FE7F54D16	0	0	1	1	0	0	MALE	MONTSERRADO	MONROVIA	COMPLETED	2014-11-08	2014-10-17	100	6	2	11	2014	10	2014	22	urban	2	0	0	0	0	0	0	0	0	0		0	0	1	1	0	0	0	0	0	0	0	0	0	0	0	0
018422E8-8615-43AD-85BC-63663D974C2B	018422E8-8615-43AD-85BC-63663D974C2B	0	1	0	0	0	0	MALE	MONTSERRADO	MONROVIA	RESTARTED	2014-09-16	2014-09-11		13	1	9	2014	9	2014	5	urban	2	0	0	0	0	0	0	0	0	0		0	1	0	0	0	0	0	0	0	0	0	0	0	0	0	0
018A5097-21D7-4696-B25B-E82BDF55306F	018A5097-21D7-4696-B25B-E82BDF55306F	0	0	0	1	0	0	FEMALE	MONTSERRADO	MONROVIA	COMPLETED	2015-03-12	2015-03-08	1400	19	1	3	2015	3	2015	4	urban	4	0	0	0	0	0	0	0	0	0		0	0	0	1	0	0	0	0	0	0	0	0	0	0	0	0
0191A77E-91B3-4743-AECE-75D0B9BE03A3	0191A77E-91B3-4743-AECE-75D0B9BE03A3	0	1	0	0	0	0	FEMALE	MONTSERRADO	MONROVIA	COMPLETED	2014-11-26	2014-11-21		18	1	11	2014	11	2014	5	urban	3	0	0	0	0	0	0	0	0	0		0	1	0	0	0	0	0	0	0	0	0	0	0	0	0	0
0194188E-D910-4887-B6EA-C0534B7FEFD2	0194188E-D910-4887-B6EA-C0534B7FEFD2	0	0	0	1	0	0	FEMALE	MONTSERRADO	MONROVIA	COMPLETED	2014-12-14	2014-12-13		21	1	12	2014	12	2014	1	urban	3	0	0	0	0	0	0	0	0	0		0	0	0	1	0	0	0	0	0	0	0	0	0	0	0	0
0195D88C-9028-48E5-8DEA-EB3FACCB97A7	0195D88C-9028-48E5-8DEA-EB3FACCB97A7	1	1	1	1	0	0	FEMALE	MONTSERRADO	MONROVIA	COMPLETED	2014-10-08	2014-10-07	100	21	4	10	2014	10	2014	1	urban	2	0	0	0	0	0	0	0	0	0		1	1	1	1	0	0	0	0	0	0	0	0	0	0	0	0
019F3E46-1E3C-4B01-BEFE-21BDBBD25A2D	019F3E46-1E3C-4B01-BEFE-21BDBBD25A2D	0	0	0	1	0	0	FEMALE	MONTSERRADO	MONROVIA	COMPLETED	2015-01-10	2014-12-25		8	1	1	2015	12	2014	16	urban	3	0	0	0	0	0	0	0	0	0		0	0	0	1	0	0	0	0	0	0	0	0	0	0	0	0
01A3A2E9-806E-4ABB-8E9C-09C0AF052498	01A3A2E9-806E-4ABB-8E9C-09C0AF052498	0	1	0	0	0	0	FEMALE	MONTSERRADO	MONROVIA	COMPLETED	2014-12-08	2014-12-03	900	17	1	12	2014	12	2014	5	urban	3	0	0	0	0	0	0	0	0	0		0	1	0	0	0	0	0	0	0	0	0	0	0	0	0	0
01A47673-320F-4306-93FC-12A598C4631B	01A47673-320F-4306-93FC-12A598C4631B	1	1	0	0	0	0	MALE	MONTSERRADO	MONROVIA	COMPLETED	2014-09-11	2014-09-10		18	2	9	2014	9	2014	1	urban	2	0	0	0	0	0	0	0	0	0		1	1	0	0	0	0	0	0	0	0	0	0	0	0	0	0
01A6DEA0-7EE5-4DA8-BC06-D721245CCD4D	01A6DEA0-7EE5-4DA8-BC06-D721245CCD4D	0	0	0	0	0	0	MALE	MONTSERRADO	MONROVIA	COMPLETED	2014-12-27	2014-12-26	400	21	0	12	2014	12	2014	1	urban	3	0	0	0	0	0	0	0	0	0								0	0	0	0	0	0	0	0	0	0
01A8E440-CA89-492A-A79B-F2C276926CBC	01A8E440-CA89-492A-A79B-F2C276926CBC	1	1	0	1	0	0	FEMALE	MONTSERRADO	CAREYSBURG	COMPLETED	2014-09-11	2014-09-10	1700	21	3	9	2014	9	2014	1	rural	2	0	0	0	0	0	0	0	0	0		1	1	0	1	0	0	0	0	0	0	0	0	0	0	0	0
01A97278-6983-4B9A-B32F-23400EFD49F0	01A97278-6983-4B9A-B32F-23400EFD49F0	1	1	0	0	0	0	FEMALE	MONTSERRADO	MONROVIA	COMPLETED	2014-11-21	2014-11-21		21	2	11	2014	11	2014	0	urban	3	0	0	0	0	0	0	0	0	0		1	1	0	0	0	0	0	0	0	0	0	0	0	0	0	0
01B2C52E-4A53-464B-AC83-B49D84E3F45C	01B2C52E-4A53-464B-AC83-B49D84E3F45C	1	1	0	1	0	0		MONTSERRADO	MONROVIA	COMPLETED	2014-12-15	2014-12-11	1100A2	18	3	12	2014	12	2014	4	urban	3	0	0	0	0	0	0	0	0	0		1	1	0	1	0	0	0	0	0	0	0	0	0	0	0	0
01B3006A-6207-4944-A7EB-1F03CCFDF3FE	01B3006A-6207-4944-A7EB-1F03CCFDF3FE	1	1	0	1	0	0	FEMALE	MONTSERRADO	MONROVIA	COMPLETED	2014-10-22	2014-10-20	1100A1	20	3	10	2014	10	2014	2	urban	2	0	0	0	0	0	0	0	0	0		1	1	0	1	0	0	0	0	0	0	0	0	0	0	0	0
01BB3BEE-37C0-46A0-81AA-4B36C0A3A8BE	01BB3BEE-37C0-46A0-81AA-4B36C0A3A8BE	0	0	0	0	0	0	FEMALE	MONTSERRADO	MONROVIA	COMPLETED	2014-11-02	2014-10-30		21	0	11	2014	10	2014	3	urban	2	0	0	0	0	0	0	0	0	0								0	0	0	0	0	0	0	0	0	0
01C50858-6C3A-4B5A-A901-33699F4BD1E3	01C50858-6C3A-4B5A-A901-33699F4BD1E3	0	0	1	0	0	0	MALE	MONTSERRADO	MONROVIA	COMPLETED	2014-09-08	2014-09-07		21	1	9	2014	9	2014	1	urban	2	0	0	0	0	0	0	0	0	0		0	0	1	0	0	0	0	0	0	0	0	0	0	0	0	0
01C69FC5-FFD0-415D-8184-31E6CE966FF0	01C69FC5-FFD0-415D-8184-31E6CE966FF0	0	0	0	0	0	0	MALE	MONTSERRADO	MONROVIA	COMPLETED	2014-12-23	2014-12-23		14	0	12	2014	12	2014	0	urban	3	0	0	0	0	0	0	0	0	0								0	0	0	0	0	0	0	0	0	0
01CEF9DF-C5D6-4682-97C0-A45280285F43	01CEF9DF-C5D6-4682-97C0-A45280285F43	1	1	1	1	0	0	MALE	MONTSERRADO	MONROVIA	COMPLETED	2014-10-05	2014-10-05	1100A1	21	4	10	2014	10	2014	0	urban	2	0	0	0	0	0	0	0	0	0		1	1	1	1	0	0	0	0	0	0	0	0	0	0	0	0
01D046C4-87BA-4C39-853C-764E9F3440EC	01D046C4-87BA-4C39-853C-764E9F3440EC	1	1	1	1	0	0	MALE	MONTSERRADO	MONROVIA	COMPLETED	2014-10-08	2014-10-04	100	19	4	10	2014	10	2014	4	urban	2	0	0	0	0	0	0	0	0	0		1	1	1	1	0	0	0	0	0	0	0	0	0	0	0	0
01D3FF23-7EDE-4EA5-9882-31865C052E27	01D3FF23-7EDE-4EA5-9882-31865C052E27	0	0	0	0	0	0	MALE	MONTSERRADO	MONROVIA	COMPLETED	2014-12-19	2014-12-13		17	0	12	2014	12	2014	6	urban	3	0	0	0	0	0	0	0	0	0								0	0	0	0	0	0	0	0	0	0
01D91A2D-A0F6-4718-A024-1F56AE183580	01D91A2D-A0F6-4718-A024-1F56AE183580	0	1	0	1	0	0	MALE	MONTSERRADO	MONROVIA	COMPLETED	2014-09-27	2014-09-27	600	21	2	9	2014	9	2014	0	urban	2	0	0	0	0	0	0	0	0	0		0	1	0	1	0	0	0	0	0	0	0	0	0	0	0	0
01DA9AF8-1BA9-40FB-B63B-7C8CB25C8780	01DA9AF8-1BA9-40FB-B63B-7C8CB25C8780	0	0	0	0	0	0	MALE	MONTSERRADO	MONROVIA	COMPLETED	2014-09-04	2014-09-03		21	0	9	2014	9	2014	1	urban	2	0	0	0	0	0	0	0	0	0								0	0	0	0	0	0	0	0	0	0
01DB5902-9763-4C14-BBE9-DBF955E8097E	01DB5902-9763-4C14-BBE9-DBF955E8097E	1	1	1	1	0	0	FEMALE	MONTSERRADO	COMMONWEALTH	COMPLETED	2014-12-21	2014-12-16	1500	17	4	12	2014	12	2014	5	rural	3	0	0	0	0	0	0	0	0	0		1	1	1	1	0	0	0	0	0	0	0	0	0	0	0	0
01DDAA7A-ADE9-41A7-9A0D-F2AE6D1F9334	01DDAA7A-ADE9-41A7-9A0D-F2AE6D1F9334	0	0	0	0	0	0	MALE	MARGIBI	KAKATA	COMPLETED	2014-09-10	2014-09-10		21	0	9	2014	9	2014	0	urban	2	0	0	0	0	0	0	0	0	0								0	0	0	0	0	0	0	0	0	0
01E2078F-9293-48E6-8177-D939D52C6151	01E2078F-9293-48E6-8177-D939D52C6151	0	0	0	0	0	0	FEMALE	MONTSERRADO	MONROVIA	COMPLETED	2014-10-15	2014-10-14		21	0	10	2014	10	2014	1	urban	2	0	0	0	0	0	0	0	0	0								0	0	0	0	0	0	0	0	0	0
01E7F018-A120-4C76-B523-85F858E173F0	01E7F018-A120-4C76-B523-85F858E173F0	0	0	0	0	0	0	FEMALE	MONTSERRADO	MONROVIA	COMPLETED	2014-09-11	2014-09-10		21	0	9	2014	9	2014	1	urban	2	0	0	0	0	0	0	0	0	0								0	0	0	0	0	0	0	0	0	0
01E9921A-0474-4592-9B5E-C8494BAFB789	01E9921A-0474-4592-9B5E-C8494BAFB789	0	0	0	0	0	0	MALE	MONTSERRADO	MONROVIA	COMPLETED	2014-11-30	2014-11-29		21	0	11	2014	11	2014	1	urban	3	0	0	0	0	0	0	0	0	0								0	0	0	0	0	0	0	0	0	0
01EBB128-9E7A-4215-911C-9000DA9B0B74	01EBB128-9E7A-4215-911C-9000DA9B0B74	0	1	0	0	0	0	MALE	MONTSERRADO	MONROVIA	COMPLETED	2014-09-12	2014-09-12	100	21	1	9	2014	9	2014	0	urban	2	0	0	0	0	0	0	0	0	0		0	1	0	0	0	0	0	0	0	0	0	0	0	0	0	0
01EC1D45-2159-45B2-A097-77CD04EA8962	01EC1D45-2159-45B2-A097-77CD04EA8962	0	1	1	1	0	0	MALE	MONTSERRADO	ST. PAUL	COMPLETED	2014-09-11	2014-09-11	1900	15	3	9	2014	9	2014	0	rural	2	0	0	0	0	0	0	0	0	0		0	1	1	1	0	0	0	0	0	0	0	0	0	0	0	0
01EC5E6A-D32F-4219-89CA-72E6B26CFCEE	01EC5E6A-D32F-4219-89CA-72E6B26CFCEE	1	1	0	0	0	0	MALE	MONTSERRADO	MONROVIA	COMPLETED	2014-10-31	2014-10-29	1300	21	2	10	2014	10	2014	2	urban	2	0	0	0	0	0	0	0	0	0		1	1	0	0	0	0	0	0	0	0	0	0	0	0	0	0
01ED66E2-03C3-46FB-838B-0418CD8D3410	01ED66E2-03C3-46FB-838B-0418CD8D3410	0	1	0	1	0	0	FEMALE	MONTSERRADO	MONROVIA	COMPLETED	2014-08-30	2014-08-24	1100B2	16	2	8	2014	8	2014	6	urban	2	0	0	0	0	0	0	0	0	0		0	1	0	1	0	0	0	0	0	0	0	0	0	0	0	0
01F0E1BB-FB0F-487E-A039-45AA1A0C14B2	01F0E1BB-FB0F-487E-A039-45AA1A0C14B2	0	1	0	1	0	0	FEMALE	MONTSERRADO	MONROVIA	COMPLETED	2014-11-26	2014-11-25	600	21	2	11	2014	11	2014	1	urban	3	0	0	0	0	0	0	0	0	0		0	1	0	1	0	0	0	0	0	0	0	0	0	0	0	0
01F11C31-5EE6-4944-AB6B-A78A317F9B08	01F11C31-5EE6-4944-AB6B-A78A317F9B08	0	0	1	0	0	0	MALE	MONTSERRADO	MONROVIA	COMPLETED	2014-10-25	2014-10-24	1200	21	1	10	2014	10	2014	1	urban	2	0	0	0	0	0	0	0	0	0		0	0	1	0	0	0	0	0	0	0	0	0	0	0	0	0
01F3A926-4BF9-4C49-A815-632ED9C41E64	01F3A926-4BF9-4C49-A815-632ED9C41E64	1	1	0	1	0	0	FEMALE	MONTSERRADO	CAREYSBURG	COMPLETED	2014-12-17	2014-12-17	1700	21	3	12	2014	12	2014	0	rural	3	0	0	0	0	0	0	0	0	0		1	1	0	1	0	0	0	0	0	0	0	0	0	0	0	0
01F3CD60-F607-4E8C-8F3C-ECCDDDCFC0AF	01F3CD60-F607-4E8C-8F3C-ECCDDDCFC0AF	0	1	0	0	0	0	FEMALE	MONTSERRADO	MONROVIA	COMPLETED	2014-10-23	2014-10-17	100	17	1	10	2014	10	2014	6	urban	2	0	0	0	0	0	0	0	0	0		0	1	0	0	0	0	0	0	0	0	0	0	0	0	0	0
01F93DC7-1860-4356-B6CE-7EAE1348B5BF	01F93DC7-1860-4356-B6CE-7EAE1348B5BF	1	0	0	0	0	0	FEMALE	MARGIBI	MAMBA KABA	COMPLETED	2014-11-08	2014-11-08			1	11	2014	11	2014	0	rural	2											1	0	0	0	0	0
01FAA243-B5C5-489D-A755-1B4557EB6615	01FAA243-B5C5-489D-A755-1B4557EB6615	1	0	0	0	0	0	FEMALE	MONTSERRADO	MONROVIA	COMPLETED	2014-09-22	2014-09-21		21	1	9	2014	9	2014	1	urban	2	0	0	0	0	0	0	0	0	0		1	0	0	0	0	0	0	0	0	0	0	0	0	0	0	0
0203A6B6-921A-477D-B63F-EA881D311D83	0203A6B6-921A-477D-B63F-EA881D311D83	1	1	1	1	0	0	FEMALE	MONTSERRADO	COMMONWEALTH	COMPLETED	2014-12-21	2014-12-16	1500	21	4	12	2014	12	2014	5	rural	3	0	0	0	0	0	0	0	0	0		1	1	1	1	0	0	0	0	0	0	0	0	0	0	0	0
020504FA-7554-42E0-BA35-3AF3D0DDCAEE	020504FA-7554-42E0-BA35-3AF3D0DDCAEE	1	0	0	0	0	0	FEMALE	MONTSERRADO	MONROVIA	COMPLETED	2014-12-20	2014-12-19	800	21	1	12	2014	12	2014	1	urban	3	0	0	0	0	0	0	0	0	0		1	0	0	0	0	0	0	0	0	0	0	0	0	0	0	0
02079F32-9915-4A23-95B9-910C65DB5AD2	02079F32-9915-4A23-95B9-910C65DB5AD2	1	0	1	0	0	0	FEMALE	MONTSERRADO	MONROVIA	COMPLETED	2014-11-29	2014-11-28	1200	21	2	11	2014	11	2014	1	urban	3	0	0	0	0	0	0	0	0	0		1	0	1	0	0	0	0	0	0	0	0	0	0	0	0	0
020A2DC6-E983-4EC5-B9E3-80CD4AD706D5	020A2DC6-E983-4EC5-B9E3-80CD4AD706D5	0	1	0	0	0	0	FEMALE	MONTSERRADO	MONROVIA	COMPLETED	2014-10-03	2014-09-30	100	20	1	10	2014	9	2014	3	urban	2	0	0	0	0	0	0	0	0	0		0	1	0	0	0	0	0	0	0	0	0	0	0	0	0	0
020B1F35-2245-4C8D-87E9-823713F9135B	020B1F35-2245-4C8D-87E9-823713F9135B	0	0	0	0	0	0	FEMALE	MONTSERRADO	MONROVIA	RESTARTED	2014-11-06	2014-11-05		11	0	11	2014	11	2014	1	urban	2	0	0	0	0	0	0	0	0	0								0	0	0	0	0	0	0	0	0	0
020CA044-84E0-4667-9A9A-75A38106A2A1	020CA044-84E0-4667-9A9A-75A38106A2A1	0	0	1	0	0	0	MALE	MONTSERRADO	MONROVIA	COMPLETED	2014-10-18	2014-10-17		21	1	10	2014	10	2014	1	urban	2	0	0	0	0	0	0	0	0	0		0	0	1	0	0	0	0	0	0	0	0	0	0	0	0	0
020CB48C-8EAC-48D0-91C7-4D1FEB9134E0	020CB48C-8EAC-48D0-91C7-4D1FEB9134E0	0	0	0	1	0	0	MALE	MONTSERRADO	MONROVIA	COMPLETED	2014-11-06	2014-10-31	100	17	1	11	2014	10	2014	6	urban	2	0	0	0	0	0	0	0	0	0		0	0	0	1	0	0	0	0	0	0	0	0	0	0	0	0
02169A55-8C0E-44A5-B232-B28819EF658E	02169A55-8C0E-44A5-B232-B28819EF658E	0	1	1	1	0	0	MALE	MONTSERRADO	ST. PAUL	COMPLETED	2014-12-09	2014-12-09	1900	21	3	12	2014	12	2014	0	rural	3	0	0	0	0	0	0	0	0	0		0	1	1	1	0	0	0	0	0	0	0	0	0	0	0	0
0218B88C-47F0-446E-ACAA-DE86471708D3	0218B88C-47F0-446E-ACAA-DE86471708D3	0	0	0	0	0	0	FEMALE	MONTSERRADO	MONROVIA	RESTARTED	2014-10-01	2014-09-30		6	0	10	2014	9	2014	1	urban	2	0	0	0	0	0	0	0	0	0								0	0	0	0	0	0	0	0	0	0
021E842A-511D-415B-B281-02C0068CDE16	021E842A-511D-415B-B281-02C0068CDE16	1	1	0	0	0	0	MALE	MARGIBI	KAKATA	COMPLETED	2014-09-18	2014-09-18		21	2	9	2014	9	2014	0	urban	2	0	0	0	0	0	0	0	0	0		1	1	0	0	0	0	0	0	0	0	0	0	0	0	0	0
021EED41-2FDC-4C9A-93EA-52070BBE3289	021EED41-2FDC-4C9A-93EA-52070BBE3289	0	1	0	0	0	0	FEMALE	MONTSERRADO	MONROVIA	DROPPED	2015-03-04	2015-03-03		8	1	3	2015	3	2015	1	urban	4	0	0	0	0	0	0	0	0	0		0	1	0	0	0	0	0	0	0	0	0	0	0	0	0	0
0223216A-F92A-4494-A974-94AFA6DAD6A7	0223216A-F92A-4494-A974-94AFA6DAD6A7	1	1	0	0	0	0	MALE	MONTSERRADO	MONROVIA	COMPLETED	2014-11-13	2014-11-11	1100B2	21	2	11	2014	11	2014	2	urban	2	0	0	0	0	0	0	0	0	0		1	1	0	0	0	0	0	0	0	0	0	0	0	0	0	0
0223BC93-154A-473D-9C2F-B1855A9D6760	0223BC93-154A-473D-9C2F-B1855A9D6760	1	0	0	0	0	0	MALE	MONTSERRADO	MONROVIA	COMPLETED	2014-12-03	2014-12-02	100	21	1	12	2014	12	2014	1	urban	3	0	0	0	0	0	0	0	0	0		1	0	0	0	0	0	0	0	0	0	0	0	0	0	0	0
02296877-01D5-4DAB-8419-B12F4DB35181	02296877-01D5-4DAB-8419-B12F4DB35181	0	0	0	0	0	0	MALE	MONTSERRADO	MONROVIA	DROPPED	2014-12-24	2014-12-19		7	0	12	2014	12	2014	5	urban	3	0	0	0	0	0	0	0	0	0								0	0	0	0	0	0	0	0	0	0
022A0C8E-2B5B-4A4D-87E9-41860DCC5D72	022A0C8E-2B5B-4A4D-87E9-41860DCC5D72	1	0	0	0	0	0	MALE	MONTSERRADO	MONROVIA	COMPLETED	2014-09-30	2014-09-27	300	1	1	9	2014	9	2014	3	urban	2	0	0	0	0	0	0	0	0	0		1	0	0	0	0	0	0	0	0	0	0	0	0	0	0	0
02320A93-4B6E-450C-ADEB-90D2215DB66E	02320A93-4B6E-450C-ADEB-90D2215DB66E	1	1	1	1	0	0	MALE	MONTSERRADO	MONROVIA	COMPLETED	2014-12-02	2014-11-26	1900	15	4	12	2014	11	2014	6	rural	3	0	0	0	0	0	0	0	0	0		1	1	1	1	0	0	0	0	0	0	0	0	0	0	0	0
0235443A-9D19-4910-A931-F222EC7CE914	0235443A-9D19-4910-A931-F222EC7CE914	0	1	0	0	0	0	MALE	MONTSERRADO	MONROVIA	COMPLETED	2014-09-16	2014-09-16	1100B1	21	1	9	2014	9	2014	0	urban	2	0	0	0	0	0	0	0	0	0		0	1	0	0	0	0	0	0	0	0	0	0	0	0	0	0
023934B0-1E9F-4BB0-9F83-B569B1A67997	023934B0-1E9F-4BB0-9F83-B569B1A67997	1	1	1	1	0	0	MALE	MONTSERRADO	COMMONWEALTH	COMPLETED	2014-10-31	2014-10-30	1500	21	4	10	2014	10	2014	1	rural	2	0	0	0	0	0	0	0	0	0		1	1	1	1	0	0	0	0	0	0	0	0	0	0	0	0
023A1E11-1F79-4EA9-A46E-2EC9353BDF23	023A1E11-1F79-4EA9-A46E-2EC9353BDF23	1	1	0	0	0	0	MALE	MONTSERRADO	MONROVIA	DROPPED	2015-02-26	2015-02-25	1300	3	2	2	2015	2	2015	1	urban	3	0	0	0	0	0	0	0	0	0		1	1	0	0	0	0	0	0	0	0	0	0	0	0	0	0
023B4C05-C395-4567-8C9B-930AF91B75A8	023B4C05-C395-4567-8C9B-930AF91B75A8	0	1	0	1	0	0	MALE	MONTSERRADO	MONROVIA	COMPLETED	2014-09-27	2014-09-27		21	2	9	2014	9	2014	0	urban	2	0	0	0	0	0	0	0	0	0		0	1	0	1	0	0	0	0	0	0	0	0	0	0	0	0
023EB12D-30B2-45D0-974D-E259D4C6437F	023EB12D-30B2-45D0-974D-E259D4C6437F	1	1	0	0	0	0	MALE	MONTSERRADO	MONROVIA	COMPLETED	2014-10-16	2014-10-15	1600	21	2	10	2014	10	2014	1	urban	2	0	0	0	0	0	0	0	0	0		1	1	0	0	0	0	0	0	0	0	0	0	0	0	0	0
024020C3-DB89-43BC-8E71-FAC6627FAE23	024020C3-DB89-43BC-8E71-FAC6627FAE23	0	0	0	0	0	0	MALE	MONTSERRADO	MONROVIA	COMPLETED	2014-12-27	2014-12-26	400	21	0	12	2014	12	2014	1	urban	3	0	0	0	0	0	0	0	0	0								0	0	0	0	0	0	0	0	0	0
0240D645-03CC-4946-B2C2-0EB2E0C08E25	0240D645-03CC-4946-B2C2-0EB2E0C08E25	0	0	0	1	0	0	MALE	MONTSERRADO	MONROVIA	COMPLETED	2014-11-20	2014-11-09		12	1	11	2014	11	2014	11	urban	3	0	0	0	0	0	0	0	0	0		0	0	0	1	0	0	0	0	0	0	0	0	0	0	0	0
0241149E-BD71-4852-8F83-473BAD374BED	0241149E-BD71-4852-8F83-473BAD374BED	0	0	0	0	0	0	MALE	MONTSERRADO	COMMONWEALTH	COMPLETED	2014-09-20	2014-09-19	1500	21	0	9	2014	9	2014	1	rural	2	0	0	0	0	0	0	0	0	0								0	0	0	0	0	0	0	0	0	0
02414A1D-2A9E-4C33-B758-2EF7FBFA3A10	02414A1D-2A9E-4C33-B758-2EF7FBFA3A10	0	0	0	0	0	0	FEMALE	MARGIBI	GIBI	COMPLETED		2014-08-08		21	0			8	2014		rural	1	0	0	0	0	0	0	0	0	0								0	0	0	0	0	0	0	0	0	0
024893E8-6570-41F5-B452-45D4DF7BFFF0	024893E8-6570-41F5-B452-45D4DF7BFFF0	1	1	0	1	0	0	MALE	MONTSERRADO	MONROVIA	COMPLETED	2014-12-30	2014-12-29	100	21	3	12	2014	12	2014	1	urban	3	0	0	0	0	0	0	0	0	0		1	1	0	1	0	0	0	0	0	0	0	0	0	0	0	0
024B34E2-B361-4212-8EC2-399561F32A35	024B34E2-B361-4212-8EC2-399561F32A35	0	0	0	0	0	0	FEMALE	MONTSERRADO	MONROVIA	COMPLETED	2014-11-02	2014-10-30		21	0	11	2014	10	2014	3	urban	2	0	0	0	0	0	0	0	0	0								0	0	0	0	0	0	0	0	0	0
024E937F-8F4A-47A8-B59B-793F901C1A0A	024E937F-8F4A-47A8-B59B-793F901C1A0A	1	1	1	1	0	0	FEMALE	MONTSERRADO	MONROVIA	DROPPED	2015-01-21	2015-01-21	100	8	4	1	2015	1	2015	0	urban	3	0	0	0	0	0	0	0	0	0		1	1	1	1	0	0	0	0	0	0	0	0	0	0	0	0
024EEC53-98BF-47FC-B1B7-5EC24E401CE9	024EEC53-98BF-47FC-B1B7-5EC24E401CE9	0	1	0	1	0	0	FEMALE	MONTSERRADO	MONROVIA	COMPLETED	2014-12-30	2014-12-29		21	2	12	2014	12	2014	1	urban	3	0	0	0	0	0	0	0	0	0		0	1	0	1	0	0	0	0	0	0	0	0	0	0	0	0
0250D88C-204A-42AF-AE28-DEADFA8652F6	0250D88C-204A-42AF-AE28-DEADFA8652F6	1	1	1	0	0	0	MALE	MONTSERRADO	MONROVIA	COMPLETED	2014-10-16	2014-10-15	1200	21	3	10	2014	10	2014	1	urban	2	0	0	0	0	0	0	0	0	0		1	1	1	0	0	0	0	0	0	0	0	0	0	0	0	0
0253D85D-39B0-4E96-830D-ECB55614E714	0253D85D-39B0-4E96-830D-ECB55614E714	0	0	0	0	0	0	MALE	MONTSERRADO	MONROVIA	DROPPED	2015-02-06	2015-01-29		14	0	2	2015	1	2015	8	urban	3	0	0	0	0	0	0	0	0	0								0	0	0	0	0	0	0	0	0	0
02543410-3003-462B-9E64-28F77E8FCD0E	02543410-3003-462B-9E64-28F77E8FCD0E	1	1	0	1	0	0	MALE	MONTSERRADO	MONROVIA	COMPLETED	2014-10-15	2014-10-04	600	10	3	10	2014	10	2014	11	urban	2	0	0	0	0	0	0	0	0	0		1	1	0	1	0	0	0	0	0	0	0	0	0	0	0	0
025709B0-ED38-4946-A552-408A1225C63A	025709B0-ED38-4946-A552-408A1225C63A	1	0	0	0	0	0	MALE	MARGIBI	MAMBA KABA	COMPLETED	2014-11-01	2014-11-01		21	1	11	2014	11	2014	0	rural	2	0	0	0	0	0	0	0	0	0		1	0	0	0	0	0	0	0	0	0	0	0	0	0	0	0
025B7BA4-ECAD-435B-998B-CEA2D948EA80	025B7BA4-ECAD-435B-998B-CEA2D948EA80	1	1	1	0	0	0	MALE	MONTSERRADO	MONROVIA	COMPLETED	2014-09-08	2014-09-07		21	3	9	2014	9	2014	1	urban	2	0	0	0	0	0	0	0	0	0		1	1	1	0	0	0	0	0	0	0	0	0	0	0	0	0
025D8898-BB30-43FD-8CA2-75E6B73FBB9E	025D8898-BB30-43FD-8CA2-75E6B73FBB9E	0	0	0	0	0	0	FEMALE	MONTSERRADO	MONROVIA	COMPLETED	2014-11-15	2014-11-14	800	21	0	11	2014	11	2014	1	urban	2	0	0	0	0	0	0	0	0	0								0	0	0	0	0	0	0	0	0	0
025DA6AD-B9B4-4965-B3CD-A56B0FE2BC5D	025DA6AD-B9B4-4965-B3CD-A56B0FE2BC5D	1	1	1	0	0	0	MALE	MONTSERRADO	MONROVIA	COMPLETED	2014-11-20	2014-11-19		21	3	11	2014	11	2014	1	urban	3	0	0	0	0	0	0	0	0	0		1	1	1	0	0	0	0	0	0	0	0	0	0	0	0	0
025DCC49-B551-4451-AE9E-8742766F0D30	025DCC49-B551-4451-AE9E-8742766F0D30	0	0	0	0	0	0	MALE	MONTSERRADO	CAREYSBURG	COMPLETED	2014-10-19	2014-10-19	1700	21	0	10	2014	10	2014	0	rural	2	0	0	0	0	0	0	0	0	0								0	0	0	0	0	0	0	0	0	0
026123D0-FB81-40E3-8374-CC173A51FDC5	026123D0-FB81-40E3-8374-CC173A51FDC5	0	0	0	0	0	0	FEMALE	MONTSERRADO	MONROVIA	COMPLETED	2014-09-04	2014-08-29		18	0	9	2014	8	2014	6	urban	2	0	0	0	0	0	0	0	0	0								0	0	0	0	0	0	0	0	0	0
026295B4-D6B0-45CD-BA9B-FAE101819F2D	026295B4-D6B0-45CD-BA9B-FAE101819F2D	0	0	0	0	0	0	MALE	MONTSERRADO	MONROVIA	LOST TO FOLLOW-UP		2014-12-23			0			12	2014		urban	3
0263A45C-36D0-4DE2-B479-4C54E71E4802	0263A45C-36D0-4DE2-B479-4C54E71E4802	1	1	0	0	0	0	FEMALE	MONTSERRADO	MONROVIA	COMPLETED	2015-02-20	2015-02-16		18	2	2	2015	2	2015	4	urban	3	0	0	0	0	0	0	0	0	0		1	1	0	0	0	0	0	0	0	0	0	0	0	0	0	0
0264DC2E-5CC1-4275-B3EA-BE1E34F3DA65	0264DC2E-5CC1-4275-B3EA-BE1E34F3DA65	1	1	0	0	0	1	FEMALE	MARGIBI	GIBI	COMPLETED		2014-09-28		21	3			9	2014		rural	2	0	0	0	0	0	0	0	0	0		1	1	0	0	0	1	0	0	0	0	0	0	0	0	0	0
02652ADD-2B77-43DA-AC51-2C10ABDA8697	02652ADD-2B77-43DA-AC51-2C10ABDA8697	0	0	0	0	0	0	FEMALE	MONTSERRADO	MONROVIA	COMPLETED	2014-09-30	2014-09-28	100	20	0	9	2014	9	2014	2	urban	2	0	0	0	0	0	0	0	0	0								0	0	0	0	0	0	0	0	0	0
02655CE1-ECF7-4464-9AB4-680EA2D497BF	02655CE1-ECF7-4464-9AB4-680EA2D497BF	0	0	0	0	0	1	FEMALE	MONTSERRADO	CAREYSBURG	COMPLETED	2014-10-13	2014-10-13	1700	21	1	10	2014	10	2014	0	rural	2	0	0	0	0	0	0	0	0	0		0	0	0	0	0	1	0	0	0	0	0	0	0	0	0	0
02678E3A-A477-427A-9DE5-A5CC2B6BE31C	02678E3A-A477-427A-9DE5-A5CC2B6BE31C	0	0	0	0	0	0	MALE	MONTSERRADO	MONROVIA	COMPLETED	2014-11-30	2014-11-09		21	0	11	2014	11	2014	21	urban	3	0	0	0	0	0	0	0	0	0								0	0	0	0	0	0	0	0	0	0
026E94AF-C333-4221-A5B0-FB29CAA8F257	026E94AF-C333-4221-A5B0-FB29CAA8F257	1	1	0	0	0	0	FEMALE	MONTSERRADO	MONROVIA	COMPLETED	2015-02-16	2015-02-07		14	2	2	2015	2	2015	9	urban	3	0	0	0	0	0	0	0	0	0		1	1	0	0	0	0	0	0	0	0	0	0	0	0	0	0
02732389-FA95-4901-9FC8-02F0DDD9A0D0	02732389-FA95-4901-9FC8-02F0DDD9A0D0	0	1	0	0	0	0	MALE	MONTSERRADO	MONROVIA	COMPLETED	2014-10-10	2014-10-04	1100B1	21	1	10	2014	10	2014	6	urban	2	0	0	0	0	0	0	0	0	0		0	1	0	0	0	0	0	0	0	0	0	0	0	0	0	0
0274BE65-25A9-48B1-B619-08733CE53BA5	0274BE65-25A9-48B1-B619-08733CE53BA5	0	0	0	0	0	0	FEMALE	MONTSERRADO	CAREYSBURG	COMPLETED	2014-10-13	2014-10-13	1700	21	0	10	2014	10	2014	0	rural	2	0	0	0	0	0	0	0	0	0								0	0	0	0	0	0	0	0	0	0
02750A7F-EBC1-4770-8637-28E2963F94DA	02750A7F-EBC1-4770-8637-28E2963F94DA	1	1	0	0	0	0	FEMALE	MONTSERRADO	MONROVIA	COMPLETED	2014-10-22	2014-10-22	1100A1	21	2	10	2014	10	2014	0	urban	2	0	0	0	0	0	0	0	0	0		1	1	0	0	0	0	0	0	0	0	0	0	0	0	0	0
02758B9F-A9E9-4F92-9C92-D35E284C669C	02758B9F-A9E9-4F92-9C92-D35E284C669C	1	1	0	0	0	0	MALE	MARGIBI	KAKATA	SYMPTOMATIC	2014-10-05	2014-10-05		4	2	10	2014	10	2014	0	urban	2	2	2	2	2	0	0	2	0	0		1	1	0	0	0	0	5	1	1	1	1	1	0	0	1	0
02763C23-AB3D-4473-942F-395FA2941C36	02763C23-AB3D-4473-942F-395FA2941C36	0	1	0	0	0	0	MALE	MONTSERRADO	MONROVIA	COMPLETED	2015-02-04	2015-02-03	1100B1	15	1	2	2015	2	2015	1	urban	3	0	0	0	0	0	0	0	0	0		0	1	0	0	0	0	0	0	0	0	0	0	0	0	0	0
02790D83-5056-48DB-9708-A8F2D7552E45	02790D83-5056-48DB-9708-A8F2D7552E45	0	0	0	0	0	0	MALE	MARGIBI	GIBI	COMPLETED	2014-11-12	2014-11-12			0	11	2014	11	2014	0	rural	2
02799567-414A-4046-A2B4-4AB9AC025C8A	02799567-414A-4046-A2B4-4AB9AC025C8A	0	0	1	0	0	0	MALE	MONTSERRADO	MONROVIA	COMPLETED	2014-10-16	2014-10-15	200	21	1	10	2014	10	2014	1	urban	2	0	0	0	0	0	0	0	0	0		0	0	1	0	0	0	0	0	0	0	0	0	0	0	0	0
0279EFA9-5655-41DE-800E-BF6F61EB5868	0279EFA9-5655-41DE-800E-BF6F61EB5868	1	1	1	0	0	0	MALE	MONTSERRADO	MONROVIA	COMPLETED	2014-11-09	2014-11-08	100	21	3	11	2014	11	2014	1	urban	2	0	0	0	0	0	0	0	0	0		1	1	1	0	0	0	0	0	0	0	0	0	0	0	0	0
027A89E3-DEB4-4DF5-8B54-C0FF963975E7	027A89E3-DEB4-4DF5-8B54-C0FF963975E7	0	0	1	0	0	0	FEMALE	MONTSERRADO	CAREYSBURG	COMPLETED	2014-10-13	2014-10-13	1700	21	1	10	2014	10	2014	0	rural	2	0	0	0	0	0	0	0	0	0		0	0	1	0	0	0	0	0	0	0	0	0	0	0	0	0
027C8D17-ECBE-410E-9281-B320856DF3F9	027C8D17-ECBE-410E-9281-B320856DF3F9	0	1	0	0	0	0	MALE	MONTSERRADO	MONROVIA	COMPLETED	2014-10-29	2014-10-28	1100B2	21	1	10	2014	10	2014	1	urban	2	0	0	0	0	0	0	0	0	0		0	1	0	0	0	0	0	0	0	0	0	0	0	0	0	0
027E1315-26C2-4D6C-A3FD-F700B6FC3614	027E1315-26C2-4D6C-A3FD-F700B6FC3614	0	0	0	0	0	0	FEMALE	MONTSERRADO	MONROVIA	COMPLETED	2014-12-02	2014-12-01	400	21	0	12	2014	12	2014	1	urban	3	0	0	0	0	0	0	0	0	0								0	0	0	0	0	0	0	0	0	0
027E2A0B-0AE6-4816-AB85-33C888A40543	027E2A0B-0AE6-4816-AB85-33C888A40543	1	1	1	1	0	0	FEMALE	MONTSERRADO	COMMONWEALTH	COMPLETED	2014-09-26	2014-09-25	1500	21	4	9	2014	9	2014	1	rural	2	0	0	0	0	0	0	0	0	0		1	1	1	1	0	0	0	0	0	0	0	0	0	0	0	0
027E8BC8-3B2F-4BA4-9BE9-01DCC81D1DB0	027E8BC8-3B2F-4BA4-9BE9-01DCC81D1DB0	0	0	1	1	0	0	FEMALE	MONTSERRADO	MONROVIA	COMPLETED	2014-11-12	2014-11-07	100	18	2	11	2014	11	2014	5	urban	2	0	0	0	0	0	0	0	0	0		0	0	1	1	0	0	0	0	0	0	0	0	0	0	0	0
0289D630-E5E3-41F9-94E7-45265F190D0C	0289D630-E5E3-41F9-94E7-45265F190D0C	1	1	1	1	0	0	FEMALE	MONTSERRADO	MONROVIA	COMPLETED	2014-09-12	2014-09-12	1100A1	21	4	9	2014	9	2014	0	urban	2	0	0	0	0	0	0	0	0	0		1	1	1	1	0	0	0	0	0	0	0	0	0	0	0	0
028CE43D-C4EC-414C-8915-4DE823052F4E	028CE43D-C4EC-414C-8915-4DE823052F4E	0	0	1	0	0	0	MALE	MONTSERRADO	MONROVIA	COMPLETED	2014-11-04	2014-11-03		21	1	11	2014	11	2014	1	urban	2	0	0	0	0	0	0	0	0	0		0	0	1	0	0	0	0	0	0	0	0	0	0	0	0	0
028DD4D5-6A07-4B48-A51C-11E5C8080562	028DD4D5-6A07-4B48-A51C-11E5C8080562	0	0	0	0	0	0	MALE	MONTSERRADO	MONROVIA	COMPLETED	2014-10-14	2014-10-09		21	0	10	2014	10	2014	5	urban	2	0	0	0	0	0	0	0	0	0								0	0	0	0	0	0	0	0	0	0
028EFC7A-3E44-4610-9BCC-5ABB5A7AF4C1	028EFC7A-3E44-4610-9BCC-5ABB5A7AF4C1	0	0	0	0	0	0	MALE	MARGIBI	KAKATA	COMPLETED		2014-08-25		21	0			8	2014		urban	2	0	0	0	0	0	0	0	0	0								0	0	0	0	0	0	0	0	0	0
028F9CE2-41CA-4626-B92A-57279104CC84	028F9CE2-41CA-4626-B92A-57279104CC84	0	0	0	0	0	0	MALE	MONTSERRADO	MONROVIA	COMPLETED	2014-12-01	2014-11-30	100	21	0	12	2014	11	2014	1	urban	3	0	0	0	0	0	0	0	0	0								0	0	0	0	0	0	0	0	0	0
02900C31-6E77-4E43-93BB-0DACD0751CAB	02900C31-6E77-4E43-93BB-0DACD0751CAB	1	1	0	0	0	0	FEMALE	MARGIBI	KAKATA	COMPLETED	2014-09-28	2014-09-27		21	2	9	2014	9	2014	1	urban	2	0	0	0	0	0	0	0	0	0		1	1	0	0	0	0	0	0	0	0	0	0	0	0	0	0
02904598-4006-4312-8AFA-E9452EEC01B8	02904598-4006-4312-8AFA-E9452EEC01B8	0	0	0	0	0	0	FEMALE	MARGIBI	KAKATA	UNKNOWN	2014-09-16	2014-09-16		21	0	9	2014	9	2014	0	urban	2	0	0	0	0	0	0	0	0	0								0	0	0	0	0	0	0	0	0	0
0292327D-69D2-430C-A06D-87BFBC463A07	0292327D-69D2-430C-A06D-87BFBC463A07	0	1	1	0	0	0	MALE	MONTSERRADO	MONROVIA	COMPLETED	2014-10-01	2014-09-26	200	18	2	10	2014	9	2014	5	urban	2	0	0	0	0	0	0	0	0	0		0	1	1	0	0	0	0	0	0	0	0	0	0	0	0	0
0294EDB3-89CE-4CE7-BC95-BB747D33E69E	0294EDB3-89CE-4CE7-BC95-BB747D33E69E	0	0	0	0	0	0	MALE	MONTSERRADO	MONROVIA	COMPLETED	2014-06-21	2014-06-06		7	0	6	2014	6	2014	15	urban	1	0	0	0	0	0	0	0	0	0								0	0	0	0	0	0	0	0	0	0
0297041E-5BF1-495A-9A22-B05968D148A2	0297041E-5BF1-495A-9A22-B05968D148A2	1	1	0	1	0	0	FEMALE	MONTSERRADO	CAREYSBURG	COMPLETED	2014-12-09	2014-12-09	1700	21	3	12	2014	12	2014	0	rural	3	0	0	0	0	0	0	0	0	0		1	1	0	1	0	0	0	0	0	0	0	0	0	0	0	0
02993962-1720-4460-88F0-608E029B20D4	02993962-1720-4460-88F0-608E029B20D4	0	1	1	0	0	0	MALE	MONTSERRADO	MONROVIA	COMPLETED	2014-11-06	2014-11-03		20	2	11	2014	11	2014	3	urban	2	0	0	0	0	0	0	0	0	0		0	1	1	0	0	0	0	0	0	0	0	0	0	0	0	0
0299B2C6-E30A-46D6-942C-4ECE09216E33	0299B2C6-E30A-46D6-942C-4ECE09216E33	0	0	0	0	0	0	FEMALE	MONTSERRADO	ST. PAUL	COMPLETED	2014-09-24	2014-09-13	1900	11	0	9	2014	9	2014	11	rural	2	0	0	0	0	0	0	0	0	0								0	0	0	0	0	0	0	0	0	0
029ACD31-03DC-4CC3-82DB-775666A51130	029ACD31-03DC-4CC3-82DB-775666A51130	1	1	1	0	0	0	MALE	MONTSERRADO	MONROVIA	COMPLETED	2014-09-08	2014-09-07		21	3	9	2014	9	2014	1	urban	2	0	0	0	0	0	0	0	0	0		1	1	1	0	0	0	0	0	0	0	0	0	0	0	0	0
029B4734-6AD9-4489-8FC5-3CCD84136166	029B4734-6AD9-4489-8FC5-3CCD84136166	1	1	1	0	0	0	FEMALE	MONTSERRADO	MONROVIA	COMPLETED	2014-10-15	2014-10-14		21	3	10	2014	10	2014	1	urban	2	0	0	0	0	0	0	0	0	0		1	1	1	0	0	0	0	0	0	0	0	0	0	0	0	0
02A0F4D8-ADF9-4B44-8280-515E22C7619D	02A0F4D8-ADF9-4B44-8280-515E22C7619D	0	0	1	0	0	0	FEMALE	MONTSERRADO	CAREYSBURG	COMPLETED	2014-10-13	2014-10-13	1700		1	10	2014	10	2014	0	rural	2											0	0	1	0	0	0
02A46B6B-4E07-474D-BEED-B8EB4E85083C	02A46B6B-4E07-474D-BEED-B8EB4E85083C	1	1	1	1	0	0	FEMALE	MONTSERRADO	MONROVIA	COMPLETED	2014-10-24	2014-10-20	1100A1	18	4	10	2014	10	2014	4	urban	2	0	0	0	0	0	0	0	0	0		1	1	1	1	0	0	0	0	0	0	0	0	0	0	0	0
02A6D97C-68A6-4502-8C38-97CE57B45B76	02A6D97C-68A6-4502-8C38-97CE57B45B76	0	0	0	1	0	0	MALE	MONTSERRADO	MONROVIA	COMPLETED	2014-10-29	2014-10-23		17	1	10	2014	10	2014	6	urban	2	0	0	0	0	0	0	0	0	0		0	0	0	1	0	0	0	0	0	0	0	0	0	0	0	0
02A7FF1D-AFA0-4B0F-8EDA-5F648D3D9DD2	02A7FF1D-AFA0-4B0F-8EDA-5F648D3D9DD2	0	1	1	1	0	0	FEMALE	MONTSERRADO	MONROVIA	DROPPED	2015-01-30	2015-01-27		7	3	1	2015	1	2015	3	urban	3	0	0	0	0	0	0	0	0	0		0	1	1	1	0	0	0	0	0	0	0	0	0	0	0	0
02A87A7E-7DE5-4BEA-9B88-DCF56AE30031	02A87A7E-7DE5-4BEA-9B88-DCF56AE30031	1	1	0	0	0	0	FEMALE	MONTSERRADO	MONROVIA	COMPLETED	2014-10-24	2014-10-24	1100A2	21	2	10	2014	10	2014	0	urban	2	0	0	0	0	0	0	0	0	0		1	1	0	0	0	0	0	0	0	0	0	0	0	0	0	0
02B20B46-8BBC-4607-A637-5B3219F9B29D	02B20B46-8BBC-4607-A637-5B3219F9B29D	1	1	1	1	0	0	MALE	MONTSERRADO	MONROVIA	COMPLETED	2014-11-23	2014-11-21	1100B	20	4	11	2014	11	2014	2	urban	3	0	0	0	0	0	0	0	0	0		1	1	1	1	0	0	0	0	0	0	0	0	0	0	0	0
02B29951-E9C5-4B46-9E3A-F0F0EE6FEC77	02B29951-E9C5-4B46-9E3A-F0F0EE6FEC77	0	1	0	1	0	0	FEMALE	MONTSERRADO	MONROVIA	COMPLETED	2014-09-26	2014-09-19	100	21	2	9	2014	9	2014	7	urban	2	0	0	0	0	0	0	0	0	0		0	1	0	1	0	0	0	0	0	0	0	0	0	0	0	0
02B5D416-B400-4F8B-A8E3-7E48553F5BBC	02B5D416-B400-4F8B-A8E3-7E48553F5BBC	0	0	0	0	0	0	FEMALE	MONTSERRADO	MONROVIA	COMPLETED	2014-11-21	2014-11-20	400	21	0	11	2014	11	2014	1	urban	3	0	0	0	0	0	0	0	0	0								0	0	0	0	0	0	0	0	0	0
02B8EAA8-1AB6-4334-BB90-BE30ADA8C71A	02B8EAA8-1AB6-4334-BB90-BE30ADA8C71A	1	1	1	0	0	0	FEMALE	MONTSERRADO	MONROVIA	RESTARTED	2014-10-09	2014-10-08	1200	9	3	10	2014	10	2014	1	urban	2	0	0	0	0	0	0	0	0	0		1	1	1	0	0	0	0	0	0	0	0	0	0	0	0	0
02B8F564-0A46-49C3-8B7A-80FBF1165FFE	02B8F564-0A46-49C3-8B7A-80FBF1165FFE	0	1	0	0	0	0	FEMALE	MONTSERRADO	MONROVIA	COMPLETED	2014-12-09	2014-12-03	1200	16	1	12	2014	12	2014	6	urban	3	0	0	0	0	0	0	0	0	0		0	1	0	0	0	0	0	0	0	0	0	0	0	0	0	0
02BAE54C-0186-4493-90A3-8D076E9F3044	02BAE54C-0186-4493-90A3-8D076E9F3044	0	1	0	0	0	0	FEMALE	MARGIBI	KAKATA	COMPLETED	2014-09-17	2014-09-17		21	1	9	2014	9	2014	0	urban	2	0	0	0	0	0	0	0	0	0		0	1	0	0	0	0	0	0	0	0	0	0	0	0	0	0
02BEA8FE-2F39-470B-8AC2-8BBD9A1E87CE	02BEA8FE-2F39-470B-8AC2-8BBD9A1E87CE	0	0	0	0	0	0	MALE	MARGIBI	KAKATA	COMPLETED	2014-11-08	2014-11-08			0	11	2014	11	2014	0	urban	2
02C48155-9EEC-4E41-BE05-2CFD32C0B1DA	02C48155-9EEC-4E41-BE05-2CFD32C0B1DA	0	0	0	0	0	0	MALE	MONTSERRADO	MONROVIA	COMPLETED	2014-09-11	2014-09-11	500	21	0	9	2014	9	2014	0	urban	2	0	0	0	0	0	0	0	0	0								0	0	0	0	0	0	0	0	0	0
02C578DB-8E54-4B17-BE57-5CF04C1ECC95	02C578DB-8E54-4B17-BE57-5CF04C1ECC95	1	1	0	0	0	0	MALE	MONTSERRADO	MONROVIA	COMPLETED	2014-10-13	2014-10-06	1400	16	2	10	2014	10	2014	7	urban	2	0	0	0	0	0	0	0	0	0		1	1	0	0	0	0	0	0	0	0	0	0	0	0	0	0
02C9CB8F-29A6-4658-A978-373E1F91F0F5	02C9CB8F-29A6-4658-A978-373E1F91F0F5	0	0	0	1	0	0	MALE	MARGIBI	KAKATA	COMPLETED		2014-11-03		21	1			11	2014		urban	2	0	0	0	0	0	0	0	0	0		0	0	0	1	0	0	0	0	0	0	0	0	0	0	0	0
02D5A332-E789-42F6-AB30-105456AC56E5	02D5A332-E789-42F6-AB30-105456AC56E5	0	1	1	1	0	0	FEMALE	MONTSERRADO	MONROVIA	COMPLETED	2014-11-12	2014-11-12	800	21	3	11	2014	11	2014	0	urban	2	0	0	0	0	0	0	0	0	0		0	1	1	1	0	0	0	0	0	0	0	0	0	0	0	0
02D96FD1-4F5E-4373-9CF8-4E9015EBACA7	02D96FD1-4F5E-4373-9CF8-4E9015EBACA7	1	0	0	0	0	0	FEMALE	MONTSERRADO	MONROVIA	COMPLETED	2014-10-16	2014-10-15	1600	21	1	10	2014	10	2014	1	urban	2	0	0	0	0	0	0	0	0	0		1	0	0	0	0	0	0	0	0	0	0	0	0	0	0	0
02E28B87-AC95-4ADB-A9D0-6F47CECDF223	02E28B87-AC95-4ADB-A9D0-6F47CECDF223	0	0	0	1	0	0	FEMALE	MONTSERRADO	MONROVIA	COMPLETED	2015-03-13	2015-03-08	1400	19	1	3	2015	3	2015	5	urban	4	0	0	0	0	0	0	0	0	0		0	0	0	1	0	0	0	0	0	0	0	0	0	0	0	0
02E41F58-5EE3-4033-BE08-AA4EB4A1143D	02E41F58-5EE3-4033-BE08-AA4EB4A1143D	0	0	0	1	0	0	MALE	MONTSERRADO	MONROVIA	COMPLETED	2014-12-14	2014-12-13	100	21	1	12	2014	12	2014	1	urban	3	0	0	0	0	0	0	0	0	0		0	0	0	1	0	0	0	0	0	0	0	0	0	0	0	0
02E52916-F7CC-4D8B-8C30-0C4460651D9C	02E52916-F7CC-4D8B-8C30-0C4460651D9C	1	0	0	0	0	0	FEMALE	MONTSERRADO	ST. PAUL	COMPLETED	2015-01-06	2015-01-06	1900	21	1	1	2015	1	2015	0	rural	3	0	0	0	0	0	0	0	0	0		1	0	0	0	0	0	0	0	0	0	0	0	0	0	0	0
02E81D7A-33B4-4808-9923-6DC2EE913CA9	02E81D7A-33B4-4808-9923-6DC2EE913CA9	0	0	1	1	0	0	MALE	MONTSERRADO	MONROVIA	COMPLETED	2014-09-02	2014-09-02		19	2	9	2014	9	2014	0	urban	2	0	0	0	0	0	0	0	0	0		0	0	1	1	0	0	0	0	0	0	0	0	0	0	0	0
02E976AD-29C0-4C10-AF8A-AA594EDECB61	02E976AD-29C0-4C10-AF8A-AA594EDECB61	1	1	1	1	0	0	FEMALE	MONTSERRADO	ST. PAUL	SYMPTOMATIC	2014-10-06	2014-10-02	1900	2	4	10	2014	10	2014	4	rural	2	0	0	2	0	2	0	0	0	0		1	1	1	1	0	0	2	1	0	0	1	0	1	0	0	0
02EC5812-9D87-496E-8DCB-301E9552F2B6	02EC5812-9D87-496E-8DCB-301E9552F2B6	1	1	1	0	0	0	FEMALE	MONTSERRADO	MONROVIA	COMPLETED	2014-10-31	2014-10-30	100	21	3	10	2014	10	2014	1	urban	2	0	0	0	0	0	0	0	0	0		1	1	1	0	0	0	0	0	0	0	0	0	0	0	0	0
02EC7393-6178-4E31-96EB-6F0F2B7D4DA4	02EC7393-6178-4E31-96EB-6F0F2B7D4DA4	0	0	0	0	0	0	FEMALE	MONTSERRADO	MONROVIA	COMPLETED	2014-11-02	2014-10-30		21	0	11	2014	10	2014	3	urban	2	0	0	0	0	0	0	0	0	0								0	0	0	0	0	0	0	0	0	0
02FA20B6-9B47-4021-8B0C-2F38C072EA9B	02FA20B6-9B47-4021-8B0C-2F38C072EA9B	1	0	0	0	0	0	FEMALE	MONTSERRADO	MONROVIA	COMPLETED	2014-10-28	2014-10-27		21	1	10	2014	10	2014	1	urban	2	0	0	0	0	0	0	0	0	0		1	0	0	0	0	0	0	0	0	0	0	0	0	0	0	0
02FA6B66-BA55-4A9B-B805-4C217F6BB316	02FA6B66-BA55-4A9B-B805-4C217F6BB316	0	1	1	0	0	0	MALE	MONTSERRADO	COMMONWEALTH	DROPPED	2015-01-12	2015-01-12	1500	13	2	1	2015	1	2015	0	rural	3	0	0	0	0	0	1	0	0	0		0	1	1	0	0	0	1	1	0	0	0	0	0	1	0	0
02FC4C64-1B53-4DC6-904E-EA81441EB83C	02FC4C64-1B53-4DC6-904E-EA81441EB83C	1	1	1	1	0	0	MALE	MONTSERRADO	MONROVIA	COMPLETED	2014-09-06	2014-09-03		19	4	9	2014	9	2014	3	urban	2	0	0	0	0	0	0	0	0	0		1	1	1	1	0	0	0	0	0	0	0	0	0	0	0	0
0302AB54-9617-4FAA-ADCE-A01CB8DF5C71	0302AB54-9617-4FAA-ADCE-A01CB8DF5C71	1	0	0	0	0	0	MALE	MONTSERRADO	MONROVIA	DROPPED	2015-01-25	2015-01-24	100	6	1	1	2015	1	2015	1	urban	3	0	0	0	0	0	0	0	0	0		1	0	0	0	0	0	0	0	0	0	0	0	0	0	0	0
0302EC45-59C9-4220-B5E3-790FD707A851	0302EC45-59C9-4220-B5E3-790FD707A851	1	1	1	1	0	0	MALE	MONTSERRADO	MONROVIA	COMPLETED	2014-10-24	2014-10-23	1400	21	4	10	2014	10	2014	1	urban	2	0	0	0	0	0	0	0	0	0		1	1	1	1	0	0	0	0	0	0	0	0	0	0	0	0
030563AA-C162-44C2-A387-EA3803AE37FD	030563AA-C162-44C2-A387-EA3803AE37FD	0	0	0	1	0	0	FEMALE	BONG	JORQUELLEH	COMPLETED	2014-08-16	2014-08-15		21	1	8	2014	8	2014	1	urban	1	0	0	0	0	0	0	0	0	0		0	0	0	1	0	0	0	0	0	0	0	0	0	0	0	0
03057B48-FA49-47E2-B289-33689E424C91	03057B48-FA49-47E2-B289-33689E424C91	0	0	0	0	0	0		MONTSERRADO	ST. PAUL	COMPLETED	2014-10-03	2014-09-28	1900	17	0	10	2014	9	2014	5	rural	2	0	0	0	0	0	0	0	0	0								0	0	0	0	0	0	0	0	0	0
030780E1-7022-44E8-A3C7-7F95D1B02958	030780E1-7022-44E8-A3C7-7F95D1B02958	0	0	0	0	0	0	FEMALE	MONTSERRADO	MONROVIA	COMPLETED	2014-12-02	2014-12-01	400	21	0	12	2014	12	2014	1	urban	3	0	0	0	0	0	0	0	0	0								0	0	0	0	0	0	0	0	0	0
0309A155-7213-4C1B-A5F6-EDA9E92CF114	0309A155-7213-4C1B-A5F6-EDA9E92CF114	1	1	0	0	0	0	MALE	MONTSERRADO	MONROVIA	COMPLETED	2014-10-29	2014-10-21	300	15	2	10	2014	10	2014	8	urban	2	0	0	0	0	0	0	0	0	0		1	1	0	0	0	0	0	0	0	0	0	0	0	0	0	0
0309F41B-C692-48F3-85C5-9AEB46E87E5A	0309F41B-C692-48F3-85C5-9AEB46E87E5A	0	0	0	0	0	0	MALE	MONTSERRADO	MONROVIA	COMPLETED	2014-08-19	2014-08-16		21	0	8	2014	8	2014	3	urban	2	0	0	0	0	0	0	0	0	0								0	0	0	0	0	0	0	0	0	0
030A1076-F48F-4BB6-9771-33D646C11A0F	030A1076-F48F-4BB6-9771-33D646C11A0F	0	1	0	0	0	0	FEMALE	MONTSERRADO	MONROVIA	COMPLETED	2014-10-22	2014-10-22	1100A2	21	1	10	2014	10	2014	0	urban	2	0	0	0	0	0	0	0	0	0		0	1	0	0	0	0	0	0	0	0	0	0	0	0	0	0
030CE717-8BDA-41F6-AC85-A83A0B2CEC7D	030CE717-8BDA-41F6-AC85-A83A0B2CEC7D	0	0	0	0	0	0	FEMALE	MONTSERRADO	CAREYSBURG	COMPLETED	2014-10-13	2014-10-13	1700	21	0	10	2014	10	2014	0	rural	2	0	0	0	0	0	0	0	0	0								0	0	0	0	0	0	0	0	0	0
030DAE13-291E-47A9-9EA5-1DB52E088EB4	030DAE13-291E-47A9-9EA5-1DB52E088EB4	0	0	1	0	0	0	FEMALE	MONTSERRADO	MONROVIA	COMPLETED	2014-09-11	2014-09-10		21	1	9	2014	9	2014	1	urban	2	0	0	0	0	0	0	0	0	0		0	0	1	0	0	0	0	0	0	0	0	0	0	0	0	0
0311A28D-09CB-49B8-B0D1-F9A4E471D494	0311A28D-09CB-49B8-B0D1-F9A4E471D494	0	0	1	1	0	0	MALE	MONTSERRADO	ST. PAUL	COMPLETED	2014-06-21	2014-06-08	1900	9	2	6	2014	6	2014	13	rural	1	0	0	0	0	0	0	0	0	0		0	0	1	1	0	0	0	0	0	0	0	0	0	0	0	0
031239CD-21C8-4074-B7C4-380046479DC0	031239CD-21C8-4074-B7C4-380046479DC0	0	0	0	0	0	0	MALE	MONTSERRADO	MONROVIA	RESTARTED	2014-12-15	2014-12-13	400	11	0	12	2014	12	2014	2	urban	3	0	0	0	0	0	0	0	0	0								0	0	0	0	0	0	0	0	0	0
03145D79-0AC2-43A3-9503-E9EDC0FF6608	03145D79-0AC2-43A3-9503-E9EDC0FF6608	0	0	0	0	0	0	MALE	MONTSERRADO	MONROVIA	COMPLETED	2014-10-13	2014-10-13		21	0	10	2014	10	2014	0	urban	2	0	0	0	0	0	0	0	0	0								0	0	0	0	0	0	0	0	0	0
0317E555-6024-464A-A3A6-A599F5460AB6	0317E555-6024-464A-A3A6-A599F5460AB6	1	1	1	1	0	0	FEMALE	MONTSERRADO	MONROVIA	COMPLETED	2014-10-29	2014-10-28		21	4	10	2014	10	2014	1	urban	2	0	0	0	0	0	0	0	0	0		1	1	1	1	0	0	0	0	0	0	0	0	0	0	0	0
031B8082-431A-4876-AC21-DFF4237CB3A6	031B8082-431A-4876-AC21-DFF4237CB3A6	1	1	1	1	0	0	FEMALE	MONTSERRADO	COMMONWEALTH	COMPLETED	2014-11-29	2014-11-27	1500	21	4	11	2014	11	2014	2	rural	3	0	0	0	0	0	0	0	0	0		1	1	1	1	0	0	0	0	0	0	0	0	0	0	0	0
03200A1F-261A-426F-BD0C-936837A89086	03200A1F-261A-426F-BD0C-936837A89086	0	0	0	0	0	0	FEMALE	MONTSERRADO	MONROVIA	COMPLETED	2014-09-29	2014-09-28		21	0	9	2014	9	2014	1	urban	2	0	0	0	0	0	0	0	0	0								0	0	0	0	0	0	0	0	0	0
03215AA2-8CB0-4C5D-9269-DFC63322BFBD	03215AA2-8CB0-4C5D-9269-DFC63322BFBD	1	1	1	0	0	0	FEMALE	MONTSERRADO	MONROVIA	COMPLETED	2014-10-25	2014-10-24	1200	21	3	10	2014	10	2014	1	urban	2	0	0	0	0	0	0	0	0	0		1	1	1	0	0	0	0	0	0	0	0	0	0	0	0	0
0321808D-9CAC-42B9-B7ED-0D27E010D5FD	0321808D-9CAC-42B9-B7ED-0D27E010D5FD	0	0	0	0	0	0	FEMALE	MONTSERRADO	MONROVIA	COMPLETED	2014-11-21	2014-11-20		21	0	11	2014	11	2014	1	urban	3	0	0	0	0	0	0	0	0	0								0	0	0	0	0	0	0	0	0	0
0322BC61-7035-4A06-8330-5562EB2B6687	0322BC61-7035-4A06-8330-5562EB2B6687	0	0	0	0	0	0	FEMALE	MONTSERRADO	MONROVIA	COMPLETED	2014-12-03	2014-12-03		21	0	12	2014	12	2014	0	urban	3	0	0	0	0	0	0	0	0	0								0	0	0	0	0	0	0	0	0	0
0324B5D5-9A0C-4E51-9E27-08C7D4F2C77F	0324B5D5-9A0C-4E51-9E27-08C7D4F2C77F	0	0	0	0	0	0	MALE	MONTSERRADO	MONROVIA	DROPPED	2015-02-06	2015-01-29		14	0	2	2015	1	2015	8	urban	3	0	0	0	0	0	0	0	0	0								0	0	0	0	0	0	0	0	0	0
032886D0-4132-4BDB-BDFB-984EEAB6329D	032886D0-4132-4BDB-BDFB-984EEAB6329D	0	0	0	0	0	0	MALE	MONTSERRADO	TODEE	COMPLETED	2014-09-11	2014-09-11	1800	21	0	9	2014	9	2014	0	rural	2	0	0	0	0	0	0	0	0	0								0	0	0	0	0	0	0	0	0	0
03294A58-09BC-4200-B340-EA37F71CE4C5	03294A58-09BC-4200-B340-EA37F71CE4C5	0	1	0	1	0	0	FEMALE	MONTSERRADO	MONROVIA	COMPLETED	2014-09-26	2014-09-19	100	21	2	9	2014	9	2014	7	urban	2	0	0	0	0	0	0	0	0	0		0	1	0	1	0	0	0	0	0	0	0	0	0	0	0	0
032A2AD6-51F7-47E9-ADBE-0F3B52F922C4	032A2AD6-51F7-47E9-ADBE-0F3B52F922C4	0	0	0	0	0	0	FEMALE	MONTSERRADO	MONROVIA	COMPLETED	2014-09-17	2014-09-15	100	21	0	9	2014	9	2014	2	urban	2	0	0	0	0	0	0	0	0	0								0	0	0	0	0	0	0	0	0	0
03316FC8-A3E7-4936-BC25-70E32CE57DE2	03316FC8-A3E7-4936-BC25-70E32CE57DE2	1	1	0	0	0	0	MALE	MONTSERRADO	CAREYSBURG	COMPLETED	2014-09-07	2014-09-07	1700	21	2	9	2014	9	2014	0	rural	2	0	0	0	0	0	0	0	0	0		1	1	0	0	0	0	0	0	0	0	0	0	0	0	0	0
03318243-D8B3-4914-8316-99FF3D3E7CAA	03318243-D8B3-4914-8316-99FF3D3E7CAA	1	1	1	0	0	0	FEMALE	MONTSERRADO	ST. PAUL	COMPLETED	2015-01-06	2015-01-06	1900		3	1	2015	1	2015	0	rural	3											1	1	1	0	0	0
0332EE6C-E785-4544-B749-8FCEB14972CC	0332EE6C-E785-4544-B749-8FCEB14972CC	0	0	0	0	0	0	FEMALE	MONTSERRADO	MONROVIA	COMPLETED	2014-11-08	2014-11-07		21	0	11	2014	11	2014	1	urban	2	0	0	0	0	0	0	0	0	0								0	0	0	0	0	0	0	0	0	0
0332F75F-7846-4455-AEDF-0B7893EAC303	0332F75F-7846-4455-AEDF-0B7893EAC303	0	0	0	0	0	0	FEMALE	MONTSERRADO	MONROVIA	COMPLETED	2014-09-13	2014-09-13	500	21	0	9	2014	9	2014	0	urban	2	0	0	0	0	0	0	0	0	0								0	0	0	0	0	0	0	0	0	0
033533F8-0F27-419B-ABBB-14DA29372F2D	033533F8-0F27-419B-ABBB-14DA29372F2D	1	1	0	1	0	0	MALE	MONTSERRADO	MONROVIA	COMPLETED	2014-10-11	2014-10-01	1100A2	21	3	10	2014	10	2014	10	urban	2	0	0	0	0	0	0	0	0	0		1	1	0	1	0	0	0	0	0	0	0	0	0	0	0	0
033B9379-9528-4349-85F6-BE40E0234534	033B9379-9528-4349-85F6-BE40E0234534	1	1	1	1	0	0	MALE	MONTSERRADO	MONROVIA	COMPLETED	2014-12-14	2014-12-13	100	21	4	12	2014	12	2014	1	urban	3	0	0	0	0	0	0	0	0	0		1	1	1	1	0	0	0	0	0	0	0	0	0	0	0	0
033D3E9D-DA1F-4A0D-99E4-588A61B21B2D	033D3E9D-DA1F-4A0D-99E4-588A61B21B2D	0	0	0	0	0	0	FEMALE	MONTSERRADO	MONROVIA	COMPLETED	2014-09-24	2014-09-10	100	9	0	9	2014	9	2014	14	urban	2	0	0	0	0	0	0	0	0	0								0	0	0	0	0	0	0	0	0	0
033E693D-E0DB-4C7C-AE3D-3036E07972B0	033E693D-E0DB-4C7C-AE3D-3036E07972B0	0	1	0	0	0	0	MALE	MONTSERRADO	MONROVIA	COMPLETED	2014-10-14	2014-10-12	100	21	1	10	2014	10	2014	2	urban	2	0	0	0	0	0	0	0	0	0		0	1	0	0	0	0	0	0	0	0	0	0	0	0	0	0
03402F0C-D048-4235-B26C-74CF26C73D6E	03402F0C-D048-4235-B26C-74CF26C73D6E	0	0	0	0	0	0	MALE	MONTSERRADO	MONROVIA	RESTARTED	2014-10-04	2014-10-04	400	14	0	10	2014	10	2014	0	urban	2	0	0	0	0	0	0	0	0	0								0	0	0	0	0	0	0	0	0	0
0341519C-003A-44AF-9122-7DC4D5EB7B89	0341519C-003A-44AF-9122-7DC4D5EB7B89	0	0	0	0	0	0	MALE	MONTSERRADO	MONROVIA	COMPLETED	2014-09-17	2014-09-16		21	0	9	2014	9	2014	1	urban	2	0	0	0	0	0	0	0	0	0								0	0	0	0	0	0	0	0	0	0
0341FF1C-7625-4707-8018-092FE17A0109	0341FF1C-7625-4707-8018-092FE17A0109	1	1	0	1	0	0	MALE	MONTSERRADO	CAREYSBURG	COMPLETED	2014-12-09	2014-12-09	1700	21	3	12	2014	12	2014	0	rural	3	0	0	0	0	0	0	0	0	0		1	1	0	1	0	0	0	0	0	0	0	0	0	0	0	0
03430155-3AAC-4AD0-89E7-2D88FF15C6AD	03430155-3AAC-4AD0-89E7-2D88FF15C6AD	1	1	0	0	0	0	FEMALE	MARGIBI	KAKATA	COMPLETED	2014-09-25	2014-09-21			2	9	2014	9	2014	4	urban	2											1	1	0	0	0	0
03440130-2AD0-4710-B397-0807FA5C5236	03440130-2AD0-4710-B397-0807FA5C5236	0	1	0	0	0	0	FEMALE	MONTSERRADO	MONROVIA	COMPLETED	2014-10-01	2014-10-01	1100B1	21	1	10	2014	10	2014	0	urban	2	0	0	0	0	0	0	0	0	0		0	1	0	0	0	0	0	0	0	0	0	0	0	0	0	0
0346BDF1-E467-4271-BE37-B70CAAC2D15C	0346BDF1-E467-4271-BE37-B70CAAC2D15C	0	0	0	0	0	0	MALE	MARGIBI	KAKATA	COMPLETED		2014-08-25		21	0			8	2014		urban	2	0	0	0	0	0	0	0	0	0								0	0	0	0	0	0	0	0	0	0
0346CC03-416D-4654-B617-0EE3E0B6AD0D	0346CC03-416D-4654-B617-0EE3E0B6AD0D	1	1	0	0	0	0	FEMALE	MONTSERRADO	MONROVIA	COMPLETED	2014-11-15	2014-11-13	1000	20	2	11	2014	11	2014	2	urban	2	0	0	0	0	0	0	0	0	0		1	1	0	0	0	0	0	0	0	0	0	0	0	0	0	0
0347F251-A5A6-4104-9575-0F3009CAB08F	0347F251-A5A6-4104-9575-0F3009CAB08F	0	0	0	1	0	0	FEMALE	MONTSERRADO	MONROVIA	COMPLETED	2014-11-28	2014-11-28		19	1	11	2014	11	2014	0	urban	3	0	0	0	0	0	0	0	0	0		0	0	0	1	0	0	0	0	0	0	0	0	0	0	0	0
03482E49-4896-4113-9529-87CBDCA391DA	03482E49-4896-4113-9529-87CBDCA391DA	1	1	1	1	0	0	FEMALE	MONTSERRADO	MONROVIA	COMPLETED	2014-09-26	2014-09-16		12	4	9	2014	9	2014	10	urban	2	0	0	0	0	0	0	0	0	0		1	1	1	1	0	0	0	0	0	0	0	0	0	0	0	0
0349B460-8235-4F5C-8A2E-57A108C90573	0349B460-8235-4F5C-8A2E-57A108C90573	0	0	0	0	0	0	MALE	MONTSERRADO	MONROVIA	COMPLETED	2014-12-09	2014-12-01		21	0	12	2014	12	2014	8	urban	3	0	0	0	0	0	0	0	0	0								0	0	0	0	0	0	0	0	0	0
034B3E68-1A4C-4498-BC9A-C95CF8D2FE33	034B3E68-1A4C-4498-BC9A-C95CF8D2FE33	0	0	0	0	0	1	FEMALE	MONTSERRADO	CAREYSBURG	COMPLETED	2014-10-13	2014-10-13	1700	21	1	10	2014	10	2014	0	rural	2	0	0	0	0	0	0	0	0	0		0	0	0	0	0	1	0	0	0	0	0	0	0	0	0	0
034CB8AB-BC9A-447D-9B37-C830FF48CB8E	034CB8AB-BC9A-447D-9B37-C830FF48CB8E	0	0	1	0	0	0	FEMALE	MONTSERRADO	MONROVIA	COMPLETED	2014-10-13	2014-10-12		21	1	10	2014	10	2014	1	urban	2	0	0	0	0	0	0	0	0	0		0	0	1	0	0	0	0	0	0	0	0	0	0	0	0	0
034ECA74-CA69-4941-B5B1-AC5C48CA39B2	034ECA74-CA69-4941-B5B1-AC5C48CA39B2	0	0	0	0	0	1	FEMALE	MONTSERRADO	CAREYSBURG	COMPLETED	2014-10-13	2014-10-13	1700	21	1	10	2014	10	2014	0	rural	2	0	0	0	0	0	0	0	0	0		0	0	0	0	0	1	0	0	0	0	0	0	0	0	0	0
034FF0C2-9785-43FF-81AE-39E214EB9B0F	034FF0C2-9785-43FF-81AE-39E214EB9B0F	0	0	0	1	0	0	MALE	MONTSERRADO	MONROVIA	COMPLETED	2015-02-23	2015-02-13		12	1	2	2015	2	2015	10	urban	3	0	0	0	0	0	0	0	0	0		0	0	0	1	0	0	0	0	0	0	0	0	0	0	0	0
0351FFF3-2922-44CC-87B5-B8E7FA803EA4	0351FFF3-2922-44CC-87B5-B8E7FA803EA4	0	0	0	0	0	0	MALE	MONTSERRADO	MONROVIA	COMPLETED	2014-12-15	2014-12-14	1600	21	0	12	2014	12	2014	1	urban	3	0	0	0	0	0	0	0	0	0								0	0	0	0	0	0	0	0	0	0
03564176-8524-4BD7-8A88-56BA7E1D3599	03564176-8524-4BD7-8A88-56BA7E1D3599	0	0	0	0	0	0	MALE	MONTSERRADO	MONROVIA	COMPLETED	2014-10-25	2014-10-17		15	0	10	2014	10	2014	8	urban	2	0	0	0	0	0	0	0	0	0								0	0	0	0	0	0	0	0	0	0
0356F0A7-3F58-4DEE-9FE8-897A60C0BA19	0356F0A7-3F58-4DEE-9FE8-897A60C0BA19	1	1	0	1	0	0	MALE	MONTSERRADO	MONROVIA	COMPLETED	2014-11-01	2014-10-30	800	21	3	11	2014	10	2014	2	urban	2	0	0	0	0	0	0	0	0	0		1	1	0	1	0	0	0	0	0	0	0	0	0	0	0	0
03571EAA-EC81-4411-BCF6-F7697FB7243E	03571EAA-EC81-4411-BCF6-F7697FB7243E	0	0	0	0	0	0	MALE	MONTSERRADO	MONROVIA	DROPPED	2015-02-09	2015-02-08		6	0	2	2015	2	2015	1	urban	3	0	0	0	0	0	0	0	0	0								0	0	0	0	0	0	0	0	0	0
0358CAB5-BFE6-45EA-A981-1003CA8C759C	0358CAB5-BFE6-45EA-A981-1003CA8C759C	0	0	0	0	0	0	FEMALE	MARGIBI	KAKATA	SYMPTOMATIC	2014-09-10	2014-09-10		3	0	9	2014	9	2014	0	urban	2	3	3	3	0	0	3	3	0	0								5	1	1	1	1	0	0	1	1	0
035B84AA-0367-471D-9F7F-C59D404CBAA3	035B84AA-0367-471D-9F7F-C59D404CBAA3	0	0	0	0	0	0	FEMALE	MARGIBI	KAKATA	COMPLETED	2014-08-30	2014-08-30		21	0	8	2014	8	2014	0	urban	2	0	0	0	0	0	0	0	0	0								0	0	0	0	0	0	0	0	0	0
035CA406-9B24-4DDE-9669-C6E9B8FF0E45	035CA406-9B24-4DDE-9669-C6E9B8FF0E45	1	1	1	1	0	0	FEMALE	MONTSERRADO	MONROVIA	COMPLETED	2014-12-22	2014-12-21	1100B2	21	4	12	2014	12	2014	1	urban	3	0	0	0	0	0	0	0	0	0		1	1	1	1	0	0	0	0	0	0	0	0	0	0	0	0
035D90B6-83A4-491E-BDC3-92B7CDAB940A	035D90B6-83A4-491E-BDC3-92B7CDAB940A	0	0	0	0	0	0	MALE	MONTSERRADO	MONROVIA	COMPLETED	2014-08-23	2014-08-23		21	0	8	2014	8	2014	0	urban	2	0	0	0	0	0	0	0	0	0								0	0	0	0	0	0	0	0	0	0
035F276A-3370-487A-85EE-26E2E9DB04FA	035F276A-3370-487A-85EE-26E2E9DB04FA	0	1	0	0	0	0	MALE	MONTSERRADO	MONROVIA	COMPLETED	2015-01-01	2014-12-29		14	1	1	2015	12	2014	3	urban	3	0	0	0	0	0	0	0	0	0		0	1	0	0	0	0	0	0	0	0	0	0	0	0	0	0
03609555-1A29-41CF-8694-C9957B4CB5EE	03609555-1A29-41CF-8694-C9957B4CB5EE	1	1	0	1	0	0	MALE	MONTSERRADO	MONROVIA	COMPLETED	2014-11-15	2014-11-15		20	3	11	2014	11	2014	0	urban	2	0	0	0	0	0	0	0	0	0		1	1	0	1	0	0	0	0	0	0	0	0	0	0	0	0
0365672A-11F6-4462-A171-ED89D4E5D86B	0365672A-11F6-4462-A171-ED89D4E5D86B	0	0	1	0	0	0	MALE	MONTSERRADO	MONROVIA	COMPLETED	2014-09-04	2014-09-03		14	1	9	2014	9	2014	1	urban	2	0	0	0	0	0	0	0	0	0		0	0	1	0	0	0	0	0	0	0	0	0	0	0	0	0
0366BA48-C0CA-4F71-9C57-25FB643912B1	0366BA48-C0CA-4F71-9C57-25FB643912B1	1	0	0	0	0	0	FEMALE	MONTSERRADO	MONROVIA	COMPLETED	2014-09-08	2014-09-07		21	1	9	2014	9	2014	1	urban	2	0	0	0	0	0	0	0	0	0		1	0	0	0	0	0	0	0	0	0	0	0	0	0	0	0
0368EC1F-FB7F-4C70-AA8F-6C902CE13871	0368EC1F-FB7F-4C70-AA8F-6C902CE13871	0	0	0	0	0	0	FEMALE	MONTSERRADO	MONROVIA	COMPLETED	2014-09-26	2014-09-19	1100B1	15	0	9	2014	9	2014	7	urban	2	0	0	0	0	0	0	0	0	0								0	0	0	0	0	0	0	0	0	0
036A0363-0FDD-457D-8E2E-4713F575693F	036A0363-0FDD-457D-8E2E-4713F575693F	1	1	0	0	0	0	MALE	MONTSERRADO	MONROVIA	COMPLETED	2014-11-25	2014-11-10	600	8	2	11	2014	11	2014	15	urban	3	0	0	0	0	0	0	0	0	0		1	1	0	0	0	0	0	0	0	0	0	0	0	0	0	0
036B7817-B750-47A3-BBCC-AF550DB9A7A7	036B7817-B750-47A3-BBCC-AF550DB9A7A7	0	0	0	0	0	0	MALE	MONTSERRADO	MONROVIA	COMPLETED	2014-09-24	2014-09-10		9	0	9	2014	9	2014	14	urban	2	0	0	0	0	0	0	0	0	0								0	0	0	0	0	0	0	0	0	0
036E8F37-3200-4C59-95B7-478DC34D6030	036E8F37-3200-4C59-95B7-478DC34D6030	0	0	0	0	0	0	MALE	MONTSERRADO	MONROVIA	COMPLETED	2014-12-23	2014-12-20		21	0	12	2014	12	2014	3	urban	3	0	0	0	0	0	0	0	0	0								0	0	0	0	0	0	0	0	0	0
0373AE03-D5B1-4B45-A682-466E5699F873	0373AE03-D5B1-4B45-A682-466E5699F873	0	0	0	0	0	0	FEMALE	MONTSERRADO	MONROVIA	COMPLETED	2014-12-10	2014-12-09	400	21	0	12	2014	12	2014	1	urban	3	0	0	0	0	0	0	0	0	0								0	0	0	0	0	0	0	0	0	0
03741B17-B4EE-4528-9BFE-88811AF2763A	03741B17-B4EE-4528-9BFE-88811AF2763A	0	1	1	1	0	0	FEMALE	MONTSERRADO	MONROVIA	COMPLETED	2014-11-13	2014-11-12	800		3	11	2014	11	2014	1	urban	2											0	1	1	1	0	0
0374B657-72A3-4828-9D17-D57BFB0CFD18	0374B657-72A3-4828-9D17-D57BFB0CFD18	0	0	0	0	0	0	MALE	MONTSERRADO	MONROVIA	COMPLETED	2014-12-11	2014-12-09	1300	21	0	12	2014	12	2014	2	urban	3	0	0	0	0	0	0	0	0	0								0	0	0	0	0	0	0	0	0	0
03782C85-11A4-47FF-9799-AD504E9062E1	03782C85-11A4-47FF-9799-AD504E9062E1	0	0	0	0	0	0	MALE	MONTSERRADO	MONROVIA	COMPLETED	2014-10-29	2014-10-21	300	15	0	10	2014	10	2014	8	urban	2	0	0	0	0	0	0	0	0	0								0	0	0	0	0	0	0	0	0	0
037AC94C-CD7D-49F1-8FFE-0380676AAC75	037AC94C-CD7D-49F1-8FFE-0380676AAC75	0	1	1	0	0	0	MALE	MONTSERRADO	CAREYSBURG	COMPLETED	2014-09-09	2014-09-09	1700	21	2	9	2014	9	2014	0	rural	2	0	0	0	0	0	0	0	0	0		0	1	1	0	0	0	0	0	0	0	0	0	0	0	0	0
037BB307-EEDA-4492-80DD-5CDB7732F714	037BB307-EEDA-4492-80DD-5CDB7732F714	1	1	0	0	0	0	FEMALE	MONTSERRADO	MONROVIA	COMPLETED	2014-10-24	2014-10-23		21	2	10	2014	10	2014	1	urban	2	0	0	0	0	0	0	0	0	0		1	1	0	0	0	0	0	0	0	0	0	0	0	0	0	0
037CFF9C-37C9-439E-A3AA-C57513755EA4	037CFF9C-37C9-439E-A3AA-C57513755EA4	0	1	0	0	0	0	MALE	MONTSERRADO	MONROVIA	COMPLETED	2014-12-18	2014-12-11	1100B1	15	1	12	2014	12	2014	7	urban	3	0	0	0	0	0	0	0	0	0		0	1	0	0	0	0	0	0	0	0	0	0	0	0	0	0
037E3049-075B-49DE-845E-9BD9FA17C695	037E3049-075B-49DE-845E-9BD9FA17C695	1	1	0	0	0	0	MALE	MONTSERRADO	MONROVIA	COMPLETED	2014-09-29	2014-09-25	1300	19	2	9	2014	9	2014	4	urban	2	0	0	0	0	0	0	0	0	0		1	1	0	0	0	0	0	0	0	0	0	0	0	0	0	0
03802A83-8AF9-4340-B979-8312FCCFCB2A	03802A83-8AF9-4340-B979-8312FCCFCB2A	0	1	0	0	0	0	MALE	MONTSERRADO	MONROVIA	COMPLETED	2014-10-21	2014-10-15		17	1	10	2014	10	2014	6	urban	2	0	0	0	0	0	0	0	0	0		0	1	0	0	0	0	0	0	0	0	0	0	0	0	0	0
03807D37-09EA-4721-AEA0-C505DB988DBA	03807D37-09EA-4721-AEA0-C505DB988DBA	0	0	0	0	0	0	FEMALE	MONTSERRADO	MONROVIA	COMPLETED	2014-08-27	2014-08-27		21	0	8	2014	8	2014	0	urban	2	0	0	0	0	0	0	0	0	0								0	0	0	0	0	0	0	0	0	0
0382474F-8ACE-4745-BC48-C54198F1310F	0382474F-8ACE-4745-BC48-C54198F1310F	1	1	0	0	0	0	MALE	MONTSERRADO	MONROVIA	COMPLETED	2014-11-10	2014-11-09	100	21	2	11	2014	11	2014	1	urban	2	0	0	0	0	0	0	0	0	0		1	1	0	0	0	0	0	0	0	0	0	0	0	0	0	0
03829D28-3402-4F08-94FB-F0548009EC88	03829D28-3402-4F08-94FB-F0548009EC88	0	0	0	0	0	0	FEMALE	MONTSERRADO	MONROVIA	COMPLETED	2014-10-17	2014-10-03		21	0	10	2014	10	2014	14	urban	2	0	0	0	0	0	0	0	0	0								0	0	0	0	0	0	0	0	0	0
0387235C-2F6D-476C-B7AC-C28DE873C738	0387235C-2F6D-476C-B7AC-C28DE873C738	0	0	1	0	0	0	FEMALE	MONTSERRADO	MONROVIA	COMPLETED	2014-10-13	2014-10-12		21	1	10	2014	10	2014	1	urban	2	0	0	0	0	0	0	0	0	0		0	0	1	0	0	0	0	0	0	0	0	0	0	0	0	0
03889522-E929-4F4A-A009-EC0A8D91390B	03889522-E929-4F4A-A009-EC0A8D91390B	1	0	0	0	0	0	FEMALE	MARGIBI	MAMBA KABA	COMPLETED	2014-09-28	2014-09-28		21	1	9	2014	9	2014	0	rural	2	0	0	0	0	0	0	0	0	0		1	0	0	0	0	0	0	0	0	0	0	0	0	0	0	0
038AFC52-E665-43C8-95FE-F9ABC603177F	038AFC52-E665-43C8-95FE-F9ABC603177F	0	0	1	1	0	0	FEMALE	MONTSERRADO	MONROVIA	COMPLETED	2014-12-13	2014-12-12			2	12	2014	12	2014	1	urban	3											0	0	1	1	0	0
0395EFC8-F314-4395-A524-8A306C58D677	0395EFC8-F314-4395-A524-8A306C58D677	0	0	0	0	0	0	MALE	MONTSERRADO	MONROVIA	COMPLETED	2014-10-10	2014-10-01	700	14	0	10	2014	10	2014	9	urban	2	0	0	0	0	0	0	0	0	0								0	0	0	0	0	0	0	0	0	0
0396F477-31BB-45DA-9031-C8235E752229	0396F477-31BB-45DA-9031-C8235E752229	1	1	0	1	0	0	MALE	MONTSERRADO	MONROVIA	COMPLETED	2014-12-30	2014-12-12		19	3	12	2014	12	2014	18	urban	3	0	0	0	0	0	0	0	0	0		1	1	0	1	0	0	0	0	0	0	0	0	0	0	0	0
03986E9F-BC1B-4995-AE93-FFEDE12B6B30	03986E9F-BC1B-4995-AE93-FFEDE12B6B30	1	1	0	0	0	0	MALE	MONTSERRADO	MONROVIA	COMPLETED	2015-02-07	2015-01-30	1900	15	2	2	2015	1	2015	8	rural	3	0	0	0	0	0	0	0	0	0		1	1	0	0	0	0	0	0	0	0	0	0	0	0	0	0
03996711-E0D4-4304-8FD2-13F3F74574FC	03996711-E0D4-4304-8FD2-13F3F74574FC	0	0	0	0	0	0	FEMALE	MONTSERRADO	MONROVIA	DROPPED	2015-01-13	2015-01-09	200	7	0	1	2015	1	2015	4	urban	3	0	0	0	0	0	0	0	0	0								0	0	0	0	0	0	0	0	0	0
039B341E-D82A-4470-A5EA-FFC046EE2538	039B341E-D82A-4470-A5EA-FFC046EE2538	0	1	0	1	0	0	FEMALE	MONTSERRADO	MONROVIA	COMPLETED	2014-12-02	2014-12-02		21	2	12	2014	12	2014	0	urban	3	0	0	0	0	0	0	0	0	0		0	1	0	1	0	0	0	0	0	0	0	0	0	0	0	0
039CAD66-614A-42FE-A64B-A299A7E56E4A	039CAD66-614A-42FE-A64B-A299A7E56E4A	0	0	0	0	0	0	MALE	MARGIBI	KAKATA	COMPLETED				21	0					0	urban		0	0	0	0	0	0	0	0	0								0	0	0	0	0	0	0	0	0	0
039FDC4B-65C3-4C04-B5B6-623D6E462200	039FDC4B-65C3-4C04-B5B6-623D6E462200	0	1	0	0	0	0	FEMALE	MONTSERRADO	MONROVIA	COMPLETED	2014-11-26	2014-11-21		18	1	11	2014	11	2014	5	urban	3	0	0	0	0	0	0	0	0	0		0	1	0	0	0	0	0	0	0	0	0	0	0	0	0	0
03A79845-AE92-44EB-823A-38C17CEE76B7	03A79845-AE92-44EB-823A-38C17CEE76B7	0	0	0	0	0	0	FEMALE	MARGIBI	GIBI	COMPLETED		2014-09-13		21	0			9	2014		rural	2	0	0	0	0	0	0	0	0	0								0	0	0	0	0	0	0	0	0	0
03AD7F80-609D-4815-90CF-92D835CAE73C	03AD7F80-609D-4815-90CF-92D835CAE73C	1	1	0	0	0	0	FEMALE	MONTSERRADO	MONROVIA	COMPLETED	2014-11-12	2014-11-11	100	21	2	11	2014	11	2014	1	urban	2	0	0	0	0	0	0	0	0	0		1	1	0	0	0	0	0	0	0	0	0	0	0	0	0	0
03AF5A8B-D9B8-435B-B13A-3D096357E0C3	03AF5A8B-D9B8-435B-B13A-3D096357E0C3	0	0	0	0	0	0	MALE	MONTSERRADO	MONROVIA	COMPLETED	2015-01-03	2015-01-03		21	0	1	2015	1	2015	0	urban	3	0	0	0	0	0	0	0	0	0								0	0	0	0	0	0	0	0	0	0
03AFF36C-53F7-43F3-ACF5-DF1BF807EA10	03AFF36C-53F7-43F3-ACF5-DF1BF807EA10	0	0	0	0	0	0	FEMALE	MONTSERRADO	MONROVIA	COMPLETED	2014-10-25	2014-10-25		21	0	10	2014	10	2014	0	urban	2	0	0	0	0	0	0	0	0	0								0	0	0	0	0	0	0	0	0	0
03B2537D-4A0C-4883-B553-245DE39DFC17	03B2537D-4A0C-4883-B553-245DE39DFC17	1	0	1	1	0	0	MALE	BONG	SALALA	COMPLETED	2014-08-13	2014-08-12		21	3	8	2014	8	2014	1	rural	1	0	0	0	0	0	0	0	0	0		1	0	1	1	0	0	0	0	0	0	0	0	0	0	0	0
03B39B32-EBCD-401C-9D89-37A94A1E65BC	03B39B32-EBCD-401C-9D89-37A94A1E65BC	1	1	0	1	0	0	FEMALE	MONTSERRADO	MONROVIA	COMPLETED	2014-11-15	2014-11-10	1100B1	19	3	11	2014	11	2014	5	urban	2	0	0	0	0	0	0	0	0	0		1	1	0	1	0	0	0	0	0	0	0	0	0	0	0	0
03B41688-E384-4E67-A3F2-AEC4A3EC8C80	03B41688-E384-4E67-A3F2-AEC4A3EC8C80	0	0	0	0	0	0	FEMALE	MONTSERRADO	MONROVIA	COMPLETED	2014-11-08	2014-11-07		21	0	11	2014	11	2014	1	urban	2	0	0	0	0	0	0	0	0	0								0	0	0	0	0	0	0	0	0	0
03B719C4-6E78-4CC0-B320-7A7E29C66EE0	03B719C4-6E78-4CC0-B320-7A7E29C66EE0	0	0	0	0	0	0	MALE	MONTSERRADO	TODEE	COMPLETED	2014-12-03	2014-12-01	1800	21	0	12	2014	12	2014	2	rural	3	0	0	0	0	0	0	0	0	0								0	0	0	0	0	0	0	0	0	0
03BA6E82-63BA-4B5E-AB7A-AD4FEBD010BD	03BA6E82-63BA-4B5E-AB7A-AD4FEBD010BD	1	1	0	1	0	0	FEMALE	MONTSERRADO	MONROVIA	COMPLETED	2014-12-17	2014-12-17		21	3	12	2014	12	2014	0	urban	3	0	0	0	0	0	0	0	0	0		1	1	0	1	0	0	0	0	0	0	0	0	0	0	0	0
03BADA37-5C8C-4079-9F2B-B2C69D860F95	03BADA37-5C8C-4079-9F2B-B2C69D860F95	0	1	0	0	0	0	MALE	MONTSERRADO	MONROVIA	COMPLETED	2015-02-07	2015-02-03	1100B1	19	1	2	2015	2	2015	4	urban	3	0	0	0	0	0	0	0	0	0		0	1	0	0	0	0	0	0	0	0	0	0	0	0	0	0
03BC56FA-19FF-4B9B-AE7D-E53AC5861E31	03BC56FA-19FF-4B9B-AE7D-E53AC5861E31	0	1	0	0	0	0	MALE	MONTSERRADO	MONROVIA	UNKNOWN	2014-12-17	2014-12-16	100	7	1	12	2014	12	2014	1	urban	3	0	0	0	0	0	0	0	0	0		0	1	0	0	0	0	0	0	0	0	0	0	0	0	0	0
03C00099-6072-4640-ABF5-C1C137B5201F	03C00099-6072-4640-ABF5-C1C137B5201F	1	0	0	0	0	0	FEMALE	MONTSERRADO	MONROVIA	COMPLETED	2014-09-22	2014-09-21		21	1	9	2014	9	2014	1	urban	2	0	0	0	0	0	0	0	0	0		1	0	0	0	0	0	0	0	0	0	0	0	0	0	0	0
03C0C62C-BB24-4F13-AA13-5380E4FC4453	03C0C62C-BB24-4F13-AA13-5380E4FC4453	0	0	1	0	0	0	FEMALE	MONTSERRADO	MONROVIA	COMPLETED	2014-09-24	2014-09-19	1200	18	1	9	2014	9	2014	5	urban	2	0	0	0	0	0	0	0	0	0		0	0	1	0	0	0	0	0	0	0	0	0	0	0	0	0
03C34ED9-59D0-4F32-AB7D-34BD8BA89F47	03C34ED9-59D0-4F32-AB7D-34BD8BA89F47	0	0	0	0	0	0	MALE	MARGIBI	KAKATA	SYMPTOMATIC	2014-10-12	2014-10-12		4	0	10	2014	10	2014	0	urban	2	1	1	1	1	1	0	0	1	0								6	1	1	1	1	1	1	0	0	1
03C88EE9-374D-4410-B26B-B566F9449340	03C88EE9-374D-4410-B26B-B566F9449340	1	0	0	1	0	0	FEMALE	MONTSERRADO	MONROVIA	COMPLETED	2014-09-23	2014-09-23		21	2	9	2014	9	2014	0	urban	2	0	0	0	0	0	0	0	0	0		1	0	0	1	0	0	0	0	0	0	0	0	0	0	0	0
03C9DE73-2D7B-4519-B010-00B39587EF17	03C9DE73-2D7B-4519-B010-00B39587EF17	0	0	0	0	0	0	MALE	MONTSERRADO	CAREYSBURG	COMPLETED	2014-10-03	2014-10-03	1700	21	0	10	2014	10	2014	0	rural	2	0	0	0	0	0	0	0	0	0								0	0	0	0	0	0	0	0	0	0
03CA01E7-5007-4D52-B1BC-F3CAD228DC38	03CA01E7-5007-4D52-B1BC-F3CAD228DC38	1	1	0	0	0	0	FEMALE	MONTSERRADO	MONROVIA	COMPLETED	2014-09-13	2014-09-13		1	2	9	2014	9	2014	0	urban	2	0	0	0	0	0	0	0	0	0		1	1	0	0	0	0	0	0	0	0	0	0	0	0	0	0
03CD2E90-681D-46F6-8ED8-68FD076FDBBA	03CD2E90-681D-46F6-8ED8-68FD076FDBBA	1	1	1	1	0	0	FEMALE	MONTSERRADO	MONROVIA	COMPLETED	2014-12-12	2014-12-10		21	4	12	2014	12	2014	2	urban	3	0	0	0	0	0	0	0	0	0		1	1	1	1	0	0	0	0	0	0	0	0	0	0	0	0
03CE88D2-5CEC-47DA-9990-DA0E89446132	03CE88D2-5CEC-47DA-9990-DA0E89446132	0	0	0	0	0	0	FEMALE	MONTSERRADO	MONROVIA	COMPLETED	2014-09-24	2014-09-21	300	20	0	9	2014	9	2014	3	urban	2	0	0	0	0	0	0	0	0	0								0	0	0	0	0	0	0	0	0	0
03D05603-F7BA-4BC1-B719-09367521FF26	03D05603-F7BA-4BC1-B719-09367521FF26	0	0	0	1	0	0	FEMALE	MONTSERRADO	MONROVIA	COMPLETED	2014-10-25	2014-10-18	100	21	1	10	2014	10	2014	7	urban	2	0	0	0	0	0	0	0	0	0		0	0	0	1	0	0	0	0	0	0	0	0	0	0	0	0
03D463AD-C202-4666-959D-2DAD46F398CA	03D463AD-C202-4666-959D-2DAD46F398CA	1	1	1	1	0	0	MALE	MONTSERRADO	COMMONWEALTH	DROPPED	2015-02-03	2015-02-03	1500	13	4	2	2015	2	2015	0	rural	3	0	0	0	0	0	0	0	0	0		1	1	1	1	0	0	0	0	0	0	0	0	0	0	0	0
03D9077C-EBDF-4B4B-9D82-2ADD64916835	03D9077C-EBDF-4B4B-9D82-2ADD64916835	0	0	0	0	0	1	FEMALE	MONTSERRADO	CAREYSBURG	COMPLETED	2014-10-13	2014-10-13	1700	21	1	10	2014	10	2014	0	rural	2	0	0	0	0	0	0	0	0	0		0	0	0	0	0	1	0	0	0	0	0	0	0	0	0	0
03DC9606-C1B8-441C-8B8E-199EDD9E0051	03DC9606-C1B8-441C-8B8E-199EDD9E0051	1	1	1	1	0	0	FEMALE	MONTSERRADO	MONROVIA	COMPLETED	2014-12-22	2014-12-07	1100A1	8	4	12	2014	12	2014	15	urban	3	0	0	0	0	0	0	0	0	0		1	1	1	1	0	0	0	0	0	0	0	0	0	0	0	0
03DCC0F3-7406-4835-A6E6-4ABDD6021E5C	03DCC0F3-7406-4835-A6E6-4ABDD6021E5C	1	1	1	0	0	0	MALE	MONTSERRADO	MONROVIA	COMPLETED	2014-10-14	2014-10-11	1900	19	3	10	2014	10	2014	3	rural	2	0	0	0	0	0	0	0	0	0		1	1	1	0	0	0	0	0	0	0	0	0	0	0	0	0
03DEB7C2-1C7D-49FB-AB36-911D5DF3F9CF	03DEB7C2-1C7D-49FB-AB36-911D5DF3F9CF	1	1	0	0	0	0	MALE	MONTSERRADO	MONROVIA	COMPLETED	2014-12-19	2014-12-17	1300	21	2	12	2014	12	2014	2	urban	3	0	0	0	0	0	0	0	0	0		1	1	0	0	0	0	0	0	0	0	0	0	0	0	0	0
03E0F7DF-CCBD-4399-BD12-067682191E88	03E0F7DF-CCBD-4399-BD12-067682191E88	0	0	0	0	0	0	MALE	MONTSERRADO	MONROVIA	COMPLETED	2014-11-26	2014-11-25		21	0	11	2014	11	2014	1	urban	3	0	0	0	0	0	0	0	0	0								0	0	0	0	0	0	0	0	0	0
03E5CB02-3BA4-4B22-83AF-AB1B73F3FFAF	03E5CB02-3BA4-4B22-83AF-AB1B73F3FFAF	0	0	0	0	0	0	MALE	MONTSERRADO	MONROVIA	DROPPED	2015-01-09	2015-01-06	300	11	0	1	2015	1	2015	3	urban	3	0	0	0	0	0	0	0	0	0								0	0	0	0	0	0	0	0	0	0
03E81980-48FA-4AE4-9CB2-C01CCFC47C1A	03E81980-48FA-4AE4-9CB2-C01CCFC47C1A	1	1	1	1	0	0	FEMALE	MONTSERRADO	COMMONWEALTH	COMPLETED	2014-12-21	2014-12-16	1500	17	4	12	2014	12	2014	5	rural	3	0	0	0	0	0	0	0	0	0		1	1	1	1	0	0	0	0	0	0	0	0	0	0	0	0
03EBCE9D-FA86-45D3-AF9B-7A74851F9E1B	03EBCE9D-FA86-45D3-AF9B-7A74851F9E1B	1	1	1	0	0	0	FEMALE	MONTSERRADO	MONROVIA	COMPLETED	2014-09-11	2014-09-10		21	3	9	2014	9	2014	1	urban	2	0	0	0	0	0	0	0	0	0		1	1	1	0	0	0	0	0	0	0	0	0	0	0	0	0
03EE79D6-E1A2-4733-A8FF-F495BC27F8DF	03EE79D6-E1A2-4733-A8FF-F495BC27F8DF	1	1	0	0	0	0	MALE	MONTSERRADO	MONROVIA	COMPLETED	2014-11-07	2014-11-06		21	2	11	2014	11	2014	1	urban	2	0	0	0	0	0	0	0	0	0		1	1	0	0	0	0	0	0	0	0	0	0	0	0	0	0
03EF7FD6-E0D4-455D-BBD8-726AD55F6AA2	03EF7FD6-E0D4-455D-BBD8-726AD55F6AA2	0	0	0	0	0	0	FEMALE	MARGIBI	GIBI	COMPLETED	2014-08-25	2014-08-14		21	0	8	2014	8	2014	11	rural	2	0	0	0	0	0	0	1	0	0								1	1	0	0	0	0	0	0	1	0
03F060EE-87ED-4A73-97B6-20BF1789F17F	03F060EE-87ED-4A73-97B6-20BF1789F17F	1	1	1	1	0	0	FEMALE	MONTSERRADO	MONROVIA	COMPLETED	2014-10-08	2014-10-07	100	21	4	10	2014	10	2014	1	urban	2	0	0	0	0	0	0	0	0	0		1	1	1	1	0	0	0	0	0	0	0	0	0	0	0	0
03F0B10F-24FA-43A4-BBB7-C76AB98411C2	03F0B10F-24FA-43A4-BBB7-C76AB98411C2	0	1	0	1	0	0		MONTSERRADO	ST. PAUL	COMPLETED	2014-11-22	2014-11-21	1900	21	2	11	2014	11	2014	1	rural	3	0	0	0	0	0	0	0	0	0		0	1	0	1	0	0	0	0	0	0	0	0	0	0	0	0
03F2D39A-DCA8-46C2-8615-D46E2AC466D3	03F2D39A-DCA8-46C2-8615-D46E2AC466D3	0	1	0	0	0	0	FEMALE	MONTSERRADO	MONROVIA	COMPLETED	2014-11-08	2014-11-08		9	1	11	2014	11	2014	0	urban	2	0	0	0	0	0	0	0	0	0		0	1	0	0	0	0	0	0	0	0	0	0	0	0	0	0
03F37B26-AFCF-418A-A0A9-46623AD6A0C5	03F37B26-AFCF-418A-A0A9-46623AD6A0C5	0	0	0	0	0	0	FEMALE	MONTSERRADO	MONROVIA	COMPLETED	2014-12-08	2014-12-07	400		0	12	2014	12	2014	1	urban	3
03F3F084-5652-417A-8BD8-91AD0A723ACF	03F3F084-5652-417A-8BD8-91AD0A723ACF	0	0	0	0	0	0	MALE	MONTSERRADO	MONROVIA	COMPLETED	2014-10-18	2014-10-18		21	0	10	2014	10	2014	0	urban	2	0	0	0	0	0	0	0	0	0								0	0	0	0	0	0	0	0	0	0
03F56D96-D3F0-4A68-893E-3DD381679C27	03F56D96-D3F0-4A68-893E-3DD381679C27	0	0	0	0	0	0	MALE	MONTSERRADO	MONROVIA	COMPLETED	2014-12-27	2014-12-26	400	20	0	12	2014	12	2014	1	urban	3	0	0	0	0	0	0	0	0	0								0	0	0	0	0	0	0	0	0	0
03F767FC-D783-49B3-9448-9A95C1C4EDC7	03F767FC-D783-49B3-9448-9A95C1C4EDC7	0	0	1	0	0	0	FEMALE	MONTSERRADO	MONROVIA	COMPLETED	2014-09-11	2014-09-10	1200	21	1	9	2014	9	2014	1	urban	2	0	0	0	0	0	0	0	0	0		0	0	1	0	0	0	0	0	0	0	0	0	0	0	0	0
03F7FE40-7A6A-404C-91BC-8F20FBC3C15F	03F7FE40-7A6A-404C-91BC-8F20FBC3C15F	0	0	0	0	0	0	MALE	MONTSERRADO	MONROVIA	COMPLETED	2014-12-19	2014-12-13		17	0	12	2014	12	2014	6	urban	3	0	0	0	0	0	0	0	0	0								0	0	0	0	0	0	0	0	0	0
03F86151-4150-41F8-A4EA-025477745DDF	03F86151-4150-41F8-A4EA-025477745DDF	1	1	0	1	0	0	MALE	MONTSERRADO	MONROVIA	COMPLETED	2014-07-24	2014-07-24		8	3	7	2014	7	2014	0	urban	1	0	0	0	0	0	0	0	0	0		1	1	0	1	0	0	0	0	0	0	0	0	0	0	0	0
03FBB036-3640-4ABD-9BA4-837960652D6D	03FBB036-3640-4ABD-9BA4-837960652D6D	1	0	0	0	0	0	MALE	MONTSERRADO	MONROVIA	COMPLETED	2014-10-25	2014-10-22	300	20	1	10	2014	10	2014	3	urban	2	0	0	0	0	0	0	0	0	0		1	0	0	0	0	0	0	0	0	0	0	0	0	0	0	0
03FEB9CD-8ABA-4029-B24A-31DC099B9ECD	03FEB9CD-8ABA-4029-B24A-31DC099B9ECD	0	0	0	0	0	1	FEMALE	MONTSERRADO	CAREYSBURG	COMPLETED	2014-10-13	2014-10-13	1700	21	1	10	2014	10	2014	0	rural	2	0	0	0	0	0	0	0	0	0		0	0	0	0	0	1	0	0	0	0	0	0	0	0	0	0
04020699-676B-4ACC-B048-C78B54F82AAB	04020699-676B-4ACC-B048-C78B54F82AAB	1	1	1	0	0	0	MALE	MONTSERRADO	MONROVIA	COMPLETED	2014-11-10	2014-11-09	100	21	3	11	2014	11	2014	1	urban	2	0	0	0	0	0	0	0	0	0		1	1	1	0	0	0	0	0	0	0	0	0	0	0	0	0
04058BA2-DF03-4CB2-B485-4ED1413EF2FE	04058BA2-DF03-4CB2-B485-4ED1413EF2FE	0	0	0	0	0	0	MALE	MONTSERRADO	MONROVIA	COMPLETED	2014-08-23	2014-08-23		21	0	8	2014	8	2014	0	urban	2	0	0	0	0	0	0	0	0	0								0	0	0	0	0	0	0	0	0	0
04062D06-4B27-4FC7-AF44-9726628E4633	04062D06-4B27-4FC7-AF44-9726628E4633	1	1	0	1	0	0	MALE	MONTSERRADO	MONROVIA	COMPLETED	2014-11-25	2014-11-10	600	8	3	11	2014	11	2014	15	urban	3	0	0	0	0	0	0	0	0	0		1	1	0	1	0	0	0	0	0	0	0	0	0	0	0	0
04068883-101F-4AC1-9F72-8354F6AA2D5D	04068883-101F-4AC1-9F72-8354F6AA2D5D	0	0	0	0	0	0	MALE	MONTSERRADO	MONROVIA	RESTARTED	2014-10-04	2014-10-04	400	21	0	10	2014	10	2014	0	urban	2	0	0	0	0	0	0	0	0	0								0	0	0	0	0	0	0	0	0	0
04082503-F527-44B1-8622-8FE51647E0ED	04082503-F527-44B1-8622-8FE51647E0ED	0	0	0	0	0	0		LOFA	QUARDU GBONI	COMPLETED	2014-09-19	2014-09-10		12	0	9	2014	9	2014	9	rural	2	0	0	0	0	0	0	0	0	0								0	0	0	0	0	0	0	0	0	0
04083591-20A5-4986-935F-04F16226E681	04083591-20A5-4986-935F-04F16226E681	0	0	0	0	0	0	MALE	BONG	SUAKOKO	COMPLETED	2014-07-24	2014-07-20		16	0	7	2014	7	2014	4	rural	1	0	0	0	0	0	0	0	0	0								0	0	0	0	0	0	0	0	0	0
04086D4D-030A-4F3F-87D4-D41AC2C93E9D	04086D4D-030A-4F3F-87D4-D41AC2C93E9D	0	0	0	0	0	0	MALE	MONTSERRADO	MONROVIA	COMPLETED	2014-08-02	2014-08-02	1600	21	0	8	2014	8	2014	0	urban	1	0	0	0	0	0	0	0	0	0								0	0	0	0	0	0	0	0	0	0
04091C92-39A6-4D0E-BDF9-E984530B790A	04091C92-39A6-4D0E-BDF9-E984530B790A	0	0	0	0	0	0	FEMALE	MONTSERRADO	MONROVIA	COMPLETED	2015-03-20	2015-03-19		21	0	3	2015	3	2015	1	urban	4	0	0	0	0	0	0	0	0	0								0	0	0	0	0	0	0	0	0	0
040B16BE-B3FB-48DA-AA17-752DB7E770F4	040B16BE-B3FB-48DA-AA17-752DB7E770F4	0	1	1	1	0	0	MALE	MONTSERRADO	MONROVIA	COMPLETED	2014-09-27	2014-09-20	700	16	3	9	2014	9	2014	7	urban	2	0	0	0	0	0	0	0	0	0		0	1	1	1	0	0	0	0	0	0	0	0	0	0	0	0
040FA569-7F2E-41A1-8578-A1E2BD4768AB	040FA569-7F2E-41A1-8578-A1E2BD4768AB	0	1	0	0	0	0	FEMALE	MONTSERRADO	CAREYSBURG	COMPLETED	2014-10-13	2014-10-07	1700	21	1	10	2014	10	2014	6	rural	2	0	0	0	0	0	0	0	0	0		0	1	0	0	0	0	0	0	0	0	0	0	0	0	0	0
04107D22-3E51-4A30-8A64-32CB9A5B667C	04107D22-3E51-4A30-8A64-32CB9A5B667C	0	1	0	0	0	0	MALE	MONTSERRADO	MONROVIA	COMPLETED	2014-11-16	2014-11-14	1100B2	21	1	11	2014	11	2014	2	urban	2	0	0	0	0	0	0	0	0	0		0	1	0	0	0	0	0	0	0	0	0	0	0	0	0	0
04108AE5-90D0-4D63-972E-4DD8063A8B29	04108AE5-90D0-4D63-972E-4DD8063A8B29	0	1	0	0	0	0	MALE	MONTSERRADO	MONROVIA	COMPLETED	2014-09-16	2014-09-16	1100B1	21	1	9	2014	9	2014	0	urban	2	0	0	0	0	0	0	0	0	0		0	1	0	0	0	0	0	0	0	0	0	0	0	0	0	0
0412C273-1FEF-466A-A6E1-4B883A0C39B4	0412C273-1FEF-466A-A6E1-4B883A0C39B4	0	1	0	0	0	0	MALE	MONTSERRADO	MONROVIA	DROPPED	2014-12-03	2014-11-30	1100B1	10	1	12	2014	11	2014	3	urban	3	0	0	0	0	0	0	0	0	0		0	1	0	0	0	0	0	0	0	0	0	0	0	0	0	0
0412ED79-6920-4E64-A529-70A639392C51	0412ED79-6920-4E64-A529-70A639392C51	0	0	0	0	0	0	FEMALE	MONTSERRADO	MONROVIA	DROPPED	2015-02-24	2015-02-21		5	0	2	2015	2	2015	3	urban	3	0	0	0	0	0	0	0	0	0								0	0	0	0	0	0	0	0	0	0
0416F041-95BC-428E-B01E-3416794F05A6	0416F041-95BC-428E-B01E-3416794F05A6	1	1	1	0	0	0	FEMALE	MONTSERRADO	MONROVIA	COMPLETED	2014-09-09	2014-09-08		21	3	9	2014	9	2014	1	urban	2	0	0	0	0	0	0	0	0	0		1	1	1	0	0	0	0	0	0	0	0	0	0	0	0	0
04175041-2147-458E-B14B-E83D58F24E0C	04175041-2147-458E-B14B-E83D58F24E0C	1	1	1	0	0	0	FEMALE	MONTSERRADO	ST. PAUL	COMPLETED	2014-10-07	2014-09-30	1900	15	3	10	2014	9	2014	7	rural	2	0	0	0	0	0	0	0	0	0		1	1	1	0	0	0	0	0	0	0	0	0	0	0	0	0
041856D0-52B1-45F5-BB35-02773D6F6F42	041856D0-52B1-45F5-BB35-02773D6F6F42	1	1	1	1	1	0	FEMALE	MONTSERRADO	MONROVIA	DROPPED	2015-01-02	2014-12-29	900	9	5	1	2015	12	2014	4	urban	3	0	0	0	0	0	0	0	0	0		1	1	1	1	1	0	0	0	0	0	0	0	0	0	0	0
041AF9AA-3FF7-431A-A681-18DF1698E6E0	041AF9AA-3FF7-431A-A681-18DF1698E6E0	1	1	1	1	0	0	FEMALE	MONTSERRADO	MONROVIA	COMPLETED	2015-01-16	2015-01-15		21	4	1	2015	1	2015	1	urban	3	0	0	0	0	0	0	0	0	0		1	1	1	1	0	0	0	0	0	0	0	0	0	0	0	0
041C8483-1F36-4A72-A79A-19A5F25DDB0D	041C8483-1F36-4A72-A79A-19A5F25DDB0D	0	1	0	0	0	0	FEMALE	MONTSERRADO	MONROVIA	COMPLETED	2014-10-25	2014-10-24	100	21	1	10	2014	10	2014	1	urban	2	0	0	0	0	0	0	0	0	0		0	1	0	0	0	0	0	0	0	0	0	0	0	0	0	0
041E9678-1C7B-42E5-B9E7-F0C801DC4CD5	041E9678-1C7B-42E5-B9E7-F0C801DC4CD5	0	0	0	0	0	0	MALE	MONTSERRADO	MONROVIA	COMPLETED	2014-08-24	2014-08-22		21	0	8	2014	8	2014	2	urban	2	0	0	0	0	0	0	0	0	0								0	0	0	0	0	0	0	0	0	0
041F13BB-F57C-4D4D-8F18-F0F1A6EBD94E	041F13BB-F57C-4D4D-8F18-F0F1A6EBD94E	1	1	0	0	0	0	MALE	MONTSERRADO	MONROVIA	COMPLETED	2014-10-10	2014-10-09		18	2	10	2014	10	2014	1	urban	2	0	0	0	0	0	0	0	0	0		1	1	0	0	0	0	0	0	0	0	0	0	0	0	0	0
041F3641-F2A3-4D72-A0B5-9C376B52E539	041F3641-F2A3-4D72-A0B5-9C376B52E539	0	0	0	1	0	0	FEMALE	MONTSERRADO	MONROVIA	DROPPED	2015-01-24	2015-01-21	100	6	1	1	2015	1	2015	3	urban	3	0	0	0	0	0	0	0	0	0		0	0	0	1	0	0	0	0	0	0	0	0	0	0	0	0
042706D6-381A-4CFF-8FFC-3330B3B1CAF0	042706D6-381A-4CFF-8FFC-3330B3B1CAF0	1	1	0	0	0	0	MALE	MONTSERRADO	MONROVIA	COMPLETED	2014-10-14	2014-10-13			2	10	2014	10	2014	1	urban	2											1	1	0	0	0	0
042725EE-8E92-475D-9656-90998B701C8E	042725EE-8E92-475D-9656-90998B701C8E	0	1	0	1	0	0	MALE	MONTSERRADO	MONROVIA	COMPLETED	2014-12-16	2014-12-12		18	2	12	2014	12	2014	4	urban	3	0	0	0	0	0	0	0	0	0		0	1	0	1	0	0	0	0	0	0	0	0	0	0	0	0
04282FAE-F8D4-4583-B7F6-0694D3B2C044	04282FAE-F8D4-4583-B7F6-0694D3B2C044	1	1	1	1	0	0	FEMALE	MONTSERRADO	MONROVIA	COMPLETED	2014-10-04	2014-10-03		21	4	10	2014	10	2014	1	urban	2	0	0	0	0	0	0	0	0	0		1	1	1	1	0	0	0	0	0	0	0	0	0	0	0	0
0428BDBE-3969-40A8-BB5D-F6E817A74209	0428BDBE-3969-40A8-BB5D-F6E817A74209	1	1	0	0	0	0	MALE	MONTSERRADO	MONROVIA	COMPLETED	2014-09-18	2014-09-17		17	2	9	2014	9	2014	1	urban	2	0	0	0	0	0	0	0	0	0		1	1	0	0	0	0	0	0	0	0	0	0	0	0	0	0
0432359F-4966-4DD6-B77E-B393B3635AAB	0432359F-4966-4DD6-B77E-B393B3635AAB	0	0	0	0	0	0	FEMALE	MARGIBI	FIRESTONE	COMPLETED	2014-11-01	2014-10-31			0	11	2014	10	2014	1	urban	2
043DDFF6-0988-40B9-82AA-EEB1DAC2C0A6	043DDFF6-0988-40B9-82AA-EEB1DAC2C0A6	1	1	0	1	0	0	MALE	MONTSERRADO	MONROVIA	COMPLETED	2014-12-17	2014-12-16		21	3	12	2014	12	2014	1	urban	3	0	0	0	0	0	0	0	0	0		1	1	0	1	0	0	0	0	0	0	0	0	0	0	0	0
0440407D-AA89-4369-BED3-F5E87D15A8DD	0440407D-AA89-4369-BED3-F5E87D15A8DD	0	0	0	0	0	0	FEMALE	MONTSERRADO	MONROVIA	COMPLETED	2014-12-02	2014-12-01	400	21	0	12	2014	12	2014	1	urban	3	0	0	0	0	0	0	0	0	0								0	0	0	0	0	0	0	0	0	0
04426AB6-713E-49F2-A9E5-16F61DA9D58F	04426AB6-713E-49F2-A9E5-16F61DA9D58F	0	1	1	0	0	0	FEMALE	MONTSERRADO	COMMONWEALTH	COMPLETED	2014-12-21	2014-12-16	1500	17	2	12	2014	12	2014	5	rural	3	0	0	0	0	0	0	0	0	0		0	1	1	0	0	0	0	0	0	0	0	0	0	0	0	0
04450867-95AA-4EDB-B9B6-26353CFB1780	04450867-95AA-4EDB-B9B6-26353CFB1780	0	1	1	1	0	0	FEMALE	MONTSERRADO	MONROVIA	COMPLETED	2014-10-31	2014-10-22		14	3	10	2014	10	2014	9	urban	2	0	0	0	0	0	0	0	0	0		0	1	1	1	0	0	0	0	0	0	0	0	0	0	0	0
044948FC-FE76-44A9-980D-56BB780DE22F	044948FC-FE76-44A9-980D-56BB780DE22F	0	0	0	0	0	0	FEMALE	MONTSERRADO	MONROVIA	COMPLETED	2014-09-24	2014-09-23		21	0	9	2014	9	2014	1	urban	2	0	0	0	0	0	0	0	0	0								0	0	0	0	0	0	0	0	0	0
045384D7-A2E2-4533-99B8-BA61FE17D4DA	045384D7-A2E2-4533-99B8-BA61FE17D4DA	1	1	1	1	0	0	FEMALE	MONTSERRADO	MONROVIA	COMPLETED	2014-09-09	2014-09-09		14	4	9	2014	9	2014	0	urban	2	0	0	0	0	0	0	0	0	0		1	1	1	1	0	0	0	0	0	0	0	0	0	0	0	0
04565A15-3066-4C64-BCDF-6152A65A1E2E	04565A15-3066-4C64-BCDF-6152A65A1E2E	0	0	0	0	0	0	FEMALE	MARGIBI	MAMBA KABA	COMPLETED	2014-09-05	2014-08-26		11	0	9	2014	8	2014	10	rural	2	0	0	0	0	0	0	0	0	0								0	0	0	0	0	0	0	0	0	0
0457B4BA-2877-4505-B4A0-8C31803D47B2	0457B4BA-2877-4505-B4A0-8C31803D47B2	0	1	0	0	0	0	FEMALE	MONTSERRADO	MONROVIA	COMPLETED	2014-12-29	2014-12-29		19	1	12	2014	12	2014	0	urban	3	0	0	0	0	0	0	0	0	0		0	1	0	0	0	0	0	0	0	0	0	0	0	0	0	0
045CE070-CD73-4F12-8E7F-E8EAAF13EBFA	045CE070-CD73-4F12-8E7F-E8EAAF13EBFA	0	0	0	0	0	0	MALE	MONTSERRADO	MONROVIA	COMPLETED	2014-09-06	2014-09-05	1600	21	0	9	2014	9	2014	1	urban	2	0	0	0	0	0	0	0	0	0								0	0	0	0	0	0	0	0	0	0
045E1BFB-7EC6-4CA0-9E24-B880A94D84BC	045E1BFB-7EC6-4CA0-9E24-B880A94D84BC	1	1	1	1	0	0	MALE	MONTSERRADO	MONROVIA	COMPLETED	2014-11-05	2014-11-02	900	19	4	11	2014	11	2014	3	urban	2	0	0	0	0	0	0	0	0	0		1	1	1	1	0	0	0	0	0	0	0	0	0	0	0	0
045FB99A-E771-4767-9622-822427872627	045FB99A-E771-4767-9622-822427872627	0	0	0	0	0	0	MALE	MONTSERRADO	MONROVIA	COMPLETED	2014-11-25	2014-11-23	1100B1	20	0	11	2014	11	2014	2	urban	3	0	0	0	0	0	0	0	0	0								0	0	0	0	0	0	0	0	0	0
04611F6B-9CF4-469B-B74A-952C7AF0BAFF	04611F6B-9CF4-469B-B74A-952C7AF0BAFF	0	0	0	0	0	0	MALE	MONTSERRADO	MONROVIA	COMPLETED	2014-10-14	2014-10-11		21	0	10	2014	10	2014	3	urban	2	0	0	0	0	0	0	0	0	0								0	0	0	0	0	0	0	0	0	0
04617672-A5D6-409B-95B0-A36ABE3ED792	04617672-A5D6-409B-95B0-A36ABE3ED792	0	0	0	0	0	0	FEMALE	MONTSERRADO	MONROVIA	COMPLETED	2015-03-20	2015-03-19		19	0	3	2015	3	2015	1	urban	4	0	0	0	0	0	0	0	0	0								0	0	0	0	0	0	0	0	0	0
04652716-BD7F-4EF4-A393-5C5A9C7ED514	04652716-BD7F-4EF4-A393-5C5A9C7ED514	1	0	0	0	0	0	FEMALE	MONTSERRADO	MONROVIA	COMPLETED	2014-09-04	2014-08-29		18	1	9	2014	8	2014	6	urban	2	0	0	0	0	0	0	0	0	0		1	0	0	0	0	0	0	0	0	0	0	0	0	0	0	0
0467CAF1-BA58-4F2B-B86F-4AC05297EFE8	0467CAF1-BA58-4F2B-B86F-4AC05297EFE8	1	1	0	1	0	0	FEMALE	MONTSERRADO	MONROVIA	COMPLETED	2014-10-30	2014-10-30		16	3	10	2014	10	2014	0	urban	2	0	0	0	0	0	0	0	0	0		1	1	0	1	0	0	0	0	0	0	0	0	0	0	0	0
046BED93-E4DC-41C7-B6D2-2A59DDE42F8B	046BED93-E4DC-41C7-B6D2-2A59DDE42F8B	1	1	1	0	0	0	FEMALE	MONTSERRADO	COMMONWEALTH	COMPLETED	2014-12-21	2014-12-16	1500	21	3	12	2014	12	2014	5	rural	3	0	0	0	0	0	0	0	0	0		1	1	1	0	0	0	0	0	0	0	0	0	0	0	0	0
0476190A-FC3A-43F7-AEFD-6830B952A404	0476190A-FC3A-43F7-AEFD-6830B952A404	0	0	0	0	0	0	FEMALE	MONTSERRADO	MONROVIA	DROPPED	2015-01-03	2015-01-02		3	0	1	2015	1	2015	1	urban	3	0	0	0	0	0	0	0	0	0								0	0	0	0	0	0	0	0	0	0
0476A822-DA62-4E8A-9624-FFAA8DA1838A	0476A822-DA62-4E8A-9624-FFAA8DA1838A	0	0	0	1	0	0	FEMALE	MARGIBI	KAKATA	COMPLETED		2014-10-01		21	1			10	2014		urban	2	0	0	0	0	0	0	0	0	0		0	0	0	1	0	0	0	0	0	0	0	0	0	0	0	0
0477B92B-5AD4-487E-A751-07DADBB1F6E5	0477B92B-5AD4-487E-A751-07DADBB1F6E5	0	1	0	1	0	0	MALE	MONTSERRADO	MONROVIA	COMPLETED	2014-11-30	2014-11-29	800	21	2	11	2014	11	2014	1	urban	3	0	0	0	0	0	0	0	0	0		0	1	0	1	0	0	0	0	0	0	0	0	0	0	0	0
04793CC0-832E-4E66-8616-E55E2E4F1ABB	04793CC0-832E-4E66-8616-E55E2E4F1ABB	0	1	0	0	0	0	MALE	MONTSERRADO	MONROVIA	COMPLETED	2014-11-13	2014-11-11	700	21	1	11	2014	11	2014	2	urban	2	0	0	0	0	0	0	0	0	0		0	1	0	0	0	0	0	0	0	0	0	0	0	0	0	0
047E0C5D-A02D-4450-8F49-20290DF649E4	047E0C5D-A02D-4450-8F49-20290DF649E4	0	0	0	1	0	0	FEMALE	MONTSERRADO	MONROVIA	COMPLETED	2015-03-12	2015-03-08	1400	19	1	3	2015	3	2015	4	urban	4	0	0	0	0	0	0	0	0	0		0	0	0	1	0	0	0	0	0	0	0	0	0	0	0	0
04817A1F-B2B5-4192-B957-FB8981B4D7EA	04817A1F-B2B5-4192-B957-FB8981B4D7EA	0	0	0	0	0	0	FEMALE	MONTSERRADO	MONROVIA	COMPLETED	2014-11-27	2014-11-24		21	0	11	2014	11	2014	3	urban	3	0	0	0	0	0	0	0	0	0								0	0	0	0	0	0	0	0	0	0
0488B8E1-00F1-4D45-84E6-8AFCD3B3B902	0488B8E1-00F1-4D45-84E6-8AFCD3B3B902	1	0	0	1	0	0	FEMALE	MARGIBI	MAMBA KABA	COMPLETED	2014-10-07	2014-10-07		21	2	10	2014	10	2014	0	rural	2	0	0	0	0	0	0	0	0	0		1	0	0	1	0	0	0	0	0	0	0	0	0	0	0	0
048E8FC3-B9AE-4DE5-8DA0-97C4093B58DD	048E8FC3-B9AE-4DE5-8DA0-97C4093B58DD	0	1	0	0	0	0	MALE	MONTSERRADO	MONROVIA	COMPLETED	2014-10-28	2014-10-27	100	21	1	10	2014	10	2014	1	urban	2	0	0	0	0	0	0	0	0	0		0	1	0	0	0	0	0	0	0	0	0	0	0	0	0	0
048F5D17-5E79-4894-9423-65DB11D36A1F	048F5D17-5E79-4894-9423-65DB11D36A1F	0	1	1	1	0	0	FEMALE	MONTSERRADO	MONROVIA	UNKNOWN	2015-01-09	2015-01-08		15	3	1	2015	1	2015	1	urban	3	0	0	0	0	0	0	0	0	0		0	1	1	1	0	0	0	0	0	0	0	0	0	0	0	0
0490D9BC-C5D1-45F3-8134-4B07F866AAA5	0490D9BC-C5D1-45F3-8134-4B07F866AAA5	0	0	0	1	0	0	FEMALE	MONTSERRADO	MONROVIA	COMPLETED	2015-03-20	2015-03-19		19	1	3	2015	3	2015	1	urban	4	0	0	0	0	0	0	0	0	0		0	0	0	1	0	0	0	0	0	0	0	0	0	0	0	0
04979244-FDB7-4F31-A2BA-185AAFEC8765	04979244-FDB7-4F31-A2BA-185AAFEC8765	0	0	1	1	0	0	MALE	BONG	SUAKOKO	RESTARTED	2014-08-11	2014-08-10		11	2	8	2014	8	2014	1	rural	1	0	0	0	0	0	0	0	0	0		0	0	1	1	0	0	0	0	0	0	0	0	0	0	0	0
049F1D78-E1C3-4EC2-8F32-B8267E15B786	049F1D78-E1C3-4EC2-8F32-B8267E15B786	0	0	1	0	0	0	MALE	MONTSERRADO	MONROVIA	COMPLETED	2014-10-21	2014-10-10	200	12	1	10	2014	10	2014	11	urban	2	0	0	0	0	0	0	0	0	0		0	0	1	0	0	0	0	0	0	0	0	0	0	0	0	0
04AE5170-AC70-4F23-AC6A-E371856150AE	04AE5170-AC70-4F23-AC6A-E371856150AE	0	1	0	0	0	0	FEMALE	MONTSERRADO	MONROVIA	COMPLETED	2014-10-25	2014-10-25		21	1	10	2014	10	2014	0	urban	2	0	0	0	0	0	0	0	0	0		0	1	0	0	0	0	0	0	0	0	0	0	0	0	0	0
04B319C2-9F93-4000-8FC4-29184ACEFD7E	04B319C2-9F93-4000-8FC4-29184ACEFD7E	0	0	1	0	0	0	MALE	MONTSERRADO	MONROVIA	COMPLETED	2014-09-21	2014-09-20	1200	21	1	9	2014	9	2014	1	urban	2	0	0	0	0	0	0	0	0	0		0	0	1	0	0	0	0	0	0	0	0	0	0	0	0	0
04B474E6-9DA5-4528-ACC7-0239F2A16414	04B474E6-9DA5-4528-ACC7-0239F2A16414	1	0	0	0	0	0	MALE	MARGIBI	MAMBA KABA	COMPLETED		2014-10-10		21	1			10	2014		rural	2	0	0	0	0	0	0	0	0	0		1	0	0	0	0	0	0	0	0	0	0	0	0	0	0	0
04B759BD-F4F9-43F1-AF38-6EA36CFE2482	04B759BD-F4F9-43F1-AF38-6EA36CFE2482	0	1	1	1	0	0	MALE	MONTSERRADO	MONROVIA	COMPLETED	2014-09-02	2014-09-02		19	3	9	2014	9	2014	0	urban	2	0	0	0	0	0	0	0	0	0		0	1	1	1	0	0	0	0	0	0	0	0	0	0	0	0
04B845A6-88F9-4B92-9C29-EE64D73F8270	04B845A6-88F9-4B92-9C29-EE64D73F8270	0	1	0	1	0	0	MALE	MONTSERRADO	MONROVIA	COMPLETED	2014-12-29	2014-12-29		14	2	12	2014	12	2014	0	urban	3	0	0	0	0	0	0	0	0	0		0	1	0	1	0	0	0	0	0	0	0	0	0	0	0	0
04B8CFB7-370A-4A7A-A85B-31DEE779572A	04B8CFB7-370A-4A7A-A85B-31DEE779572A	0	0	0	0	0	0	FEMALE	MONTSERRADO	MONROVIA	DROPPED	2015-03-12	2015-03-10		2	0	3	2015	3	2015	2	urban	4	0	0	0	0	0	0	0	0	0								0	0	0	0	0	0	0	0	0	0
04B9F8E3-C3EF-4C34-A99C-4DA3BEED4172	04B9F8E3-C3EF-4C34-A99C-4DA3BEED4172	1	0	0	0	0	0	FEMALE	MONTSERRADO	MONROVIA	COMPLETED	2014-09-10	2014-09-09	1400	20	1	9	2014	9	2014	1	urban	2	0	0	0	0	0	0	0	0	0		1	0	0	0	0	0	0	0	0	0	0	0	0	0	0	0
04BD5DC9-53CA-43AD-954A-07BF57FAF1FB	04BD5DC9-53CA-43AD-954A-07BF57FAF1FB	0	1	0	1	0	0	MALE	MONTSERRADO	MONROVIA	COMPLETED	2014-12-16	2014-12-12		18	2	12	2014	12	2014	4	urban	3	0	0	0	0	0	0	0	0	0		0	1	0	1	0	0	0	0	0	0	0	0	0	0	0	0
04BEBBB2-A6AB-439B-A891-0121B02FC36A	04BEBBB2-A6AB-439B-A891-0121B02FC36A	0	1	0	0	0	0	MALE	MONTSERRADO	MONROVIA	COMPLETED	2014-11-01	2014-10-31	1100B1	21	1	11	2014	10	2014	1	urban	2	0	0	0	0	0	0	0	0	0		0	1	0	0	0	0	0	0	0	0	0	0	0	0	0	0
04C005D3-DD9D-42C2-BA6D-EFFC44A6F23A	04C005D3-DD9D-42C2-BA6D-EFFC44A6F23A	0	0	0	0	0	1	FEMALE	MONTSERRADO	CAREYSBURG	COMPLETED	2014-10-13	2014-10-13	1700	21	1	10	2014	10	2014	0	rural	2	0	0	0	0	0	0	0	0	0		0	0	0	0	0	1	0	0	0	0	0	0	0	0	0	0
04CAB064-9EC4-4169-9F44-B64979127DD1	04CAB064-9EC4-4169-9F44-B64979127DD1	1	0	0	0	0	0	MALE	MONTSERRADO	MONROVIA	COMPLETED	2014-12-01	2014-11-30		21	1	12	2014	11	2014	1	urban	3	0	0	0	0	0	0	0	0	0		1	0	0	0	0	0	0	0	0	0	0	0	0	0	0	0
04CB5F86-909F-462F-B83F-40E85E4B4209	04CB5F86-909F-462F-B83F-40E85E4B4209	0	1	0	0	0	0	FEMALE	MONTSERRADO	MONROVIA	COMPLETED	2014-10-07	2014-10-06	100	16	1	10	2014	10	2014	1	urban	2	0	0	0	0	0	0	0	0	0		0	1	0	0	0	0	0	0	0	0	0	0	0	0	0	0
04CBA9A8-4C83-4597-BB3E-DCB7422F9C8F	04CBA9A8-4C83-4597-BB3E-DCB7422F9C8F	0	0	1	0	0	0	FEMALE	MONTSERRADO	CAREYSBURG	COMPLETED	2014-10-13	2014-10-13	1700	21	1	10	2014	10	2014	0	rural	2	0	0	0	0	0	0	0	0	0		0	0	1	0	0	0	0	0	0	0	0	0	0	0	0	0
04CC4994-D83B-4A18-A251-27E80C716209	04CC4994-D83B-4A18-A251-27E80C716209	1	0	0	1	0	0	FEMALE	MONTSERRADO	MONROVIA	COMPLETED	2014-09-10	2014-09-09	100	21	2	9	2014	9	2014	1	urban	2	0	0	0	0	0	0	0	0	0		1	0	0	1	0	0	0	0	0	0	0	0	0	0	0	0
04CDAA52-58E3-4472-A572-125BF7866235	04CDAA52-58E3-4472-A572-125BF7866235	0	0	0	0	0	0	FEMALE	MONTSERRADO	MONROVIA	COMPLETED	2014-09-24	2014-09-19	400	19	0	9	2014	9	2014	5	urban	2	0	0	0	0	0	0	0	0	0								0	0	0	0	0	0	0	0	0	0
04CDE351-D15E-4F81-A2C9-02B4DBA86773	04CDE351-D15E-4F81-A2C9-02B4DBA86773	0	0	0	0	0	0	FEMALE	MONTSERRADO	COMMONWEALTH	COMPLETED	2014-11-20	2014-11-19	1500	21	0	11	2014	11	2014	1	rural	3	0	0	0	0	0	0	0	0	0								0	0	0	0	0	0	0	0	0	0
04D484C0-72F0-42BC-A13D-8B7E7E2F76AB	04D484C0-72F0-42BC-A13D-8B7E7E2F76AB	0	1	0	0	0	0	MALE	MONTSERRADO	MONROVIA	DROPPED	2014-12-03	2014-11-30		11	1	12	2014	11	2014	3	urban	3	0	0	0	0	0	0	0	0	0		0	1	0	0	0	0	0	0	0	0	0	0	0	0	0	0
04D4F3F9-6B3F-4699-9A3A-48C27E380F28	04D4F3F9-6B3F-4699-9A3A-48C27E380F28	1	1	1	1	0	0	FEMALE	MONTSERRADO	MONROVIA	COMPLETED	2014-09-13	2014-09-10	100	20	4	9	2014	9	2014	3	urban	2	0	0	0	0	0	0	0	0	0		1	1	1	1	0	0	0	0	0	0	0	0	0	0	0	0
04D55E0A-AD54-49FB-8744-61363F046DC1	04D55E0A-AD54-49FB-8744-61363F046DC1	0	0	0	0	0	0	FEMALE	MONTSERRADO	MONROVIA	COMPLETED	2014-10-16	2014-10-06		11	0	10	2014	10	2014	10	urban	2	0	0	0	0	0	0	0	0	0								0	0	0	0	0	0	0	0	0	0
04D602EA-C04D-4EF1-8CBE-1DD22A8A2965	04D602EA-C04D-4EF1-8CBE-1DD22A8A2965	0	1	0	0	0	0	MALE	MONTSERRADO	MONROVIA	COMPLETED	2014-11-01	2014-10-21	900		1	11	2014	10	2014	11	urban	2											0	1	0	0	0	0
04D695EE-93A7-4452-964E-1946618FE500	04D695EE-93A7-4452-964E-1946618FE500	1	1	1	1	0	0	MALE	MONTSERRADO	ST. PAUL	COMPLETED	2014-09-18	2014-09-09	1900	12	4	9	2014	9	2014	9	rural	2	0	2	0	0	0	0	0	0	0		1	1	1	1	0	0	1	1	0	1	0	0	0	0	0	0
04D81D1F-F16A-4489-A454-2AC6DC345749	04D81D1F-F16A-4489-A454-2AC6DC345749	0	1	1	0	0	0	MALE	MONTSERRADO	MONROVIA	COMPLETED	2014-12-27	2014-12-19		15	2	12	2014	12	2014	8	urban	3	0	0	0	0	0	0	0	0	0		0	1	1	0	0	0	0	0	0	0	0	0	0	0	0	0
04DA312D-0AF5-4818-8A82-55B6CCE9E3A3	04DA312D-0AF5-4818-8A82-55B6CCE9E3A3	0	1	0	0	0	0	MALE	MONTSERRADO	CAREYSBURG	COMPLETED	2014-10-13	2014-10-13	1700	21	1	10	2014	10	2014	0	rural	2	0	0	0	0	0	0	0	0	0		0	1	0	0	0	0	0	0	0	0	0	0	0	0	0	0
04DBE742-E621-47FF-BC19-4908A932705F	04DBE742-E621-47FF-BC19-4908A932705F	0	0	1	0	0	0	FEMALE	MONTSERRADO	CAREYSBURG	COMPLETED	2014-10-13	2014-10-13	1700	21	1	10	2014	10	2014	0	rural	2	0	0	0	0	0	0	0	0	0		0	0	1	0	0	0	0	0	0	0	0	0	0	0	0	0
04DD1CD8-F06B-4037-8AB2-D7FA165536C5	04DD1CD8-F06B-4037-8AB2-D7FA165536C5	1	1	0	1	0	0	FEMALE	MONTSERRADO	MONROVIA	COMPLETED	2014-10-30	2014-10-30		16	3	10	2014	10	2014	0	urban	2	0	0	0	0	0	0	0	0	0		1	1	0	1	0	0	0	0	0	0	0	0	0	0	0	0
04E9D39F-9C33-45CF-87A8-E7D9C66249DD	04E9D39F-9C33-45CF-87A8-E7D9C66249DD	0	0	0	0	0	0	MALE	MONTSERRADO	MONROVIA	COMPLETED	2014-10-07	2014-09-30		21	0	10	2014	9	2014	7	urban	2	0	0	0	0	0	0	0	0	0								0	0	0	0	0	0	0	0	0	0
04EBB46A-5097-4B17-BCE9-C9EC3D033096	04EBB46A-5097-4B17-BCE9-C9EC3D033096	0	0	0	0	0	0	FEMALE	MONTSERRADO	CAREYSBURG	COMPLETED	2014-09-12	2014-09-12	1700		0	9	2014	9	2014	0	rural	2
04EEBC73-D64D-4BD7-925B-9E7055AC9D5F	04EEBC73-D64D-4BD7-925B-9E7055AC9D5F	1	1	1	1	0	0	FEMALE	MONTSERRADO	MONROVIA	COMPLETED	2014-10-30	2014-10-29		18	4	10	2014	10	2014	1	urban	2	0	0	0	0	0	0	0	0	0		1	1	1	1	0	0	0	0	0	0	0	0	0	0	0	0
04EF19DB-22B6-494A-887E-BFE3F9058075	04EF19DB-22B6-494A-887E-BFE3F9058075	1	0	0	0	0	0	FEMALE	MONTSERRADO	MONROVIA	COMPLETED	2014-09-24	2014-09-21	300	20	1	9	2014	9	2014	3	urban	2	0	0	0	0	0	0	0	0	0		1	0	0	0	0	0	0	0	0	0	0	0	0	0	0	0
04EFDE19-601B-4678-BA99-8165F4F988CC	04EFDE19-601B-4678-BA99-8165F4F988CC	0	1	0	1	0	0	MALE	MONTSERRADO	MONROVIA	COMPLETED	2014-12-08	2014-12-04	1300	20	2	12	2014	12	2014	4	urban	3	0	0	0	0	0	0	0	0	0		0	1	0	1	0	0	0	0	0	0	0	0	0	0	0	0
04F03775-E0A4-42AF-9F18-F80D49E32300	04F03775-E0A4-42AF-9F18-F80D49E32300	1	0	0	1	0	0	MALE	MONTSERRADO	MONROVIA	COMPLETED	2014-10-11	2014-10-10	1300	21	2	10	2014	10	2014	1	urban	2	0	0	0	0	0	0	0	0	0		1	0	0	1	0	0	0	0	0	0	0	0	0	0	0	0
04F0C8C6-F44C-437A-A1CB-AE85B88DAD43	04F0C8C6-F44C-437A-A1CB-AE85B88DAD43	0	0	0	0	0	0	MALE	MONTSERRADO	MONROVIA	COMPLETED	2014-09-10	2014-09-02		13	0	9	2014	9	2014	8	urban	2	0	0	0	0	0	0	0	0	0								0	0	0	0	0	0	0	0	0	0
04F57F2F-E248-4AD3-BE3D-A054CD7F026F	04F57F2F-E248-4AD3-BE3D-A054CD7F026F	1	1	0	0	0	0	FEMALE	MARGIBI	GIBI	COMPLETED	2014-10-04	2014-10-03		21	2	10	2014	10	2014	1	rural	2	0	0	0	0	0	0	0	0	0		1	1	0	0	0	0	0	0	0	0	0	0	0	0	0	0
04F6EDC0-F1C1-4905-B475-2BD00564704A	04F6EDC0-F1C1-4905-B475-2BD00564704A	0	0	0	0	0	0	MALE	BONG	JORQUELLEH	COMPLETED	2014-09-06	2014-09-05		21	0	9	2014	9	2014	1	urban	2	0	0	0	0	0	0	0	0	0								0	0	0	0	0	0	0	0	0	0
04F7F8DB-2E39-4678-BF1E-5C3758FDFB7B	04F7F8DB-2E39-4678-BF1E-5C3758FDFB7B	0	1	0	0	0	0	MALE	MONTSERRADO	ST. PAUL	COMPLETED	2014-12-15	2014-12-15	1900	21	1	12	2014	12	2014	0	rural	3	0	0	0	0	0	0	0	0	0		0	1	0	0	0	0	0	0	0	0	0	0	0	0	0	0
04F93D7F-879E-4E3A-9657-5AE6B84A3632	04F93D7F-879E-4E3A-9657-5AE6B84A3632	1	1	1	1	0	0	FEMALE	MONTSERRADO	ST. PAUL	COMPLETED	2014-09-25	2014-09-18	1900	15	4	9	2014	9	2014	7	rural	2	0	0	0	0	0	0	0	0	0		1	1	1	1	0	0	0	0	0	0	0	0	0	0	0	0
04F9FA45-73B9-48FC-B731-179A40BA0156	04F9FA45-73B9-48FC-B731-179A40BA0156	0	0	0	0	0	0	FEMALE	MARGIBI	KAKATA	COMPLETED	2014-11-16	2014-11-09		21	0	11	2014	11	2014	7	urban	2	0	0	0	0	0	0	0	0	0								0	0	0	0	0	0	0	0	0	0
04FAC142-2C64-48F7-A644-7A3BFC0C7C52	04FAC142-2C64-48F7-A644-7A3BFC0C7C52	0	0	0	0	0	0	MALE	MONTSERRADO	MONROVIA	COMPLETED	2014-11-02	2014-11-01		21	0	11	2014	11	2014	1	urban	2	0	0	0	0	0	0	0	0	0								0	0	0	0	0	0	0	0	0	0
04FBE80F-336F-4752-BA5C-3790837BC58D	04FBE80F-336F-4752-BA5C-3790837BC58D	0	1	0	1	0	0	FEMALE	MONTSERRADO	MONROVIA	COMPLETED	2014-11-13	2014-11-12		21	2	11	2014	11	2014	1	urban	2	0	0	0	0	0	0	0	0	0		0	1	0	1	0	0	0	0	0	0	0	0	0	0	0	0
04FC0F91-15CC-4DEF-8013-E969D21E65EF	04FC0F91-15CC-4DEF-8013-E969D21E65EF	1	1	0	1	0	0	MALE	MONTSERRADO	MONROVIA	COMPLETED	2014-10-16	2014-10-10	1100A1	16	3	10	2014	10	2014	6	urban	2	0	0	0	0	0	0	0	0	0		1	1	0	1	0	0	0	0	0	0	0	0	0	0	0	0
04FCE59A-6E41-4CA5-AB34-7255E0C1C9BA	04FCE59A-6E41-4CA5-AB34-7255E0C1C9BA	0	0	1	0	0	0	MALE	MONTSERRADO	MONROVIA	COMPLETED	2014-10-09	2014-10-01		15	1	10	2014	10	2014	8	urban	2	0	0	0	0	0	0	0	0	0		0	0	1	0	0	0	0	0	0	0	0	0	0	0	0	0
04FE7101-8A48-4118-918F-69F45F225389	04FE7101-8A48-4118-918F-69F45F225389	0	1	0	1	0	0	MALE	MONTSERRADO	MONROVIA	COMPLETED	2014-10-20	2014-10-17		20	2	10	2014	10	2014	3	urban	2	0	0	0	0	0	0	0	0	0		0	1	0	1	0	0	0	0	0	0	0	0	0	0	0	0
05004E7E-36A0-4D90-9D7E-07F0179C2AB3	05004E7E-36A0-4D90-9D7E-07F0179C2AB3	0	1	1	1	0	0	FEMALE	MONTSERRADO	MONROVIA	COMPLETED	2014-08-31	2014-08-30	100	21	3	8	2014	8	2014	1	urban	2	0	0	0	0	0	0	0	0	0		0	1	1	1	0	0	0	0	0	0	0	0	0	0	0	0
0500C5F2-F5CD-4F54-9679-7D271ADA7831	0500C5F2-F5CD-4F54-9679-7D271ADA7831	1	0	0	0	0	0	FEMALE	MONTSERRADO	MONROVIA	COMPLETED	2014-10-23	2014-10-12		21	1	10	2014	10	2014	11	urban	2	0	0	0	0	0	0	0	0	0		1	0	0	0	0	0	0	0	0	0	0	0	0	0	0	0
05013A27-734B-445E-8C9D-3D837D8A590B	05013A27-734B-445E-8C9D-3D837D8A590B	0	1	0	0	0	0	MALE	MARGIBI	KAKATA	COMPLETED		2014-09-04		21	1			9	2014		urban	2	0	0	0	0	0	0	0	0	0		0	1	0	0	0	0	0	0	0	0	0	0	0	0	0	0
05017E4A-AAD9-41BC-ABF6-89B608E1B704	05017E4A-AAD9-41BC-ABF6-89B608E1B704	0	0	0	0	0	0	FEMALE	MONTSERRADO	MONROVIA	COMPLETED	2014-10-25	2014-10-24	100	20	0	10	2014	10	2014	1	urban	2	0	0	0	0	0	0	0	0	0								0	0	0	0	0	0	0	0	0	0
05054206-8FA2-4D87-9AE6-9720A0BA8C4B	05054206-8FA2-4D87-9AE6-9720A0BA8C4B	0	1	0	0	0	0	FEMALE	MONTSERRADO	MONROVIA	COMPLETED	2014-12-09	2014-11-28	1000	21	1	12	2014	11	2014	11	urban	3	0	0	0	0	0	0	0	0	0		0	1	0	0	0	0	0	0	0	0	0	0	0	0	0	0
050A9F31-5EB8-4E1E-A632-3E97BC905F35	050A9F31-5EB8-4E1E-A632-3E97BC905F35	0	0	0	0	0	0	FEMALE	MONTSERRADO	CAREYSBURG	COMPLETED	2014-12-06	2014-12-06	1700	21	0	12	2014	12	2014	0	rural	3	0	0	0	0	0	0	0	0	0								0	0	0	0	0	0	0	0	0	0
050B9A18-0678-45CF-84D1-1A16E769E886	050B9A18-0678-45CF-84D1-1A16E769E886	0	0	0	0	0	0	FEMALE	MONTSERRADO	MONROVIA	RESTARTED	2014-09-23	2014-09-21	400	21	0	9	2014	9	2014	2	urban	2	0	0	0	0	0	0	0	0	0								0	0	0	0	0	0	0	0	0	0
050C1102-6CF8-4402-8873-C793B85D9335	050C1102-6CF8-4402-8873-C793B85D9335	0	1	1	1	0	0	FEMALE	MONTSERRADO	MONROVIA	COMPLETED	2014-12-23	2014-12-18		18	3	12	2014	12	2014	5	urban	3	0	0	0	0	0	0	0	0	0		0	1	1	1	0	0	0	0	0	0	0	0	0	0	0	0
050E5DE5-F102-4171-A459-88609F23E110	050E5DE5-F102-4171-A459-88609F23E110	0	0	0	0	0	0	MALE	MARGIBI	KAKATA	COMPLETED				21	0					0	urban		0	0	0	0	0	0	0	0	0								0	0	0	0	0	0	0	0	0	0
050F1513-A257-426A-99E0-612307021303	050F1513-A257-426A-99E0-612307021303	1	1	0	1	0	0	MALE	MONTSERRADO	MONROVIA	COMPLETED	2014-11-04	2014-11-02	100	21	3	11	2014	11	2014	2	urban	2	0	0	0	0	0	0	0	0	0		1	1	0	1	0	0	0	0	0	0	0	0	0	0	0	0
050F4EAF-6F22-44D9-9F41-4CA31B3D7644	050F4EAF-6F22-44D9-9F41-4CA31B3D7644	1	1	1	1	0	0	MALE	MONTSERRADO	MONROVIA	COMPLETED	2014-10-22	2014-10-21		21	4	10	2014	10	2014	1	urban	2	0	0	0	0	0	0	0	0	0		1	1	1	1	0	0	0	0	0	0	0	0	0	0	0	0
05193E75-B839-4DA0-B65E-1FFF50E02C9A	05193E75-B839-4DA0-B65E-1FFF50E02C9A	1	1	0	0	0	0	MALE	MONTSERRADO	MONROVIA	COMPLETED	2014-12-26	2014-12-21	800		2	12	2014	12	2014	5	urban	3											1	1	0	0	0	0
051AD981-864E-42C7-9DA0-846A2FEEF748	051AD981-864E-42C7-9DA0-846A2FEEF748	0	0	0	0	0	0	MALE	MONTSERRADO	MONROVIA	COMPLETED	2015-01-12	2015-01-10		12	0	1	2015	1	2015	2	urban	3	0	0	0	0	0	0	0	0	0								0	0	0	0	0	0	0	0	0	0
051EECE0-4ACF-43C5-8957-282E49055180	051EECE0-4ACF-43C5-8957-282E49055180	0	0	0	0	0	0	MALE	MONTSERRADO	MONROVIA	COMPLETED	2014-08-24	2014-08-22		21	0	8	2014	8	2014	2	urban	2	0	0	0	0	0	0	0	0	0								0	0	0	0	0	0	0	0	0	0
051EFA12-15C9-4CC4-A9A9-EDD61FD715AD	051EFA12-15C9-4CC4-A9A9-EDD61FD715AD	0	0	0	0	0	0	MALE	MONTSERRADO	MONROVIA	COMPLETED	2014-11-07	2014-11-07	500	21	0	11	2014	11	2014	0	urban	2	0	0	0	0	0	0	0	0	0								0	0	0	0	0	0	0	0	0	0
052A4182-C027-4B06-9148-15AC8927381A	052A4182-C027-4B06-9148-15AC8927381A	1	1	0	0	0	0	FEMALE	MONTSERRADO	CAREYSBURG	COMPLETED	2014-10-13	2014-10-13	1700	21	2	10	2014	10	2014	0	rural	2	0	0	0	0	0	0	0	0	0		1	1	0	0	0	0	0	0	0	0	0	0	0	0	0	0
052B97F7-2183-471C-9F82-E7513AC9D6CD	052B97F7-2183-471C-9F82-E7513AC9D6CD	0	1	0	1	0	0	MALE	MONTSERRADO	MONROVIA	COMPLETED	2014-10-03	2014-10-03		21	2	10	2014	10	2014	0	urban	2	0	0	0	0	0	0	0	0	0		0	1	0	1	0	0	0	0	0	0	0	0	0	0	0	0
052F1AAA-5A68-4332-AF6D-920E7E734625	052F1AAA-5A68-4332-AF6D-920E7E734625	0	1	1	0	0	0	MALE	MONTSERRADO	MONROVIA	COMPLETED	2014-10-04	2014-10-01	100	20	2	10	2014	10	2014	3	urban	2	0	0	0	0	0	0	0	0	0		0	1	1	0	0	0	0	0	0	0	0	0	0	0	0	0
05329B02-2B2E-4D93-A7F9-E05FCF3E3318	05329B02-2B2E-4D93-A7F9-E05FCF3E3318	0	1	0	1	0	0		MONTSERRADO	MONROVIA	COMPLETED	2014-12-11	2014-12-11		18	2	12	2014	12	2014	0	urban	3	0	0	0	0	0	0	0	0	0		0	1	0	1	0	0	0	0	0	0	0	0	0	0	0	0
0535270E-DC1D-4915-B17C-BEE96AD8E450	0535270E-DC1D-4915-B17C-BEE96AD8E450	1	1	1	1	0	0	MALE	MONTSERRADO	COMMONWEALTH	COMPLETED	2014-10-31	2014-10-30	1500	21	4	10	2014	10	2014	1	rural	2	0	0	0	0	0	0	0	0	0		1	1	1	1	0	0	0	0	0	0	0	0	0	0	0	0
053AEC79-D548-4103-9696-965DAE6A984C	053AEC79-D548-4103-9696-965DAE6A984C	0	0	0	0	0	0	MALE	MARGIBI	KAKATA	COMPLETED	2014-09-26	2014-09-26		21	0	9	2014	9	2014	0	urban	2	16	16	17	16	17	17	15	16	15								9	1	1	1	1	1	1	1	1	1
053DEF50-DDB6-4970-8012-C31BF89C24B6	053DEF50-DDB6-4970-8012-C31BF89C24B6	0	1	0	1	0	0	FEMALE	MONTSERRADO	MONROVIA	COMPLETED	2014-10-05	2014-10-05		21	2	10	2014	10	2014	0	urban	2	0	0	0	0	0	0	0	0	0		0	1	0	1	0	0	0	0	0	0	0	0	0	0	0	0
053F2452-0BB7-4E64-B961-89784AE9DA38	053F2452-0BB7-4E64-B961-89784AE9DA38	0	0	0	0	0	0	MALE	MONTSERRADO	MONROVIA	COMPLETED	2014-09-17	2014-09-16		21	0	9	2014	9	2014	1	urban	2	0	0	0	0	0	0	0	0	0								0	0	0	0	0	0	0	0	0	0
053F5076-6A32-464A-B041-508AEE9EFDE8	053F5076-6A32-464A-B041-508AEE9EFDE8	0	1	0	1	0	0	MALE	MONTSERRADO	MONROVIA	COMPLETED	2014-10-08	2014-10-04	100	19	2	10	2014	10	2014	4	urban	2	0	0	0	0	0	0	0	0	0		0	1	0	1	0	0	0	0	0	0	0	0	0	0	0	0
0540415D-676E-447B-A791-6F7333719C10	0540415D-676E-447B-A791-6F7333719C10	0	0	0	0	0	0	MALE	MONTSERRADO	MONROVIA	COMPLETED	2015-01-12	2015-01-10		12	0	1	2015	1	2015	2	urban	3	0	0	0	0	0	0	0	0	0								0	0	0	0	0	0	0	0	0	0
054254B7-464C-4DBF-B223-604023DDCB7C	054254B7-464C-4DBF-B223-604023DDCB7C	1	1	0	1	0	0	FEMALE	MONTSERRADO	CAREYSBURG	COMPLETED	2014-12-02	2014-12-02	1700		3	12	2014	12	2014	0	rural	3											1	1	0	1	0	0
054A11CE-2E60-485B-9008-DF0B0BB6C908	054A11CE-2E60-485B-9008-DF0B0BB6C908	1	1	0	0	0	0	MALE	MONTSERRADO	MONROVIA	COMPLETED	2014-10-08	2014-09-24		9	2	10	2014	9	2014	14	urban	2	0	0	0	0	0	0	0	0	0		1	1	0	0	0	0	0	0	0	0	0	0	0	0	0	0
054BE566-B87B-42F9-A310-E8C34B060FEF	054BE566-B87B-42F9-A310-E8C34B060FEF	0	0	0	0	0	0	FEMALE	MONTSERRADO	MONROVIA	DROPPED	2015-01-20	2015-01-15	100	4	0	1	2015	1	2015	5	urban	3	0	0	0	0	0	0	0	0	0								0	0	0	0	0	0	0	0	0	0
0552991C-40B3-40EB-B8D7-0C5142196C6A	0552991C-40B3-40EB-B8D7-0C5142196C6A	0	0	0	0	0	0	MALE	MARGIBI	KAKATA	COMPLETED	2014-09-18	2014-09-18		21	0	9	2014	9	2014	0	urban	2	0	0	0	0	0	0	0	0	0								0	0	0	0	0	0	0	0	0	0
0553B38F-E21E-418F-804F-EEAD786E0FF0	0553B38F-E21E-418F-804F-EEAD786E0FF0	0	0	0	0	0	0	MALE	MONTSERRADO	COMMONWEALTH	COMPLETED	2014-10-28	2014-10-27	1500	21	0	10	2014	10	2014	1	rural	2	0	0	0	0	0	0	0	0	0								0	0	0	0	0	0	0	0	0	0
05570702-258F-40B6-9732-64892030D290	05570702-258F-40B6-9732-64892030D290	1	1	1	0	0	0	MALE	MONTSERRADO	MONROVIA	DROPPED	2014-11-21	2014-11-20	1200	16	3	11	2014	11	2014	1	urban	3	0	0	0	0	0	0	0	0	0		1	1	1	0	0	0	0	0	0	0	0	0	0	0	0	0
0558A5F8-2E6E-4D86-B348-04F43D870487	0558A5F8-2E6E-4D86-B348-04F43D870487	0	1	0	1	0	0	MALE	MONTSERRADO	MONROVIA	COMPLETED	2014-12-17	2014-12-15		21	2	12	2014	12	2014	2	urban	3	0	0	0	0	0	0	0	0	0		0	1	0	1	0	0	0	0	0	0	0	0	0	0	0	0
055CDCD3-31E5-43BE-9E5C-27FDF2AA0F41	055CDCD3-31E5-43BE-9E5C-27FDF2AA0F41	0	1	0	0	0	0	MALE	MONTSERRADO	MONROVIA	COMPLETED	2015-02-10	2015-02-03	1100B1	21	1	2	2015	2	2015	7	urban	3	0	0	0	0	0	0	0	0	0		0	1	0	0	0	0	0	0	0	0	0	0	0	0	0	0
0562C7EC-1D7A-437F-B767-163365D36955	0562C7EC-1D7A-437F-B767-163365D36955	1	1	1	1	0	0	MALE	MONTSERRADO	COMMONWEALTH	COMPLETED	2014-09-13	2014-09-11	1500	21	4	9	2014	9	2014	2	rural	2	0	0	0	0	0	0	0	0	0		1	1	1	1	0	0	0	0	0	0	0	0	0	0	0	0
0562F7BC-FD28-4E0F-8702-0057E7E41BBF	0562F7BC-FD28-4E0F-8702-0057E7E41BBF	0	1	0	0	0	0	MALE	MONTSERRADO	MONROVIA	COMPLETED	2014-09-09	2014-09-09		16	1	9	2014	9	2014	0	urban	2	0	0	0	0	0	0	0	0	0		0	1	0	0	0	0	0	0	0	0	0	0	0	0	0	0
05660F58-75DE-4395-8EC5-25AA023A9647	05660F58-75DE-4395-8EC5-25AA023A9647	1	0	0	0	0	0	MALE	MONTSERRADO	MONROVIA	COMPLETED	2014-10-25	2014-10-19	300	17	1	10	2014	10	2014	6	urban	2	0	0	0	0	0	0	0	0	0		1	0	0	0	0	0	0	0	0	0	0	0	0	0	0	0
0567EA36-684C-4D59-856F-4787F96412E9	0567EA36-684C-4D59-856F-4787F96412E9	0	1	0	0	0	0	FEMALE	MONTSERRADO	MONROVIA	COMPLETED	2015-01-23	2015-01-19	1900	19	1	1	2015	1	2015	4	rural	3	0	0	0	0	0	0	0	0	0		0	1	0	0	0	0	0	0	0	0	0	0	0	0	0	0
05686008-2A70-4BE2-84F9-D2F804580DC5	05686008-2A70-4BE2-84F9-D2F804580DC5	1	1	1	1	0	0	FEMALE	MONTSERRADO	MONROVIA	DROPPED	2015-01-14	2015-01-13	1400	5	4	1	2015	1	2015	1	urban	3	0	0	0	0	0	0	0	0	0		1	1	1	1	0	0	0	0	0	0	0	0	0	0	0	0
056C9568-8029-4CE1-88CE-6961A6FB2C37	056C9568-8029-4CE1-88CE-6961A6FB2C37	0	1	0	0	0	0	MALE	MONTSERRADO	MONROVIA	COMPLETED	2014-12-26	2014-12-26		20	1	12	2014	12	2014	0	urban	3	0	0	0	0	0	0	0	0	0		0	1	0	0	0	0	0	0	0	0	0	0	0	0	0	0
056F1FA4-6BF3-4637-BE99-266704E872AF	056F1FA4-6BF3-4637-BE99-266704E872AF	0	0	0	0	0	0	FEMALE	MONTSERRADO	MONROVIA	COMPLETED	2014-11-24	2014-11-15		14	0	11	2014	11	2014	9	urban	3	0	0	0	0	0	0	0	0	0								0	0	0	0	0	0	0	0	0	0
05702F55-042E-4382-8404-60064D520C52	05702F55-042E-4382-8404-60064D520C52	1	1	1	0	0	0	MALE	MONTSERRADO	MONROVIA	COMPLETED	2014-10-14	2014-10-03			3	10	2014	10	2014	11	urban	2											1	1	1	0	0	0
057030A4-160D-4FE0-8E0B-8C3F640BB386	057030A4-160D-4FE0-8E0B-8C3F640BB386	0	0	0	0	0	0	FEMALE	MONTSERRADO	MONROVIA	COMPLETED	2014-09-27	2014-09-26		21	0	9	2014	9	2014	1	urban	2	0	0	0	0	0	0	0	0	0								0	0	0	0	0	0	0	0	0	0
057032EA-A424-4BF6-AA42-10BC5219DB0E	057032EA-A424-4BF6-AA42-10BC5219DB0E	0	0	0	1	0	0	MALE	MONTSERRADO	MONROVIA	COMPLETED	2014-10-29	2014-10-23	1400	17	1	10	2014	10	2014	6	urban	2	0	0	0	0	0	0	0	0	0		0	0	0	1	0	0	0	0	0	0	0	0	0	0	0	0
05766DDB-98B7-46A6-AB93-02C4B3C958CE	05766DDB-98B7-46A6-AB93-02C4B3C958CE	0	0	1	0	0	0	FEMALE	MONTSERRADO	MONROVIA	COMPLETED	2014-12-17	2014-12-10	200	17	1	12	2014	12	2014	7	urban	3	0	0	0	0	0	0	0	0	0		0	0	1	0	0	0	0	0	0	0	0	0	0	0	0	0
0577116F-138C-452D-97AE-A757FDB980FC	0577116F-138C-452D-97AE-A757FDB980FC	0	0	0	0	0	0	MALE	MARGIBI	KAKATA	COMPLETED				21	0					0	urban		0	0	0	0	0	0	0	0	0								0	0	0	0	0	0	0	0	0	0
05796CAC-8C09-42E9-B9B3-14FBC087B6A8	05796CAC-8C09-42E9-B9B3-14FBC087B6A8	0	0	0	0	0	0	FEMALE	MONTSERRADO	MONROVIA	COMPLETED	2014-11-14	2014-11-13	1400	21	0	11	2014	11	2014	1	urban	2	0	0	0	0	0	0	0	0	0								0	0	0	0	0	0	0	0	0	0
0579792D-BD75-4398-9CA5-FACDECA999EC	0579792D-BD75-4398-9CA5-FACDECA999EC	1	1	0	0	0	0	MALE	MONTSERRADO	MONROVIA	COMPLETED	2015-02-07	2015-01-30	1900	15	2	2	2015	1	2015	8	rural	3	0	0	0	0	0	0	0	0	0		1	1	0	0	0	0	0	0	0	0	0	0	0	0	0	0
057F15B0-8CDC-4C69-BE73-CE851F6B17A2	057F15B0-8CDC-4C69-BE73-CE851F6B17A2	0	1	0	0	0	0	FEMALE	MONTSERRADO	MONROVIA	COMPLETED	2014-11-01	2014-10-31	1100B1	21	1	11	2014	10	2014	1	urban	2	0	0	0	0	0	0	0	0	0		0	1	0	0	0	0	0	0	0	0	0	0	0	0	0	0
05803281-3C4E-442B-AB82-30BB5ABBCC2B	05803281-3C4E-442B-AB82-30BB5ABBCC2B	1	0	0	0	0	0	MALE	MONTSERRADO	MONROVIA	COMPLETED	2014-10-25	2014-10-22	300	20	1	10	2014	10	2014	3	urban	2	0	0	0	0	0	0	0	0	0		1	0	0	0	0	0	0	0	0	0	0	0	0	0	0	0
0580D788-500E-40C5-8DF7-B0EDB2E82455	0580D788-500E-40C5-8DF7-B0EDB2E82455	0	1	0	0	0	0	FEMALE	MONTSERRADO	MONROVIA	COMPLETED	2014-11-26	2014-11-21		18	1	11	2014	11	2014	5	urban	3	0	0	0	0	0	0	0	0	0		0	1	0	0	0	0	0	0	0	0	0	0	0	0	0	0
05826386-A0A6-4E00-B3C3-E0BD3A5236DB	05826386-A0A6-4E00-B3C3-E0BD3A5236DB	0	0	0	0	0	0		MONTSERRADO	ST. PAUL	COMPLETED	2014-10-03	2014-09-28	1900	17	0	10	2014	9	2014	5	rural	2	0	0	0	0	0	0	0	0	0								0	0	0	0	0	0	0	0	0	0
0582E7DF-9D43-455A-95F8-86FB8DFE41EB	0582E7DF-9D43-455A-95F8-86FB8DFE41EB	0	0	1	0	0	0	FEMALE	MONTSERRADO	MONROVIA	COMPLETED	2014-12-16	2014-12-10	200	17	1	12	2014	12	2014	6	urban	3	0	0	0	0	0	0	0	0	0		0	0	1	0	0	0	0	0	0	0	0	0	0	0	0	0
05843D0B-D85A-411D-AE17-454C6B24ED51	05843D0B-D85A-411D-AE17-454C6B24ED51	0	1	0	0	0	0	MALE	MONTSERRADO	MONROVIA	COMPLETED	2014-11-25	2014-11-23	1100B1	20	1	11	2014	11	2014	2	urban	3	0	0	0	0	0	0	0	0	0		0	1	0	0	0	0	0	0	0	0	0	0	0	0	0	0
05850772-AE2E-406F-AC79-6848D94D32C1	05850772-AE2E-406F-AC79-6848D94D32C1	0	0	0	0	0	0	MALE	MARGIBI	KAKATA	COMPLETED	2014-11-11	2014-11-11		21	0	11	2014	11	2014	0	urban	2	0	0	0	0	0	0	0	0	0								0	0	0	0	0	0	0	0	0	0
05889DF7-456C-4BAE-A9F5-A278407DC19B	05889DF7-456C-4BAE-A9F5-A278407DC19B	1	0	0	0	0	0	MALE	MONTSERRADO	MONROVIA	DROPPED	2015-01-25	2015-01-24	100	6	1	1	2015	1	2015	1	urban	3	0	0	0	0	0	0	0	0	0		1	0	0	0	0	0	0	0	0	0	0	0	0	0	0	0
05910742-6175-4183-BF2D-5D9938A62D53	05910742-6175-4183-BF2D-5D9938A62D53	1	1	0	1	0	0	FEMALE	MONTSERRADO	MONROVIA	COMPLETED	2014-11-29	2014-11-25	1100A2	16	3	11	2014	11	2014	4	urban	3	0	0	0	0	0	0	0	0	0		1	1	0	1	0	0	0	0	0	0	0	0	0	0	0	0
059EEC46-47AE-47A1-8939-333CA707ED05	059EEC46-47AE-47A1-8939-333CA707ED05	1	1	1	0	0	0	MALE	MONTSERRADO	MONROVIA	COMPLETED	2014-12-11	2014-12-10	1600	21	3	12	2014	12	2014	1	urban	3	0	0	0	0	0	0	0	0	0		1	1	1	0	0	0	0	0	0	0	0	0	0	0	0	0
059FB9C1-7B1F-4400-B167-28E65548702A	059FB9C1-7B1F-4400-B167-28E65548702A	0	1	0	0	0	0	FEMALE	MONTSERRADO	MONROVIA	COMPLETED	2014-09-07	2014-09-07		21	1	9	2014	9	2014	0	urban	2	0	0	0	0	0	0	0	0	0		0	1	0	0	0	0	0	0	0	0	0	0	0	0	0	0
05A7153A-4C08-4382-A3BA-B0882735F1C9	05A7153A-4C08-4382-A3BA-B0882735F1C9	0	1	0	0	0	0	MALE	MONTSERRADO	MONROVIA	COMPLETED	2014-10-14	2014-10-12	100	21	1	10	2014	10	2014	2	urban	2	0	0	0	0	0	0	0	0	0		0	1	0	0	0	0	0	0	0	0	0	0	0	0	0	0
05A8D85D-2D94-497A-A544-99667BD98FFA	05A8D85D-2D94-497A-A544-99667BD98FFA	0	0	0	0	0	0	FEMALE	MONTSERRADO	MONROVIA	COMPLETED	2014-12-03	2014-12-03	500	21	0	12	2014	12	2014	0	urban	3	0	0	0	0	0	0	0	0	0								0	0	0	0	0	0	0	0	0	0
05AAE8F5-43CA-4C82-8415-B218A0986B43	05AAE8F5-43CA-4C82-8415-B218A0986B43	0	1	0	0	0	0	MALE	MONTSERRADO	MONROVIA	COMPLETED	2014-11-15	2014-11-14	1100B2	21	1	11	2014	11	2014	1	urban	2	0	0	0	0	0	0	0	0	0		0	1	0	0	0	0	0	0	0	0	0	0	0	0	0	0
05B02488-2372-4E40-A387-F8F38FC30C9A	05B02488-2372-4E40-A387-F8F38FC30C9A	1	0	0	0	0	0	FEMALE	MARGIBI	KAKATA	COMPLETED	2014-08-26	2014-08-26		21	1	8	2014	8	2014	0	urban	2	0	0	0	0	0	0	0	0	0		1	0	0	0	0	0	0	0	0	0	0	0	0	0	0	0
05B0438F-FD95-442A-BC1E-B63874DC6042	05B0438F-FD95-442A-BC1E-B63874DC6042	1	0	0	0	0	0	MALE	MARGIBI	MAMBA KABA	COMPLETED	2014-08-17	2014-08-17		21	1	8	2014	8	2014	0	rural	1	0	0	0	0	0	0	0	0	0		1	0	0	0	0	0	0	0	0	0	0	0	0	0	0	0
05B1EC4C-FEC8-4AF6-811B-713EB9E130AE	05B1EC4C-FEC8-4AF6-811B-713EB9E130AE	0	1	0	0	0	0	MALE	MONTSERRADO	MONROVIA	COMPLETED	2014-09-09	2014-09-06	1100B1	20	1	9	2014	9	2014	3	urban	2	0	0	0	0	0	0	0	0	0		0	1	0	0	0	0	0	0	0	0	0	0	0	0	0	0
05B82618-394D-4183-8B9D-258970C13E42	05B82618-394D-4183-8B9D-258970C13E42	0	0	0	1	0	0	MALE	MONTSERRADO	MONROVIA	DROPPED	2014-12-27	2014-12-27	900	6	1	12	2014	12	2014	0	urban	3	0	0	0	0	0	0	0	0	0		0	0	0	1	0	0	0	0	0	0	0	0	0	0	0	0
05BE207E-4149-403A-B084-51D7F48EACE3	05BE207E-4149-403A-B084-51D7F48EACE3	0	1	0	1	0	0	FEMALE	MONTSERRADO	MONROVIA	DROPPED	2015-01-29	2015-01-27		6	2	1	2015	1	2015	2	urban	3	0	0	0	0	0	0	0	0	0		0	1	0	1	0	0	0	0	0	0	0	0	0	0	0	0
05C33F93-FEDD-418C-AA02-82F34E9DBEB0	05C33F93-FEDD-418C-AA02-82F34E9DBEB0	0	0	1	0	0	0	MALE	MONTSERRADO	MONROVIA	COMPLETED	2014-09-21	2014-09-20	1200	21	1	9	2014	9	2014	1	urban	2	0	0	0	0	0	0	0	0	0		0	0	1	0	0	0	0	0	0	0	0	0	0	0	0	0
05C6E292-2D3D-4DB1-9578-94C5326C8285	05C6E292-2D3D-4DB1-9578-94C5326C8285	0	0	0	0	0	0	MALE	MONTSERRADO	MONROVIA	COMPLETED	2014-10-15	2014-10-13		21	0	10	2014	10	2014	2	urban	2	0	0	0	0	0	0	0	0	0								0	0	0	0	0	0	0	0	0	0
05C757F1-BFDE-4E54-9C9F-21FB4A6EB0C4	05C757F1-BFDE-4E54-9C9F-21FB4A6EB0C4	0	0	0	0	0	0	FEMALE	MONTSERRADO	MONROVIA	UNKNOWN	2014-11-02	2014-11-01	100	7	0	11	2014	11	2014	1	urban	2	0	0	0	0	0	0	0	0	0								0	0	0	0	0	0	0	0	0	0
05C96F20-B372-4EB4-A908-EBDCA001B3CB	05C96F20-B372-4EB4-A908-EBDCA001B3CB	0	0	1	0	0	0	FEMALE	MONTSERRADO	CAREYSBURG	COMPLETED	2014-10-13	2014-10-13	1700	21	1	10	2014	10	2014	0	rural	2	0	0	0	0	0	0	0	0	0		0	0	1	0	0	0	0	0	0	0	0	0	0	0	0	0
05CB4B18-968E-4AE9-9024-01E7F02121F0	05CB4B18-968E-4AE9-9024-01E7F02121F0	0	0	0	1	0	0	FEMALE	MONTSERRADO	MONROVIA	DROPPED	2015-01-20	2015-01-15	100	4	1	1	2015	1	2015	5	urban	3	0	0	0	0	0	0	0	0	0		0	0	0	1	0	0	0	0	0	0	0	0	0	0	0	0
05D441EF-1E39-4749-B499-5B69CF249644	05D441EF-1E39-4749-B499-5B69CF249644	0	0	0	0	0	0	FEMALE	MONTSERRADO	MONROVIA	DROPPED	2015-04-01	2015-03-31			0	4	2015	3	2015	1	urban	4
05D649B6-528E-4C25-B9E7-DED8F5E26658	05D649B6-528E-4C25-B9E7-DED8F5E26658	0	0	0	0	0	0	FEMALE	MONTSERRADO	MONROVIA	COMPLETED	2014-10-02	2014-10-01	100	21	0	10	2014	10	2014	1	urban	2	0	0	0	0	0	0	0	0	0								0	0	0	0	0	0	0	0	0	0
05D6F348-3B7B-43A7-A372-8AD7A0B6F866	05D6F348-3B7B-43A7-A372-8AD7A0B6F866	1	0	0	0	0	0	FEMALE	MONTSERRADO	ST. PAUL	COMPLETED	2015-02-22	2015-02-18	1900	18	1	2	2015	2	2015	4	rural	3	0	0	0	0	0	0	0	0	0		1	0	0	0	0	0	0	0	0	0	0	0	0	0	0	0
05D8B723-F0FE-4DD0-9A5D-188304CDCFAC	05D8B723-F0FE-4DD0-9A5D-188304CDCFAC	0	1	0	0	0	0	FEMALE	MONTSERRADO	MONROVIA	COMPLETED	2014-11-26	2014-11-21		18	1	11	2014	11	2014	5	urban	3	0	0	0	0	0	0	0	0	0		0	1	0	0	0	0	0	0	0	0	0	0	0	0	0	0
05D9A89F-F00D-482F-9E28-81C2A03195FD	05D9A89F-F00D-482F-9E28-81C2A03195FD	0	0	0	0	0	0	FEMALE	MONTSERRADO	MONROVIA	DROPPED	2015-01-30	2015-01-29	300	6	0	1	2015	1	2015	1	urban	3	0	0	0	0	0	0	0	0	0								0	0	0	0	0	0	0	0	0	0
05DA4CC2-1291-4904-96D5-F6E2044167CF	05DA4CC2-1291-4904-96D5-F6E2044167CF	0	0	0	0	0	0	MALE	MONTSERRADO	ST. PAUL	COMPLETED	2014-09-04	2014-09-03	1900	10	0	9	2014	9	2014	1	rural	2	0	0	0	0	0	0	0	0	0								0	0	0	0	0	0	0	0	0	0
05DF1395-EBA9-49B1-A727-2A6FBB27E5CC	05DF1395-EBA9-49B1-A727-2A6FBB27E5CC	0	1	0	0	0	0	FEMALE	MONTSERRADO	MONROVIA	COMPLETED	2015-01-01	2014-12-27	1100B1	11	1	1	2015	12	2014	5	urban	3	0	0	0	0	0	0	0	0	0		0	1	0	0	0	0	0	0	0	0	0	0	0	0	0	0
05E1916C-0B8A-4429-BF38-EBAC1B432AB3	05E1916C-0B8A-4429-BF38-EBAC1B432AB3	1	1	0	0	0	0	FEMALE	MARGIBI	GIBI	COMPLETED	2014-10-16	2014-10-16		21	2	10	2014	10	2014	0	rural	2	2	2	3	0	0	0	0	0	0		1	1	0	0	0	0	3	1	1	1	1	0	0	0	0	0
05E1DBDD-E1B4-49A9-923A-242C4293CA36	05E1DBDD-E1B4-49A9-923A-242C4293CA36	0	1	0	0	0	0	FEMALE	MONTSERRADO	MONROVIA	COMPLETED	2014-09-28	2014-09-27	1600		1	9	2014	9	2014	1	urban	2											0	1	0	0	0	0
05E25B1E-D3B5-46B0-88FF-0E7C31DD0BB6	05E25B1E-D3B5-46B0-88FF-0E7C31DD0BB6	0	0	0	0	0	0	MALE	MONTSERRADO	MONROVIA	COMPLETED	2015-01-16	2015-01-13		20	0	1	2015	1	2015	3	urban	3	0	0	0	0	0	0	0	0	0								0	0	0	0	0	0	0	0	0	0
05E7A36A-C000-4FCD-A42C-01B520BA04DE	05E7A36A-C000-4FCD-A42C-01B520BA04DE	0	0	0	0	0	0	MALE	MONTSERRADO	MONROVIA	COMPLETED	2015-01-12	2015-01-10		12	0	1	2015	1	2015	2	urban	3	0	0	0	0	0	0	0	0	0								0	0	0	0	0	0	0	0	0	0
05EAE12B-3CF2-4916-BDA2-E13836C5F4D6	05EAE12B-3CF2-4916-BDA2-E13836C5F4D6	1	1	0	0	0	0	FEMALE	MONTSERRADO	MONROVIA	COMPLETED	2015-02-20	2015-02-16		18	2	2	2015	2	2015	4	urban	3	0	0	0	0	0	0	0	0	0		1	1	0	0	0	0	0	0	0	0	0	0	0	0	0	0
05EF2596-BCF6-41BF-9D44-8AD45C06667D	05EF2596-BCF6-41BF-9D44-8AD45C06667D	0	1	1	0	0	0	MALE	MONTSERRADO	MONROVIA	DROPPED	2015-04-06	2015-04-01		9	2	4	2015	4	2015	5	urban	4	0	0	0	0	0	0	0	0	0		0	1	1	0	0	0	0	0	0	0	0	0	0	0	0	0
05F36B50-0D0F-4EA3-8073-746D60B0CD2A	05F36B50-0D0F-4EA3-8073-746D60B0CD2A	0	1	0	0	0	0	FEMALE	MONTSERRADO	MONROVIA	COMPLETED	2014-10-02	2014-10-01	100	21	1	10	2014	10	2014	1	urban	2	0	0	0	0	0	0	0	0	0		0	1	0	0	0	0	0	0	0	0	0	0	0	0	0	0
05FE6641-179B-44D5-8FB5-6B034803554C	05FE6641-179B-44D5-8FB5-6B034803554C	0	0	0	0	0	0	FEMALE	MONTSERRADO	MONROVIA	DROPPED	2015-03-12	2015-03-10		2	0	3	2015	3	2015	2	urban	4	0	0	0	0	0	0	0	0	0								0	0	0	0	0	0	0	0	0	0
05FF0F4B-3004-4D2B-96E1-3E78F9F5EB69	05FF0F4B-3004-4D2B-96E1-3E78F9F5EB69	0	1	0	1	0	0	FEMALE	MONTSERRADO	ST. PAUL	COMPLETED	2014-12-15	2014-12-15	1900	21	2	12	2014	12	2014	0	rural	3	0	0	0	0	0	0	0	0	0		0	1	0	1	0	0	0	0	0	0	0	0	0	0	0	0
05FF484A-7E6D-45DF-82CF-054B02B07217	05FF484A-7E6D-45DF-82CF-054B02B07217	0	0	0	0	0	0	MALE	MONTSERRADO	MONROVIA	COMPLETED	2014-11-02	2014-11-01		21	0	11	2014	11	2014	1	urban	2	0	0	0	0	0	0	0	0	0								0	0	0	0	0	0	0	0	0	0
05FFD90D-6E1F-43D0-ADC5-AE6EACEFB549	05FFD90D-6E1F-43D0-ADC5-AE6EACEFB549	0	1	0	0	0	0	MALE	MONTSERRADO	COMMONWEALTH	COMPLETED	2014-10-25	2014-10-13	1500	9	1	10	2014	10	2014	12	rural	2	0	0	0	0	0	0	0	0	0		0	1	0	0	0	0	0	0	0	0	0	0	0	0	0	0
06001A91-A769-470F-8B6D-1C76C6826B17	06001A91-A769-470F-8B6D-1C76C6826B17	0	0	0	1	0	0	FEMALE	MONTSERRADO	MONROVIA	COMPLETED	2015-01-09	2014-12-25		8	1	1	2015	12	2014	15	urban	3	0	0	0	0	0	0	0	0	0		0	0	0	1	0	0	0	0	0	0	0	0	0	0	0	0
0600D4BE-B8A5-4E75-B61A-DE9C83BB483D	0600D4BE-B8A5-4E75-B61A-DE9C83BB483D	0	1	0	0	0	0	FEMALE	MONTSERRADO	MONROVIA	COMPLETED	2014-12-04	2014-12-03	1200	16	1	12	2014	12	2014	1	urban	3	0	0	0	0	0	0	0	0	0		0	1	0	0	0	0	0	0	0	0	0	0	0	0	0	0
06027D33-841C-4615-AF56-6BA05BE8FE30	06027D33-841C-4615-AF56-6BA05BE8FE30	0	1	0	0	0	0	MALE	MONTSERRADO	MONROVIA	COMPLETED	2014-10-04	2014-09-30	700	19	1	10	2014	9	2014	4	urban	2	0	0	0	0	0	0	0	0	0		0	1	0	0	0	0	0	0	0	0	0	0	0	0	0	0
06028DE8-375E-4492-886E-46E53B6B9101	06028DE8-375E-4492-886E-46E53B6B9101	0	0	0	0	0	0	FEMALE	MONTSERRADO	MONROVIA	COMPLETED	2014-12-24	2014-12-23	1600	21	0	12	2014	12	2014	1	urban	3	0	0	0	0	0	0	0	0	0								0	0	0	0	0	0	0	0	0	0
060A652A-05BB-49AE-B532-6DEF191792D2	060A652A-05BB-49AE-B532-6DEF191792D2	0	1	0	1	0	0	MALE	MONTSERRADO	MONROVIA	COMPLETED	2014-11-30	2014-11-29		21	2	11	2014	11	2014	1	urban	3	0	0	0	0	0	0	0	0	0		0	1	0	1	0	0	0	0	0	0	0	0	0	0	0	0
060B4974-3266-45C5-854C-F47B3E973E62	060B4974-3266-45C5-854C-F47B3E973E62	0	0	0	0	0	0	FEMALE	MONTSERRADO	MONROVIA	COMPLETED	2014-11-21	2014-11-20		21	0	11	2014	11	2014	1	urban	3	0	0	0	0	0	0	0	0	0								0	0	0	0	0	0	0	0	0	0
060C55B1-83B2-4EA1-BDA8-6BF27F26EF39	060C55B1-83B2-4EA1-BDA8-6BF27F26EF39	1	0	1	0	0	0	MALE	MONTSERRADO	MONROVIA	COMPLETED	2014-10-25	2014-10-24	1200	21	2	10	2014	10	2014	1	urban	2	0	0	0	0	0	0	0	0	0		1	0	1	0	0	0	0	0	0	0	0	0	0	0	0	0
060E1F69-190A-4B25-86A2-3A76D163E751	060E1F69-190A-4B25-86A2-3A76D163E751	0	0	0	0	0	0	FEMALE	MONTSERRADO	MONROVIA	COMPLETED	2014-08-22	2014-08-22	400	21	0	8	2014	8	2014	0	urban	2	0	0	0	0	0	0	0	0	0								0	0	0	0	0	0	0	0	0	0
0610C02E-6903-4006-8C37-EA11FB9F0E15	0610C02E-6903-4006-8C37-EA11FB9F0E15	1	1	1	0	0	0	FEMALE	MONTSERRADO	MONROVIA	COMPLETED	2014-10-24	2014-10-20	1100A1	18	3	10	2014	10	2014	4	urban	2	0	0	0	0	0	0	0	0	0		1	1	1	0	0	0	0	0	0	0	0	0	0	0	0	0
06155FF6-11AE-4F07-B71D-1FE21A51A53C	06155FF6-11AE-4F07-B71D-1FE21A51A53C	0	0	0	0	0	0	FEMALE	BONG	JORQUELLEH	COMPLETED	2014-09-13	2014-09-12		21	0	9	2014	9	2014	1	urban	2	0	0	0	0	0	0	0	0	0								0	0	0	0	0	0	0	0	0	0
06174B00-17EA-4DB9-B09A-B7B1E571C8D3	06174B00-17EA-4DB9-B09A-B7B1E571C8D3	0	1	1	1	0	0	FEMALE	MARGIBI	FIRESTONE	COMPLETED	2014-11-01	2014-10-31		21	3	11	2014	10	2014	1	urban	2	0	0	0	0	0	0	0	0	0		0	1	1	1	0	0	0	0	0	0	0	0	0	0	0	0
0619DD0F-C824-4415-B482-268B3E593A4B	0619DD0F-C824-4415-B482-268B3E593A4B	0	1	1	1	0	0	MALE	MONTSERRADO	MONROVIA	COMPLETED	2014-11-06	2014-11-05		14	3	11	2014	11	2014	1	urban	2	0	0	0	0	0	0	0	0	0		0	1	1	1	0	0	0	0	0	0	0	0	0	0	0	0
061B94D8-2993-4908-B3FB-1649084B13DD	061B94D8-2993-4908-B3FB-1649084B13DD	0	1	0	1	0	0	FEMALE	MONTSERRADO	ST. PAUL	COMPLETED	2014-06-21	2014-06-08	1900	9	2	6	2014	6	2014	13	rural	1	0	0	0	0	0	0	0	0	0		0	1	0	1	0	0	0	0	0	0	0	0	0	0	0	0
0623C967-F8B3-4634-A391-1A00137FF6EA	0623C967-F8B3-4634-A391-1A00137FF6EA	0	0	0	0	0	0	FEMALE	MONTSERRADO	MONROVIA	COMPLETED	2014-11-13	2014-11-11	100	20	0	11	2014	11	2014	2	urban	2	0	0	0	0	0	0	0	0	0								0	0	0	0	0	0	0	0	0	0
0626C0DB-795E-451D-A7B4-39A09BE401A6	0626C0DB-795E-451D-A7B4-39A09BE401A6	0	0	0	0	0	0	MALE	MONTSERRADO	MONROVIA	COMPLETED	2014-12-01	2014-11-25	1400	21	0	12	2014	11	2014	6	urban	3	0	0	0	0	0	0	0	0	0								0	0	0	0	0	0	0	0	0	0
06279A09-C99B-444A-99E9-F76A06141D64	06279A09-C99B-444A-99E9-F76A06141D64	0	1	0	0	0	0	FEMALE	MONTSERRADO	MONROVIA	COMPLETED	2014-11-14	2014-11-13	100	21	1	11	2014	11	2014	1	urban	2	0	0	0	0	0	0	0	0	0		0	1	0	0	0	0	0	0	0	0	0	0	0	0	0	0
062D17C0-F9AC-4913-8DCE-86FE4833D69C	062D17C0-F9AC-4913-8DCE-86FE4833D69C	0	0	0	1	0	0	MALE	MONTSERRADO	MONROVIA	COMPLETED	2014-12-01	2014-11-30	100	21	1	12	2014	11	2014	1	urban	3	0	0	0	0	0	0	0	0	0		0	0	0	1	0	0	0	0	0	0	0	0	0	0	0	0
06328C58-3CCA-452A-BF29-6CF23B32CBB9	06328C58-3CCA-452A-BF29-6CF23B32CBB9	1	0	0	0	0	0	MALE	MONTSERRADO	MONROVIA	COMPLETED	2014-09-08	2014-08-25	1100A1	21	1	9	2014	8	2014	14	urban	2	0	0	0	0	0	0	0	0	0		1	0	0	0	0	0	0	0	0	0	0	0	0	0	0	0
0632AAFA-668D-476A-B28A-D389CC22CC7C	0632AAFA-668D-476A-B28A-D389CC22CC7C	1	1	1	1	0	0	MALE	MONTSERRADO	MONROVIA	COMPLETED	2014-10-08	2014-10-07	100	21	4	10	2014	10	2014	1	urban	2	0	0	0	0	0	0	0	0	0		1	1	1	1	0	0	0	0	0	0	0	0	0	0	0	0
06335D74-7667-4B7A-A2A0-BD5F36A54C17	06335D74-7667-4B7A-A2A0-BD5F36A54C17	1	1	1	1	0	0	MALE	MONTSERRADO	COMMONWEALTH	COMPLETED	2014-12-29	2014-12-29	1500	17	4	12	2014	12	2014	0	rural	3	0	0	0	0	0	0	0	0	0		1	1	1	1	0	0	0	0	0	0	0	0	0	0	0	0
0634E66D-77A4-4F0B-8849-ACD2942BE223	0634E66D-77A4-4F0B-8849-ACD2942BE223	1	1	1	0	0	0	MALE	MONTSERRADO	MONROVIA	COMPLETED	2014-09-15	2014-09-14	100	21	3	9	2014	9	2014	1	urban	2	0	0	0	0	0	0	0	0	0		1	1	1	0	0	0	0	0	0	0	0	0	0	0	0	0
0635DFA6-B562-4D24-88BD-740F79A67C8A	0635DFA6-B562-4D24-88BD-740F79A67C8A	0	1	0	0	0	0	FEMALE	MONTSERRADO	MONROVIA	COMPLETED	2014-07-31	2014-07-24	900	16	1	7	2014	7	2014	7	urban	1	0	0	0	0	0	0	0	0	0		0	1	0	0	0	0	0	0	0	0	0	0	0	0	0	0
06366D12-277B-4443-9F5A-3E6C0B07B245	06366D12-277B-4443-9F5A-3E6C0B07B245	0	1	0	1	0	0	FEMALE	MONTSERRADO	CAREYSBURG	COMPLETED	2014-10-08	2014-10-08	1700	21	2	10	2014	10	2014	0	rural	2	0	0	0	0	0	0	0	0	0		0	1	0	1	0	0	0	0	0	0	0	0	0	0	0	0
063D2406-8E38-4232-B97D-EC1507F9FFF2	063D2406-8E38-4232-B97D-EC1507F9FFF2	0	0	0	0	0	0	MALE	MONTSERRADO	MONROVIA	COMPLETED	2014-12-11	2014-12-09	1300	21	0	12	2014	12	2014	2	urban	3	0	0	0	0	0	0	0	0	0								0	0	0	0	0	0	0	0	0	0
063E214E-B289-48E0-BBE6-9497CA1D44E0	063E214E-B289-48E0-BBE6-9497CA1D44E0	0	1	0	0	0	0	FEMALE	MONTSERRADO	MONROVIA	COMPLETED	2014-11-23	2014-11-21	1100B1	20	1	11	2014	11	2014	2	urban	3	0	0	0	0	0	0	0	0	0		0	1	0	0	0	0	0	0	0	0	0	0	0	0	0	0
0640E683-7EB3-4E2E-97BA-AC11852E12C8	0640E683-7EB3-4E2E-97BA-AC11852E12C8	0	1	0	1	0	0	FEMALE	MONTSERRADO	MONROVIA	COMPLETED	2014-11-06	2014-10-30	600	16	2	11	2014	10	2014	7	urban	2	0	0	0	0	0	0	0	0	0		0	1	0	1	0	0	0	0	0	0	0	0	0	0	0	0
06411031-CB07-40A2-8BC7-82261315DB4C	06411031-CB07-40A2-8BC7-82261315DB4C	0	1	0	0	0	0	MALE	MONTSERRADO	MONROVIA	DROPPED	2015-03-25	2015-03-24	100	6	1	3	2015	3	2015	1	urban	4	0	0	0	0	0	0	0	0	0		0	1	0	0	0	0	0	0	0	0	0	0	0	0	0	0
06440830-44A3-4525-9AB4-B23542C256CD	06440830-44A3-4525-9AB4-B23542C256CD	1	1	1	1	0	0	MALE	MONTSERRADO	MONROVIA	COMPLETED	2014-11-19	2014-11-06	100	10	4	11	2014	11	2014	13	urban	3	0	0	0	0	0	0	0	0	0		1	1	1	1	0	0	0	0	0	0	0	0	0	0	0	0
06457071-650D-492F-9DC0-7EBB223ECE6F	06457071-650D-492F-9DC0-7EBB223ECE6F	1	1	0	1	0	0		MONTSERRADO	MONROVIA	COMPLETED	2014-12-11	2014-12-11		18	3	12	2014	12	2014	0	urban	3	0	0	0	0	0	0	0	0	0		1	1	0	1	0	0	0	0	0	0	0	0	0	0	0	0
064A6FF3-C07C-400C-B60C-131A5D0DF3EE	064A6FF3-C07C-400C-B60C-131A5D0DF3EE	0	1	0	0	0	0	FEMALE	MONTSERRADO	MONROVIA	COMPLETED	2014-10-09	2014-10-08	1100B1	21	1	10	2014	10	2014	1	urban	2	0	0	0	0	0	0	0	0	0		0	1	0	0	0	0	0	0	0	0	0	0	0	0	0	0
064ADA69-B2A9-4740-8F45-35AC66A8E473	064ADA69-B2A9-4740-8F45-35AC66A8E473	0	0	0	0	0	0	MALE	MONTSERRADO	MONROVIA	COMPLETED	2014-12-14	2014-12-14		21	0	12	2014	12	2014	0	urban	3	0	0	0	0	0	0	0	0	0								0	0	0	0	0	0	0	0	0	0
065554E7-878F-4F57-B0F8-BAD4E4E7947B	065554E7-878F-4F57-B0F8-BAD4E4E7947B	1	1	1	1	0	0	FEMALE	MARGIBI	KAKATA	COMPLETED	2014-11-25	2014-11-25		21	4	11	2014	11	2014	0	urban	3	0	0	0	0	0	0	0	0	0		1	1	1	1	0	0	0	0	0	0	0	0	0	0	0	0
0657EFBD-7BFF-4673-BAE9-6629E229596E	0657EFBD-7BFF-4673-BAE9-6629E229596E	1	1	0	0	0	0	MALE	MONTSERRADO	MONROVIA	COMPLETED	2014-10-07	2014-10-04	1300	20	2	10	2014	10	2014	3	urban	2	0	0	0	0	0	0	0	0	0		1	1	0	0	0	0	0	0	0	0	0	0	0	0	0	0
0659A397-A8C0-4064-960A-864AE946DE0F	0659A397-A8C0-4064-960A-864AE946DE0F	0	0	0	0	0	0	MALE	MONTSERRADO	MONROVIA	COMPLETED	2014-11-22	2014-11-21	1600	21	0	11	2014	11	2014	1	urban	3	0	0	0	0	0	0	0	0	0								0	0	0	0	0	0	0	0	0	0
065DF857-38B2-4AC8-9329-BF70218D98B4	065DF857-38B2-4AC8-9329-BF70218D98B4	0	1	0	0	0	0	FEMALE	MONTSERRADO	MONROVIA	COMPLETED	2014-10-28	2014-10-27	100	21	1	10	2014	10	2014	1	urban	2	0	0	0	0	0	0	0	0	0		0	1	0	0	0	0	0	0	0	0	0	0	0	0	0	0
065EF1CC-605C-4B71-8CBB-544B8EB54ADD	065EF1CC-605C-4B71-8CBB-544B8EB54ADD	0	0	0	0	0	0	FEMALE	MONTSERRADO	MONROVIA	RESTARTED	2014-10-30	2014-10-25	400	6	0	10	2014	10	2014	5	urban	2	0	0	0	0	0	0	0	0	0								0	0	0	0	0	0	0	0	0	0
0662E88E-EE55-4487-B70B-638990BB3306	0662E88E-EE55-4487-B70B-638990BB3306	0	0	0	0	0	0	FEMALE	BONG	JORQUELLEH	COMPLETED	2014-08-18	2014-08-17		21	0	8	2014	8	2014	1	urban	2	0	0	0	0	0	0	0	0	0								0	0	0	0	0	0	0	0	0	0
066E8FC6-CBF3-496B-830D-24CE03C983D3	066E8FC6-CBF3-496B-830D-24CE03C983D3	0	0	0	1	0	0	MALE	MONTSERRADO	MONROVIA	COMPLETED	2014-10-16	2014-10-15		21	1	10	2014	10	2014	1	urban	2	0	0	0	0	0	0	0	0	0		0	0	0	1	0	0	0	0	0	0	0	0	0	0	0	0
0671C8B9-F67D-441A-B0CA-96F67A58E897	0671C8B9-F67D-441A-B0CA-96F67A58E897	1	0	0	0	0	0	MALE	MONTSERRADO	MONROVIA	COMPLETED	2014-09-30	2014-09-27	300	20	1	9	2014	9	2014	3	urban	2	0	0	0	0	0	0	0	0	0		1	0	0	0	0	0	0	0	0	0	0	0	0	0	0	0
0673800A-5559-4093-9AC3-933237DFFA61	0673800A-5559-4093-9AC3-933237DFFA61	0	0	1	0	0	0	FEMALE	MONTSERRADO	MONROVIA	COMPLETED	2014-10-20	2014-10-18		15	1	10	2014	10	2014	2	urban	2	0	0	0	0	0	0	0	0	0		0	0	1	0	0	0	0	0	0	0	0	0	0	0	0	0
06773E9B-3478-490B-81BA-F14356854093	06773E9B-3478-490B-81BA-F14356854093	0	1	0	0	0	0	MALE	MONTSERRADO	MONROVIA	COMPLETED	2014-12-18	2014-12-11	1600	15	1	12	2014	12	2014	7	urban	3	0	0	0	0	0	0	0	0	0		0	1	0	0	0	0	0	0	0	0	0	0	0	0	0	0
067B5E95-79D9-45A0-8289-E8A45922F6EA	067B5E95-79D9-45A0-8289-E8A45922F6EA	1	0	0	0	0	0	MALE	MONTSERRADO	MONROVIA	COMPLETED	2014-10-25	2014-10-22	300	20	1	10	2014	10	2014	3	urban	2	0	0	0	0	0	0	0	0	0		1	0	0	0	0	0	0	0	0	0	0	0	0	0	0	0
067B6767-3D90-4913-B5EC-B2A40F2727DF	067B6767-3D90-4913-B5EC-B2A40F2727DF	0	1	0	1	0	0	MALE	MONTSERRADO	MONROVIA	COMPLETED	2014-12-08	2014-12-04		19	2	12	2014	12	2014	4	urban	3	0	0	0	0	0	0	0	0	0		0	1	0	1	0	0	0	0	0	0	0	0	0	0	0	0
067C772E-A6C8-4623-951B-FDB40BED9D8E	067C772E-A6C8-4623-951B-FDB40BED9D8E	1	0	0	0	0	0	MALE	MONTSERRADO	MONROVIA	COMPLETED	2014-11-15	2014-11-07		15	1	11	2014	11	2014	8	urban	2	0	0	0	0	0	0	0	0	0		1	0	0	0	0	0	0	0	0	0	0	0	0	0	0	0
067CBF47-DDE5-4C4A-B7E1-740AC0E2C82A	067CBF47-DDE5-4C4A-B7E1-740AC0E2C82A	0	1	0	0	0	0	MALE	MONTSERRADO	MONROVIA	COMPLETED	2014-09-25	2014-09-22	1100B1	20	1	9	2014	9	2014	3	urban	2	0	0	0	0	0	0	0	0	0		0	1	0	0	0	0	0	0	0	0	0	0	0	0	0	0
067D4286-16C0-4833-8C1F-20A767577FE7	067D4286-16C0-4833-8C1F-20A767577FE7	0	0	1	0	0	0	FEMALE	MONTSERRADO	MONROVIA	COMPLETED	2014-10-30	2014-10-27	200	20	1	10	2014	10	2014	3	urban	2	0	0	0	0	0	0	0	0	0		0	0	1	0	0	0	0	0	0	0	0	0	0	0	0	0
06827F2D-2EEC-4D74-BF3C-C107888D6CFE	06827F2D-2EEC-4D74-BF3C-C107888D6CFE	0	0	0	0	0	1	FEMALE	MONTSERRADO	CAREYSBURG	COMPLETED	2014-10-13	2014-10-13	1700	21	1	10	2014	10	2014	0	rural	2	0	0	0	0	0	0	0	0	0		0	0	0	0	0	1	0	0	0	0	0	0	0	0	0	0
0683945F-FB48-4ADF-930C-DF729EDB44B9	0683945F-FB48-4ADF-930C-DF729EDB44B9	1	1	1	1	0	0	FEMALE	MONTSERRADO	MONROVIA	COMPLETED	2014-12-12	2014-12-10		21	4	12	2014	12	2014	2	urban	3	0	0	0	0	0	0	0	0	0		1	1	1	1	0	0	0	0	0	0	0	0	0	0	0	0
06841356-368C-4176-8FE3-504690B98A81	06841356-368C-4176-8FE3-504690B98A81	0	0	1	0	0	0	FEMALE	MONTSERRADO	MONROVIA	COMPLETED	2014-10-30	2014-10-27	200	20	1	10	2014	10	2014	3	urban	2	0	0	0	0	0	0	0	0	0		0	0	1	0	0	0	0	0	0	0	0	0	0	0	0	0
06844DFC-44A2-4E71-B06B-95081FA8AE2B	06844DFC-44A2-4E71-B06B-95081FA8AE2B	0	0	1	0	0	0	MALE	MONTSERRADO	MONROVIA	COMPLETED	2014-11-24	2014-11-23		21	1	11	2014	11	2014	1	urban	3	0	0	0	0	0	0	0	0	0		0	0	1	0	0	0	0	0	0	0	0	0	0	0	0	0
0685E07B-8F5B-4A43-A586-AB66E1CAE80D	0685E07B-8F5B-4A43-A586-AB66E1CAE80D	0	1	0	0	0	0	MALE	MONTSERRADO	MONROVIA	COMPLETED	2014-10-04	2014-10-01	700	20	1	10	2014	10	2014	3	urban	2	0	0	0	0	0	0	0	0	0		0	1	0	0	0	0	0	0	0	0	0	0	0	0	0	0
0687620A-B739-4084-9561-7E99D3C816FB	0687620A-B739-4084-9561-7E99D3C816FB	0	1	0	0	0	0	FEMALE	MONTSERRADO	MONROVIA	COMPLETED	2014-09-29	2014-09-28	1900	17	1	9	2014	9	2014	1	rural	2	0	0	0	0	0	0	0	0	0		0	1	0	0	0	0	0	0	0	0	0	0	0	0	0	0
0689F1D3-D79F-42B2-91EA-362A19AC5AD1	0689F1D3-D79F-42B2-91EA-362A19AC5AD1	0	0	0	0	0	0	FEMALE	MONTSERRADO	MONROVIA	COMPLETED	2014-11-06	2014-11-06	700	21	0	11	2014	11	2014	0	urban	2	0	0	0	0	0	0	0	0	0								0	0	0	0	0	0	0	0	0	0
068A5A39-6095-4756-A37E-45402FE4BBF5	068A5A39-6095-4756-A37E-45402FE4BBF5	0	1	0	0	0	0	FEMALE	MONTSERRADO	MONROVIA	COMPLETED	2014-08-25	2014-08-25		19	1	8	2014	8	2014	0	urban	2	0	0	0	0	0	0	0	0	0		0	1	0	0	0	0	0	0	0	0	0	0	0	0	0	0
06969655-DE8E-4E96-B837-188079BC1220	06969655-DE8E-4E96-B837-188079BC1220	0	0	0	0	0	0	MALE	MONTSERRADO	MONROVIA	COMPLETED	2014-08-24	2014-08-22		21	0	8	2014	8	2014	2	urban	2	0	0	0	0	0	0	0	0	0								0	0	0	0	0	0	0	0	0	0
0696D787-260E-4601-AF55-45B36E2042B6	0696D787-260E-4601-AF55-45B36E2042B6	1	1	0	0	0	0	FEMALE	MONTSERRADO	MONROVIA	COMPLETED	2014-10-16	2014-10-14	1600	21	2	10	2014	10	2014	2	urban	2	0	0	0	0	0	0	0	0	0		1	1	0	0	0	0	0	0	0	0	0	0	0	0	0	0
069A3E72-AEEA-4544-A52E-EF86278C9752	069A3E72-AEEA-4544-A52E-EF86278C9752	0	0	0	0	0	0	FEMALE	MONTSERRADO	MONROVIA	DROPPED	2015-04-08	2015-04-06		9	0	4	2015	4	2015	2	urban	4	0	0	0	0	0	0	0	0	0								0	0	0	0	0	0	0	0	0	0
069B85EE-E48F-4884-9F0F-B284139EB76A	069B85EE-E48F-4884-9F0F-B284139EB76A	0	1	0	1	0	0	MALE	MONTSERRADO	MONROVIA	COMPLETED	2014-10-22	2014-10-21		21	2	10	2014	10	2014	1	urban	2	0	0	0	0	0	0	0	0	0		0	1	0	1	0	0	0	0	0	0	0	0	0	0	0	0
06A03736-88D3-4D69-A156-6E17319F4BBC	06A03736-88D3-4D69-A156-6E17319F4BBC	0	1	0	0	0	0	MALE	MONTSERRADO	MONROVIA	COMPLETED	2014-10-02	2014-10-01	100	21	1	10	2014	10	2014	1	urban	2	0	0	0	0	0	0	0	0	0		0	1	0	0	0	0	0	0	0	0	0	0	0	0	0	0
06A13001-A1D3-45B7-8A75-603B8B703B3C	06A13001-A1D3-45B7-8A75-603B8B703B3C	0	0	0	0	0	0	FEMALE	MARGIBI	MAMBA KABA	COMPLETED	2014-09-05	2014-08-26		11	0	9	2014	8	2014	10	rural	2	0	0	0	0	0	0	0	0	0								0	0	0	0	0	0	0	0	0	0
06A6A867-7E1E-49B8-9708-8FA860312742	06A6A867-7E1E-49B8-9708-8FA860312742	0	1	0	0	0	0	MALE	MARGIBI	KAKATA	COMPLETED	2014-10-02	2014-10-02			1	10	2014	10	2014	0	urban	2											0	1	0	0	0	0
06AADBD1-ECB7-45A9-9881-6B48346CE464	06AADBD1-ECB7-45A9-9881-6B48346CE464	1	1	1	1	0	0	MALE	MONTSERRADO	MONROVIA	COMPLETED	2014-09-12	2014-09-11		21	4	9	2014	9	2014	1	urban	2	0	0	0	0	0	0	0	0	0		1	1	1	1	0	0	0	0	0	0	0	0	0	0	0	0
06AD83B6-2FD7-4997-8A84-39A015A8757D	06AD83B6-2FD7-4997-8A84-39A015A8757D	1	0	1	0	0	0	MALE	MONTSERRADO	MONROVIA	COMPLETED	2014-11-19	2014-11-18	1200		2	11	2014	11	2014	1	urban	3											1	0	1	0	0	0
06B752A2-D945-4671-88A5-A0CE4F8CFD52	06B752A2-D945-4671-88A5-A0CE4F8CFD52	0	0	0	0	0	0	MALE	MONTSERRADO	MONROVIA	COMPLETED	2014-12-23	2014-12-20		21	0	12	2014	12	2014	3	urban	3	0	0	0	0	0	0	0	0	0								0	0	0	0	0	0	0	0	0	0
06B950DA-E462-4C2A-AF7D-B4626626888F	06B950DA-E462-4C2A-AF7D-B4626626888F	0	1	0	1	0	0	FEMALE	MONTSERRADO	MONROVIA	COMPLETED	2014-09-26	2014-09-19	100	21	2	9	2014	9	2014	7	urban	2	0	0	0	0	0	0	0	0	0		0	1	0	1	0	0	0	0	0	0	0	0	0	0	0	0
06BA789B-CE46-4F1D-B0B1-C824FDDF7A40	06BA789B-CE46-4F1D-B0B1-C824FDDF7A40	0	0	0	0	0	0	MALE	MONTSERRADO	MONROVIA	UNKNOWN	2014-10-11	2014-10-10		3	0	10	2014	10	2014	1	urban	2	0	0	0	0	0	0	0	0	0								0	0	0	0	0	0	0	0	0	0
06BAB35B-FA93-43B0-BD6C-B05129486236	06BAB35B-FA93-43B0-BD6C-B05129486236	0	1	0	1	0	0	FEMALE	MONTSERRADO	MONROVIA	COMPLETED	2014-12-26	2014-12-18		15	2	12	2014	12	2014	8	urban	3	0	0	0	0	0	0	0	0	0		0	1	0	1	0	0	0	0	0	0	0	0	0	0	0	0
06BBB2A5-C571-4A94-821A-71866228F7ED	06BBB2A5-C571-4A94-821A-71866228F7ED	1	1	0	1	0	0	FEMALE	MONTSERRADO	MONROVIA	SYMPTOMATIC	2014-11-06	2014-11-04		5	3	11	2014	11	2014	2	urban	2	0	1	1	0	0	0	0	0	0		1	1	0	1	0	0	2	1	0	1	1	0	0	0	0	0
06BE12C8-D657-4217-84B0-FA75AD7D8DE6	06BE12C8-D657-4217-84B0-FA75AD7D8DE6	0	0	0	0	0	0	FEMALE	MONTSERRADO	MONROVIA	RESTARTED	2014-10-01	2014-09-30		6	0	10	2014	9	2014	1	urban	2	0	0	0	0	0	0	0	0	0								0	0	0	0	0	0	0	0	0	0
06C046A3-E4A2-4073-A46F-E1BBA25D9D3C	06C046A3-E4A2-4073-A46F-E1BBA25D9D3C	0	1	0	0	0	0	MALE	MONTSERRADO	MONROVIA	COMPLETED	2014-09-20	2014-09-16	900	19	1	9	2014	9	2014	4	urban	2	0	0	0	0	0	0	0	0	0		0	1	0	0	0	0	0	0	0	0	0	0	0	0	0	0
06C1B985-233A-451A-BB38-9F6EE8A1697F	06C1B985-233A-451A-BB38-9F6EE8A1697F	0	1	1	1	0	0	FEMALE	MONTSERRADO	MONROVIA	COMPLETED	2014-12-07	2014-12-06	600	19	3	12	2014	12	2014	1	urban	3	0	0	0	0	0	0	0	0	0		0	1	1	1	0	0	0	0	0	0	0	0	0	0	0	0
06C1E7EA-81BB-44A3-BAD8-32C45D485105	06C1E7EA-81BB-44A3-BAD8-32C45D485105	1	1	0	0	0	0	FEMALE	MONTSERRADO	MONROVIA	COMPLETED	2014-09-13	2014-09-10	100	20	2	9	2014	9	2014	3	urban	2	0	0	0	0	0	0	0	0	0		1	1	0	0	0	0	0	0	0	0	0	0	0	0	0	0
06C641C3-39E3-45B8-9840-8EF44EE72E9C	06C641C3-39E3-45B8-9840-8EF44EE72E9C	0	0	0	0	0	0	MALE	MONTSERRADO	MONROVIA	COMPLETED	2014-11-15	2014-11-15		21	0	11	2014	11	2014	0	urban	2	0	0	0	0	0	0	0	0	0								0	0	0	0	0	0	0	0	0	0
06C8F875-B20D-4DEC-912C-809F92F7423F	06C8F875-B20D-4DEC-912C-809F92F7423F	1	1	1	0	0	0	MALE	MONTSERRADO	ST. PAUL	COMPLETED	2014-11-29	2014-11-29	1900	21	3	11	2014	11	2014	0	rural	3	0	0	0	0	0	0	0	0	0		1	1	1	0	0	0	0	0	0	0	0	0	0	0	0	0
06CA6CDE-9772-45F4-A9C6-85C57EE32B94	06CA6CDE-9772-45F4-A9C6-85C57EE32B94	1	1	0	0	0	0	MALE	MONTSERRADO	MONROVIA	DROPPED	2015-02-17	2015-02-17	400	3	2	2	2015	2	2015	0	urban	3	0	0	0	0	0	0	0	0	0		1	1	0	0	0	0	0	0	0	0	0	0	0	0	0	0
06CAD18F-8E40-4241-BFDB-6BA7C178F446	06CAD18F-8E40-4241-BFDB-6BA7C178F446	1	0	0	0	0	0	MALE	MONTSERRADO	MONROVIA	COMPLETED	2014-11-15	2014-11-07		15	1	11	2014	11	2014	8	urban	2	0	0	0	0	0	0	0	0	0		1	0	0	0	0	0	0	0	0	0	0	0	0	0	0	0
06CDC7D0-0520-4B50-ACAA-E15F9850971B	06CDC7D0-0520-4B50-ACAA-E15F9850971B	0	1	0	1	0	0	MALE	MONTSERRADO	MONROVIA	DROPPED	2015-03-06	2015-03-05	1400	2	2	3	2015	3	2015	1	urban	4	0	0	0	0	0	0	0	0	0		0	1	0	1	0	0	0	0	0	0	0	0	0	0	0	0
06D04C27-234B-40C4-A468-8734F94B0792	06D04C27-234B-40C4-A468-8734F94B0792	0	0	0	0	0	0	FEMALE	MONTSERRADO	CAREYSBURG	COMPLETED	2014-10-13	2014-10-13	1700	21	0	10	2014	10	2014	0	rural	2	0	0	0	0	0	0	0	0	0								0	0	0	0	0	0	0	0	0	0
06D80431-CCDA-4149-B998-122B44896CE1	06D80431-CCDA-4149-B998-122B44896CE1	1	0	1	0	0	0	MALE	MONTSERRADO	MONROVIA	COMPLETED	2014-11-04	2014-11-03	1200	21	2	11	2014	11	2014	1	urban	2	0	0	0	0	0	0	0	0	0		1	0	1	0	0	0	0	0	0	0	0	0	0	0	0	0
06DBC362-B9CA-458C-A1D7-4967F95BBB53	06DBC362-B9CA-458C-A1D7-4967F95BBB53	0	0	0	1	0	0	MALE	MONTSERRADO	MONROVIA	COMPLETED	2014-10-08	2014-10-05	100	20	1	10	2014	10	2014	3	urban	2	0	0	0	0	0	0	0	0	0		0	0	0	1	0	0	0	0	0	0	0	0	0	0	0	0
06DDB2CB-8BE5-4B6B-9C11-77A2EE52EB6E	06DDB2CB-8BE5-4B6B-9C11-77A2EE52EB6E	0	0	0	0	0	0	MALE	MONTSERRADO	MONROVIA	COMPLETED	2015-01-12	2015-01-10		12	0	1	2015	1	2015	2	urban	3	0	0	0	0	0	0	0	0	0								0	0	0	0	0	0	0	0	0	0
06DDC371-A2FA-4765-9DE8-6565EACC5B1C	06DDC371-A2FA-4765-9DE8-6565EACC5B1C	0	0	0	1	0	0	FEMALE	MONTSERRADO	MONROVIA	COMPLETED	2014-11-26	2014-11-25	1900	18	1	11	2014	11	2014	1	rural	3	0	0	0	0	0	0	0	0	0		0	0	0	1	0	0	0	0	0	0	0	0	0	0	0	0
06DFD401-40E8-4BE1-B6AE-5460C58CAAA1	06DFD401-40E8-4BE1-B6AE-5460C58CAAA1	0	0	1	0	0	0	FEMALE	BONG	SUAKOKO	COMPLETED	2014-08-18	2014-08-17		21	1	8	2014	8	2014	1	rural	2	0	0	0	0	0	0	0	0	0		0	0	1	0	0	0	0	0	0	0	0	0	0	0	0	0
06E61EFB-8B4F-4C76-883A-A9B0A20A1E3A	06E61EFB-8B4F-4C76-883A-A9B0A20A1E3A	0	0	0	0	0	0	MALE	LOFA	QUARDU GBONI	COMPLETED	2014-09-05	2014-08-25		11	0	9	2014	8	2014	11	rural	2	0	0	0	0	0	0	0	0	0								0	0	0	0	0	0	0	0	0	0
06E929F7-0DF7-4B56-AD03-F00953536222	06E929F7-0DF7-4B56-AD03-F00953536222	0	1	0	0	0	0	MALE	MONTSERRADO	MONROVIA	COMPLETED	2014-08-26	2014-08-16		13	1	8	2014	8	2014	10	urban	2	0	0	0	0	0	0	0	0	0		0	1	0	0	0	0	0	0	0	0	0	0	0	0	0	0
06E936C4-B6D2-441A-B2CB-5C5F83258F2F	06E936C4-B6D2-441A-B2CB-5C5F83258F2F	1	1	1	1	0	0	FEMALE	MONTSERRADO	MONROVIA	UNKNOWN	2014-09-06	2014-09-05		21	4	9	2014	9	2014	1	urban	2	0	0	0	0	0	0	0	0	0		1	1	1	1	0	0	0	0	0	0	0	0	0	0	0	0
06EA6AFA-E542-4023-B859-9D46A76BC13F	06EA6AFA-E542-4023-B859-9D46A76BC13F	0	0	1	0	0	0	FEMALE	MONTSERRADO	MONROVIA	COMPLETED	2014-09-13	2014-09-12	1200	21	1	9	2014	9	2014	1	urban	2	0	0	0	0	0	0	0	0	0		0	0	1	0	0	0	0	0	0	0	0	0	0	0	0	0
06EEA4D5-A906-47C3-B51E-17A22A12DB64	06EEA4D5-A906-47C3-B51E-17A22A12DB64	0	1	0	1	0	0	MALE	MONTSERRADO	ST. PAUL	COMPLETED	2014-06-21	2014-06-08	1900	9	2	6	2014	6	2014	13	rural	1	0	0	0	0	0	0	0	0	0		0	1	0	1	0	0	0	0	0	0	0	0	0	0	0	0
06F0CDFE-95EC-4138-9F14-4AC247BEAD3E	06F0CDFE-95EC-4138-9F14-4AC247BEAD3E	1	0	0	0	0	0	FEMALE	MONTSERRADO	MONROVIA	COMPLETED	2014-10-10	2014-10-07	100	20	1	10	2014	10	2014	3	urban	2	0	0	0	0	0	0	0	0	0		1	0	0	0	0	0	0	0	0	0	0	0	0	0	0	0
06F4253E-AB46-4ED2-B7B1-7FA33A65FD51	06F4253E-AB46-4ED2-B7B1-7FA33A65FD51	1	0	0	0	0	0	MALE	MARGIBI	KAKATA	COMPLETED	2014-08-25	2014-08-21		21	1	8	2014	8	2014	4	urban	2	2	0	0	0	0	0	0	0	0		1	0	0	0	0	0	1	1	1	0	0	0	0	0	0	0
06F869BB-248D-4059-BFCF-571D3AFB7511	06F869BB-248D-4059-BFCF-571D3AFB7511	0	0	0	0	0	0	FEMALE	MONTSERRADO	ST. PAUL	COMPLETED	2014-09-28	2014-09-26	1900	20	0	9	2014	9	2014	2	rural	2	0	0	0	0	0	0	0	0	0								0	0	0	0	0	0	0	0	0	0
06F8A8C3-E209-45EC-A0BB-817D1C12C979	06F8A8C3-E209-45EC-A0BB-817D1C12C979	0	1	0	0	0	0	MALE	MONTSERRADO	MONROVIA	COMPLETED	2014-09-08	2014-09-04	1100B2	19	1	9	2014	9	2014	4	urban	2	0	0	0	0	0	0	0	0	0		0	1	0	0	0	0	0	0	0	0	0	0	0	0	0	0
0701A5A7-1342-442D-A381-5CDA2369E136	0701A5A7-1342-442D-A381-5CDA2369E136	0	1	0	1	0	0	MALE	MONTSERRADO	MONROVIA	COMPLETED	2014-11-30	2014-11-29	800	21	2	11	2014	11	2014	1	urban	3	0	0	0	0	0	0	0	0	0		0	1	0	1	0	0	0	0	0	0	0	0	0	0	0	0
0706FB92-1B72-4319-B5AE-26986E0FF6D2	0706FB92-1B72-4319-B5AE-26986E0FF6D2	1	1	0	1	0	0	MALE	MONTSERRADO	CAREYSBURG	COMPLETED	2014-09-13	2014-09-13	1700	21	3	9	2014	9	2014	0	rural	2	0	0	0	0	0	0	0	0	0		1	1	0	1	0	0	0	0	0	0	0	0	0	0	0	0
07092713-951A-4DCF-BDCE-9FE045733D93	07092713-951A-4DCF-BDCE-9FE045733D93	1	1	0	0	0	0	FEMALE	MONTSERRADO	MONROVIA	COMPLETED	2014-09-28	2014-09-27	1200	21	2	9	2014	9	2014	1	urban	2	0	0	0	0	0	0	0	0	0		1	1	0	0	0	0	0	0	0	0	0	0	0	0	0	0
070A8500-4A96-47C8-878E-190E07527DB1	070A8500-4A96-47C8-878E-190E07527DB1	1	0	0	1	0	0	FEMALE	MONTSERRADO	MONROVIA	COMPLETED	2014-11-02	2014-11-01	100	21	2	11	2014	11	2014	1	urban	2	0	0	0	0	0	0	0	0	0		1	0	0	1	0	0	0	0	0	0	0	0	0	0	0	0
070AB109-A163-4EB9-AA06-72957264E7B0	070AB109-A163-4EB9-AA06-72957264E7B0	1	1	0	0	0	0	FEMALE	MONTSERRADO	MONROVIA	COMPLETED	2014-10-22	2014-10-22		21	2	10	2014	10	2014	0	urban	2	0	0	0	0	0	0	0	0	0		1	1	0	0	0	0	0	0	0	0	0	0	0	0	0	0
0715D5C1-FBCC-4840-89A0-F6F649ACC0F5	0715D5C1-FBCC-4840-89A0-F6F649ACC0F5	1	1	0	0	0	0	MALE	MONTSERRADO	MONROVIA	COMPLETED	2014-10-07	2014-10-04	1300	20	2	10	2014	10	2014	3	urban	2	0	0	0	0	0	0	0	0	0		1	1	0	0	0	0	0	0	0	0	0	0	0	0	0	0
071B0398-AF8C-4AD1-B150-3CF3DD05363F	071B0398-AF8C-4AD1-B150-3CF3DD05363F	1	1	1	1	0	0	FEMALE	MONTSERRADO	MONROVIA	COMPLETED	2014-07-31	2014-07-31		15	4	7	2014	7	2014	0	urban	1	0	0	0	0	0	0	0	0	0		1	1	1	1	0	0	0	0	0	0	0	0	0	0	0	0
071D8E8B-53CB-4C76-82D1-FCDAD69E3936	071D8E8B-53CB-4C76-82D1-FCDAD69E3936	0	0	0	0	0	0	MALE	MONTSERRADO	MONROVIA	COMPLETED	2014-11-14	2014-11-14	600	21	0	11	2014	11	2014	0	urban	2	0	0	0	0	0	0	0	0	0								0	0	0	0	0	0	0	0	0	0
071FCCFA-17C1-4A75-A22A-EF307AB644EA	071FCCFA-17C1-4A75-A22A-EF307AB644EA	0	0	0	0	0	0	MALE	MONTSERRADO	MONROVIA	COMPLETED	2014-10-14	2014-10-09		21	0	10	2014	10	2014	5	urban	2	0	0	0	0	0	0	0	0	0								0	0	0	0	0	0	0	0	0	0
07229002-79A4-45C5-9019-6D2776043943	07229002-79A4-45C5-9019-6D2776043943	0	0	0	0	0	0	FEMALE	MONTSERRADO	MONROVIA	COMPLETED	2014-12-10	2014-12-09		21	0	12	2014	12	2014	1	urban	3	0	0	0	0	0	0	0	0	0								0	0	0	0	0	0	0	0	0	0
0723B757-FCFD-4317-B523-6008DE7067DD	0723B757-FCFD-4317-B523-6008DE7067DD	0	1	0	0	0	0	MALE	BONG	PANTA KPAII	COMPLETED	2014-09-23	2014-09-22		21	1	9	2014	9	2014	1	rural	2	0	0	0	0	0	0	0	0	0		0	1	0	0	0	0	0	0	0	0	0	0	0	0	0	0
07249AC3-31D1-4FFB-B2A4-6ABC527F47B2	07249AC3-31D1-4FFB-B2A4-6ABC527F47B2	0	1	0	0	0	0	MALE	MONTSERRADO	MONROVIA	COMPLETED	2014-11-25	2014-11-23	1100B1	20	1	11	2014	11	2014	2	urban	3	0	0	0	0	0	0	0	0	0		0	1	0	0	0	0	0	0	0	0	0	0	0	0	0	0
0725ADE3-B9A6-4CA5-A3A0-6C60CDDBE0AD	0725ADE3-B9A6-4CA5-A3A0-6C60CDDBE0AD	0	1	0	1	0	0	FEMALE	MONTSERRADO	MONROVIA	COMPLETED	2014-10-30	2014-10-27	100	20	2	10	2014	10	2014	3	urban	2	0	0	0	0	0	0	0	0	0		0	1	0	1	0	0	0	0	0	0	0	0	0	0	0	0
0727A3CB-AF28-42B0-9788-58B2BEEBB786	0727A3CB-AF28-42B0-9788-58B2BEEBB786	1	0	0	0	0	0	FEMALE	MONTSERRADO	MONROVIA	COMPLETED	2014-10-16	2014-10-15	1600		1	10	2014	10	2014	1	urban	2											1	0	0	0	0	0
07292314-984B-4B7E-B4AF-056C95F511D8	07292314-984B-4B7E-B4AF-056C95F511D8	1	1	0	1	0	0		MONTSERRADO	MONROVIA	COMPLETED	2014-12-11	2014-12-11		17	3	12	2014	12	2014	0	urban	3	0	0	0	0	0	0	0	0	0		1	1	0	1	0	0	0	0	0	0	0	0	0	0	0	0
07330C26-E4E4-4D65-8AE9-E762002C5D82	07330C26-E4E4-4D65-8AE9-E762002C5D82	0	1	0	0	0	0	FEMALE	MONTSERRADO	MONROVIA	COMPLETED	2014-11-08	2014-11-08		9	1	11	2014	11	2014	0	urban	2	0	0	0	0	0	0	0	0	0		0	1	0	0	0	0	0	0	0	0	0	0	0	0	0	0
0734542E-B76F-4FBC-82E1-533DDC79A5C8	0734542E-B76F-4FBC-82E1-533DDC79A5C8	0	0	1	1	0	0	FEMALE	MARGIBI	KAKATA	COMPLETED	2014-10-03	2014-10-03		21	2	10	2014	10	2014	0	urban	2	0	0	0	0	0	0	0	0	0		0	0	1	1	0	0	0	0	0	0	0	0	0	0	0	0
073CE621-4A5E-4493-B51E-66571110E76B	073CE621-4A5E-4493-B51E-66571110E76B	0	0	0	0	0	0	MALE	MONTSERRADO	MONROVIA	COMPLETED	2014-10-15	2014-10-13	1100B2	21	0	10	2014	10	2014	2	urban	2	0	0	0	0	0	0	0	0	0								0	0	0	0	0	0	0	0	0	0
073E00DD-1446-4E91-A2AC-73FA4661FD27	073E00DD-1446-4E91-A2AC-73FA4661FD27	0	0	0	0	0	0	FEMALE	MONTSERRADO	MONROVIA	COMPLETED	2014-10-07	2014-10-07		21	0	10	2014	10	2014	0	urban	2	0	0	0	0	0	0	0	0	0								0	0	0	0	0	0	0	0	0	0
07405011-C116-42C4-9D38-5C3A89BAC4C8	07405011-C116-42C4-9D38-5C3A89BAC4C8	0	1	0	0	0	0	MALE	MONTSERRADO	MONROVIA	COMPLETED	2014-11-23	2014-11-21	1100B	20	1	11	2014	11	2014	2	urban	3	0	0	0	0	0	0	0	0	0		0	1	0	0	0	0	0	0	0	0	0	0	0	0	0	0
07422FF8-822C-4B59-9504-464F58C24836	07422FF8-822C-4B59-9504-464F58C24836	1	1	1	0	0	0	FEMALE	MONTSERRADO	MONROVIA	DROPPED	2015-01-02	2014-12-29	900	9	3	1	2015	12	2014	4	urban	3	0	0	0	0	0	0	0	0	0		1	1	1	0	0	0	0	0	0	0	0	0	0	0	0	0
07460205-06BF-483A-9D76-D9D1E8D1E756	07460205-06BF-483A-9D76-D9D1E8D1E756	0	1	0	1	0	0	MALE	MONTSERRADO	MONROVIA	COMPLETED	2014-08-17	2014-08-16		17	2	8	2014	8	2014	1	urban	1	0	0	0	0	0	0	0	0	0		0	1	0	1	0	0	0	0	0	0	0	0	0	0	0	0
074919CE-218B-4753-B445-41CE3C2770A6	074919CE-218B-4753-B445-41CE3C2770A6	1	1	1	0	0	0	FEMALE	MARGIBI	GIBI	COMPLETED	2014-10-16	2014-10-16		1	3	10	2014	10	2014	0	rural	2	0	0	0	0	0	0	0	0	0		1	1	1	0	0	0	0	0	0	0	0	0	0	0	0	0
07545F3B-8574-4AC5-9943-E5D05DC77A75	07545F3B-8574-4AC5-9943-E5D05DC77A75	1	0	1	0	0	0	MALE	MONTSERRADO	MONROVIA	COMPLETED	2014-12-03	2014-12-02	1200	21	2	12	2014	12	2014	1	urban	3	0	0	0	0	0	0	0	0	0		1	0	1	0	0	0	0	0	0	0	0	0	0	0	0	0
07555A75-1E32-4FB3-8819-AAA2FAFA3152	07555A75-1E32-4FB3-8819-AAA2FAFA3152	1	1	1	1	0	0	FEMALE	MONTSERRADO	MONROVIA	COMPLETED	2014-12-12	2014-12-10		11	4	12	2014	12	2014	2	urban	3	0	0	0	0	0	0	0	0	0		1	1	1	1	0	0	0	0	0	0	0	0	0	0	0	0
07574C9A-9289-498A-87B7-F8BF2932C0A8	07574C9A-9289-498A-87B7-F8BF2932C0A8	0	1	0	0	0	0	MALE	MONTSERRADO	MONROVIA	COMPLETED	2014-10-14	2014-10-12	100	21	1	10	2014	10	2014	2	urban	2	0	0	0	0	0	0	0	0	0		0	1	0	0	0	0	0	0	0	0	0	0	0	0	0	0
075E9D3C-45E8-4BFD-A508-0614FF50E7C5	075E9D3C-45E8-4BFD-A508-0614FF50E7C5	0	0	0	0	0	0	FEMALE	MONTSERRADO	MONROVIA	UNKNOWN	2014-10-19	2014-10-18	400	21	0	10	2014	10	2014	1	urban	2	0	0	0	0	0	0	0	0	0								0	0	0	0	0	0	0	0	0	0
07623A7F-049C-4BCD-B1D5-F63CCBECD3E9	07623A7F-049C-4BCD-B1D5-F63CCBECD3E9	0	0	0	0	0	0	MALE	MARGIBI	KAKATA	COMPLETED	2014-12-03	2014-12-03		21	0	12	2014	12	2014	0	urban	3	0	0	0	0	0	0	0	0	0								0	0	0	0	0	0	0	0	0	0
0766AF7B-98B0-4482-8C5D-CD29AEFD5F07	0766AF7B-98B0-4482-8C5D-CD29AEFD5F07	1	1	0	1	0	0	FEMALE	MARGIBI	GIBI	COMPLETED		2014-10-10		21	3			10	2014		rural	2	0	0	0	0	0	0	0	0	0		1	1	0	1	0	0	0	0	0	0	0	0	0	0	0	0
07688E46-03FD-4AEB-971A-BE64F597A9F4	07688E46-03FD-4AEB-971A-BE64F597A9F4	0	0	1	0	0	0	MALE	MONTSERRADO	MONROVIA	COMPLETED	2014-09-08	2014-09-07		21	1	9	2014	9	2014	1	urban	2	0	0	0	0	0	0	0	0	0		0	0	1	0	0	0	0	0	0	0	0	0	0	0	0	0
076AEE83-E0C1-4468-A821-E02A9674B2BE	076AEE83-E0C1-4468-A821-E02A9674B2BE	0	0	1	1	0	0	FEMALE	MONTSERRADO	MONROVIA	COMPLETED	2014-11-12	2014-11-07	100	18	2	11	2014	11	2014	5	urban	2	0	0	0	0	0	0	0	0	0		0	0	1	1	0	0	0	0	0	0	0	0	0	0	0	0
076D3828-12D4-4AE3-8346-15C1539F7821	076D3828-12D4-4AE3-8346-15C1539F7821	1	1	1	1	0	0	MALE	MONTSERRADO	MONROVIA	COMPLETED	2014-11-19	2014-11-06	100	10	4	11	2014	11	2014	13	urban	3	0	0	0	0	0	0	0	0	0		1	1	1	1	0	0	0	0	0	0	0	0	0	0	0	0
076E4C52-0862-4EBC-9962-71014988F4D6	076E4C52-0862-4EBC-9962-71014988F4D6	0	0	0	0	0	0	FEMALE	MONTSERRADO	MONROVIA	RESTARTED	2014-09-23	2014-09-21	400	9	0	9	2014	9	2014	2	urban	2	0	0	0	0	0	0	0	0	0								0	0	0	0	0	0	0	0	0	0
0772CC29-79FC-4983-9B82-63759AE706EE	0772CC29-79FC-4983-9B82-63759AE706EE	0	0	0	0	0	0	FEMALE	BONG	KPAII	COMPLETED	2014-10-05	2014-10-04		21	0	10	2014	10	2014	1	rural	2	0	0	0	0	0	0	0	0	0								0	0	0	0	0	0	0	0	0	0
0772E250-7297-4986-A398-152040089295	0772E250-7297-4986-A398-152040089295	0	1	1	0	0	0	MALE	MONTSERRADO	MONROVIA	COMPLETED	2014-12-24	2014-12-21	200	16	2	12	2014	12	2014	3	urban	3	0	0	0	0	0	0	0	0	0		0	1	1	0	0	0	0	0	0	0	0	0	0	0	0	0
0774B343-15CC-4E96-803D-96E51B2F7D8B	0774B343-15CC-4E96-803D-96E51B2F7D8B	1	1	0	0	0	0	FEMALE	MONTSERRADO	MONROVIA	COMPLETED	2014-10-16	2014-10-15		21	2	10	2014	10	2014	1	urban	2	0	0	0	0	0	0	0	0	0		1	1	0	0	0	0	0	0	0	0	0	0	0	0	0	0
0776E2A0-B798-4F7D-8D53-F150934947FA	0776E2A0-B798-4F7D-8D53-F150934947FA	0	0	0	0	0	0	MALE	BONG	JORQUELLEH	COMPLETED	2014-08-18	2014-08-17		21	0	8	2014	8	2014	1	urban	2	0	0	0	0	0	0	0	0	0								0	0	0	0	0	0	0	0	0	0
0777D9F0-0001-4690-A9BF-C68DB794EB39	0777D9F0-0001-4690-A9BF-C68DB794EB39	0	1	0	0	0	0	FEMALE	MONTSERRADO	MONROVIA	COMPLETED	2014-11-20	2014-11-19		21	1	11	2014	11	2014	1	urban	3	0	0	0	0	0	0	0	0	0		0	1	0	0	0	0	0	0	0	0	0	0	0	0	0	0
077890F7-6603-4DFE-9DA5-044B7038E344	077890F7-6603-4DFE-9DA5-044B7038E344	0	0	0	0	0	0	MALE	MONTSERRADO	MONROVIA	COMPLETED	2014-10-20	2014-10-16		21	0	10	2014	10	2014	4	urban	2	0	0	0	0	0	0	0	0	0								0	0	0	0	0	0	0	0	0	0
0779AF5C-4182-40E4-BD80-BCFAAE36035D	0779AF5C-4182-40E4-BD80-BCFAAE36035D	1	1	1	0	0	0	FEMALE	MONTSERRADO	MONROVIA	COMPLETED	2014-10-15	2014-10-14		21	3	10	2014	10	2014	1	urban	2	0	0	0	0	0	0	0	0	0		1	1	1	0	0	0	0	0	0	0	0	0	0	0	0	0
077B8E76-55B5-44E0-8B6D-9D75FA19D0DE	077B8E76-55B5-44E0-8B6D-9D75FA19D0DE	0	1	1	0	0	0	FEMALE	MONTSERRADO	MONROVIA	COMPLETED	2014-09-11	2014-09-10		21	2	9	2014	9	2014	1	urban	2	0	0	0	0	0	0	0	0	0		0	1	1	0	0	0	0	0	0	0	0	0	0	0	0	0
077D8898-431B-46A9-93B5-1423D4D9C12E	077D8898-431B-46A9-93B5-1423D4D9C12E	1	0	0	0	0	0	FEMALE	SINOE	DUGBE RIVER	COMPLETED	2014-12-15	2014-12-11		19	1	12	2014	12	2014	4	rural	3	0	0	0	0	0	0	0	0	0		1	0	0	0	0	0	0	0	0	0	0	0	0	0	0	0
077F6CB0-7B64-4C22-9DDE-461979DBEC60	077F6CB0-7B64-4C22-9DDE-461979DBEC60	0	0	0	0	0	0	FEMALE	MONTSERRADO	MONROVIA	COMPLETED	2014-10-30	2014-10-27	100		0	10	2014	10	2014	3	urban	2
0781174E-B1A1-48AC-8B98-CE4DEEC085C1	0781174E-B1A1-48AC-8B98-CE4DEEC085C1	0	0	0	0	0	0	MALE	MONTSERRADO	MONROVIA	COMPLETED	2014-11-30	2014-11-29		21	0	11	2014	11	2014	1	urban	3	0	0	0	0	0	0	0	0	0								0	0	0	0	0	0	0	0	0	0
078139EA-C5AD-416B-9263-96771B26952A	078139EA-C5AD-416B-9263-96771B26952A	0	0	0	0	0	0	FEMALE	MONTSERRADO	MONROVIA	COMPLETED	2014-11-06	2014-11-06	700	21	0	11	2014	11	2014	0	urban	2	0	0	0	0	0	0	0	0	0								0	0	0	0	0	0	0	0	0	0
07834F03-1133-402B-9D3D-93F4C6D71D09	07834F03-1133-402B-9D3D-93F4C6D71D09	0	1	1	0	0	0	FEMALE	MONTSERRADO	MONROVIA	COMPLETED	2015-07-13	2015-07-12		21	2	7	2015	7	2015	1	urban	4	0	0	0	0	0	0	0	0	0		0	1	1	0	0	0	0	0	0	0	0	0	0	0	0	0
07871205-E98A-4AD9-A980-E02C4F13E186	07871205-E98A-4AD9-A980-E02C4F13E186	0	1	0	0	0	0	MALE	MONTSERRADO	ST. PAUL	COMPLETED	2014-10-23	2014-10-21	1900	21	1	10	2014	10	2014	2	rural	2	0	0	0	0	0	0	0	0	0		0	1	0	0	0	0	0	0	0	0	0	0	0	0	0	0
07881260-EA94-4BF0-BF6F-087BDF2B6F88	07881260-EA94-4BF0-BF6F-087BDF2B6F88	1	1	1	1	0	0	FEMALE	MONTSERRADO	MONROVIA	COMPLETED	2014-11-27	2014-11-26		21	4	11	2014	11	2014	1	urban	3	0	0	0	0	0	0	0	0	0		1	1	1	1	0	0	0	0	0	0	0	0	0	0	0	0
07886A22-ED58-4D51-B564-56503FAF51EB	07886A22-ED58-4D51-B564-56503FAF51EB	0	1	1	0	0	0	MALE	MONTSERRADO	MONROVIA	COMPLETED	2014-12-17	2014-12-16	1600	20	2	12	2014	12	2014	1	urban	3	0	0	0	0	0	0	0	0	0		0	1	1	0	0	0	0	0	0	0	0	0	0	0	0	0
0789DFD9-8CB6-4DA4-899C-97596D79DA9F	0789DFD9-8CB6-4DA4-899C-97596D79DA9F	0	1	0	0	0	0	FEMALE	MONTSERRADO	MONROVIA	COMPLETED	2014-10-12	2014-10-12		11	1	10	2014	10	2014	0	urban	2	0	0	0	0	0	0	0	0	0		0	1	0	0	0	0	0	0	0	0	0	0	0	0	0	0
078A87B2-F0BE-46AC-AC64-ABD570E5D272	078A87B2-F0BE-46AC-AC64-ABD570E5D272	0	0	0	0	0	0	MALE	MONTSERRADO	MONROVIA	RESTARTED	2014-12-15	2014-12-13	400	13	0	12	2014	12	2014	2	urban	3	0	0	0	0	0	0	0	0	0								0	0	0	0	0	0	0	0	0	0
079397AE-8EBD-49D4-BB89-32FBC1D1C900	079397AE-8EBD-49D4-BB89-32FBC1D1C900	0	1	0	0	0	0	FEMALE	MONTSERRADO	MONROVIA	DROPPED	2015-03-04	2015-03-03		10	1	3	2015	3	2015	1	urban	4	0	0	0	0	0	0	0	0	0		0	1	0	0	0	0	0	0	0	0	0	0	0	0	0	0
0796B492-19C4-481F-82AA-F01695DC9638	0796B492-19C4-481F-82AA-F01695DC9638	1	1	0	1	0	0	MALE	MONTSERRADO	MONROVIA	COMPLETED	2014-10-07	2014-10-06	800	21	3	10	2014	10	2014	1	urban	2	0	0	0	0	0	0	0	0	0		1	1	0	1	0	0	0	0	0	0	0	0	0	0	0	0
079849ED-C322-441C-8570-CFDDAB2C2E0A	079849ED-C322-441C-8570-CFDDAB2C2E0A	1	1	1	0	0	0	MALE	MONTSERRADO	MONROVIA	SYMPTOMATIC	2014-10-02	2014-10-01	100	11	3	10	2014	10	2014	1	urban	2	0	1	1	1	0	0	0	0	0		1	1	1	0	0	0	3	1	0	1	1	1	0	0	0	0
079A7093-74BD-4428-AD33-807BBAF5D7D9	079A7093-74BD-4428-AD33-807BBAF5D7D9	0	0	0	0	0	0	FEMALE	MONTSERRADO	MONROVIA	COMPLETED	2014-09-04	2014-09-01		21	0	9	2014	9	2014	3	urban	2	0	0	0	0	0	0	0	0	0								0	0	0	0	0	0	0	0	0	0
079C8957-8E13-4A23-9C3B-F37A11AB74E8	079C8957-8E13-4A23-9C3B-F37A11AB74E8	1	0	0	1	0	0	MALE	MONTSERRADO	MONROVIA	COMPLETED	2015-01-31	2015-01-30	100	21	2	1	2015	1	2015	1	urban	3	0	0	0	0	0	0	0	0	0		1	0	0	1	0	0	0	0	0	0	0	0	0	0	0	0
079D3080-89E2-4063-A7FF-8078556B4247	079D3080-89E2-4063-A7FF-8078556B4247	0	1	0	1	0	0	MALE	MONTSERRADO	MONROVIA	COMPLETED	2014-09-27	2014-09-25	1100A2	20	2	9	2014	9	2014	2	urban	2	0	0	0	0	0	0	0	0	0		0	1	0	1	0	0	0	0	0	0	0	0	0	0	0	0
079F274E-B9EA-48C9-A69D-E371607D7FC3	079F274E-B9EA-48C9-A69D-E371607D7FC3	1	1	1	1	0	0	MALE	MONTSERRADO	MONROVIA	COMPLETED	2014-11-05	2014-11-02	900	19	4	11	2014	11	2014	3	urban	2	0	0	0	0	0	0	0	0	0		1	1	1	1	0	0	0	0	0	0	0	0	0	0	0	0
07A675B7-BD72-4402-B586-CCCFAAE07B4B	07A675B7-BD72-4402-B586-CCCFAAE07B4B	1	1	1	1	0	0	FEMALE	MONTSERRADO	ST. PAUL	COMPLETED	2014-09-18	2014-09-08	1900	12	4	9	2014	9	2014	10	rural	2	0	0	0	0	0	0	0	0	0		1	1	1	1	0	0	0	0	0	0	0	0	0	0	0	0
07A97E08-FB6B-4099-B3A7-8AB5697BF2FB	07A97E08-FB6B-4099-B3A7-8AB5697BF2FB	1	1	1	1	0	0	MALE	MONTSERRADO	MONROVIA	COMPLETED	2014-11-05	2014-11-02		19	4	11	2014	11	2014	3	urban	2	0	0	0	0	0	0	0	0	0		1	1	1	1	0	0	0	0	0	0	0	0	0	0	0	0
07AA15C8-902F-4563-A086-448506E0B09F	07AA15C8-902F-4563-A086-448506E0B09F	0	1	0	0	0	0	MALE	MONTSERRADO	MONROVIA	DROPPED	2014-12-03	2014-11-30		10	1	12	2014	11	2014	3	urban	3	0	0	0	0	0	0	0	0	0		0	1	0	0	0	0	0	0	0	0	0	0	0	0	0	0
07AAD70A-5917-4D36-ADF8-9242EAF60F5A	07AAD70A-5917-4D36-ADF8-9242EAF60F5A	0	0	0	0	0	0	FEMALE	MONTSERRADO	MONROVIA	COMPLETED	2014-09-09	2014-09-08	1100B2	21	0	9	2014	9	2014	1	urban	2	0	0	0	0	0	0	0	0	0								0	0	0	0	0	0	0	0	0	0
07AAF7A7-2409-48DF-9707-903ECF5B3443	07AAF7A7-2409-48DF-9707-903ECF5B3443	1	1	1	1	0	0	FEMALE	MONTSERRADO	MONROVIA	COMPLETED	2014-11-09	2014-11-08	100	20	4	11	2014	11	2014	1	urban	2	0	0	0	0	0	0	0	0	0		1	1	1	1	0	0	0	0	0	0	0	0	0	0	0	0
07ADC296-DB80-4127-BC1E-C7505EEB9AFB	07ADC296-DB80-4127-BC1E-C7505EEB9AFB	0	1	0	1	0	0	FEMALE	MONTSERRADO	MONROVIA	COMPLETED	2014-11-13	2014-11-12	800	21	2	11	2014	11	2014	1	urban	2	0	0	0	0	0	0	0	0	0		0	1	0	1	0	0	0	0	0	0	0	0	0	0	0	0
07B76623-1761-4E23-A37C-A4384DD0365E	07B76623-1761-4E23-A37C-A4384DD0365E	0	0	0	0	0	0	FEMALE	BONG	JORQUELLEH	COMPLETED	2014-09-13	2014-09-12		21	0	9	2014	9	2014	1	urban	2	0	0	0	0	0	0	0	0	0								0	0	0	0	0	0	0	0	0	0
07B82BB1-C95C-44ED-B3F5-F66F232B0166	07B82BB1-C95C-44ED-B3F5-F66F232B0166	0	0	1	0	0	0	MALE	MONTSERRADO	MONROVIA	COMPLETED	2014-12-10	2014-12-09		21	1	12	2014	12	2014	1	urban	3	0	0	0	0	0	0	0	0	0		0	0	1	0	0	0	0	0	0	0	0	0	0	0	0	0
07B9BA1F-9475-44E2-923A-B54FBED7111B	07B9BA1F-9475-44E2-923A-B54FBED7111B	0	1	0	0	0	0	FEMALE	MONTSERRADO	MONROVIA	RESTARTED	2014-09-04	2014-09-04	900	18	1	9	2014	9	2014	0	urban	2	0	0	0	0	0	0	0	0	0		0	1	0	0	0	0	0	0	0	0	0	0	0	0	0	0
07BA5FB2-5B69-4935-ADC5-8EB87DE85AA6	07BA5FB2-5B69-4935-ADC5-8EB87DE85AA6	0	1	1	0	0	0	MALE	MONTSERRADO	MONROVIA	COMPLETED	2014-09-08	2014-09-07	1200		2	9	2014	9	2014	1	urban	2											0	1	1	0	0	0
07BD54D3-ABCC-4931-B3DE-F8E851CEA16A	07BD54D3-ABCC-4931-B3DE-F8E851CEA16A	0	1	0	0	0	0	MALE	MONTSERRADO	MONROVIA	COMPLETED	2014-12-27	2014-12-22	1100A1	17	1	12	2014	12	2014	5	urban	3	0	0	0	0	0	0	0	0	0		0	1	0	0	0	0	0	0	0	0	0	0	0	0	0	0
07BE013C-64E2-4F13-B05A-333C96F201D4	07BE013C-64E2-4F13-B05A-333C96F201D4	0	0	0	0	0	0	MALE	MONTSERRADO	MONROVIA	RESTARTED	2014-12-24	2014-12-24		11	0	12	2014	12	2014	0	urban	3	0	0	0	0	0	0	0	0	0								0	0	0	0	0	0	0	0	0	0
07C02F99-6AC6-4FE8-B369-C73FDAA44902	07C02F99-6AC6-4FE8-B369-C73FDAA44902	0	1	0	0	0	0	MALE	MONTSERRADO	MONROVIA	COMPLETED	2014-09-09	2014-09-06		21	1	9	2014	9	2014	3	urban	2	0	0	0	0	0	0	0	0	0		0	1	0	0	0	0	0	0	0	0	0	0	0	0	0	0
07C0EED7-2815-46BE-8454-86B4AD86DBFD	07C0EED7-2815-46BE-8454-86B4AD86DBFD	0	1	1	0	0	0	MALE	MONTSERRADO	MONROVIA	COMPLETED	2014-12-17	2014-12-16		21	2	12	2014	12	2014	1	urban	3	0	0	0	0	0	0	0	0	0		0	1	1	0	0	0	0	0	0	0	0	0	0	0	0	0
07C2A928-173B-455F-8ED3-AF0B0CD9E5D0	07C2A928-173B-455F-8ED3-AF0B0CD9E5D0	0	1	0	0	0	0	MALE	MONTSERRADO	MONROVIA	COMPLETED	2014-10-08	2014-10-06	1100B1	20	1	10	2014	10	2014	2	urban	2	0	0	0	0	0	0	0	0	0		0	1	0	0	0	0	0	0	0	0	0	0	0	0	0	0
07C3E241-18C2-4F65-8E18-8A7A51621CAB	07C3E241-18C2-4F65-8E18-8A7A51621CAB	0	0	0	0	0	0	FEMALE	MONTSERRADO	MONROVIA	RESTARTED	2014-09-14	2014-09-09		3	0	9	2014	9	2014	5	urban	2	0	0	0	0	0	0	0	0	0								0	0	0	0	0	0	0	0	0	0
07C410B7-E349-468F-9942-0D3BEA4EF619	07C410B7-E349-468F-9942-0D3BEA4EF619	0	0	0	0	0	0	FEMALE	MONTSERRADO	MONROVIA	COMPLETED	2014-09-02	2014-09-02		21	0	9	2014	9	2014	0	urban	2	0	0	0	0	0	0	0	0	0								0	0	0	0	0	0	0	0	0	0
07C48E62-D960-400E-AEAD-97EB187AA402	07C48E62-D960-400E-AEAD-97EB187AA402	0	1	1	0	0	0	MALE	MONTSERRADO	MONROVIA	COMPLETED	2014-11-10	2014-11-09	100	19	2	11	2014	11	2014	1	urban	2	0	0	0	0	0	0	0	0	0		0	1	1	0	0	0	0	0	0	0	0	0	0	0	0	0
07C50C25-7983-4A47-A53F-46A538D8B747	07C50C25-7983-4A47-A53F-46A538D8B747	0	0	1	1	0	0	MALE	MONTSERRADO	MONROVIA	COMPLETED	2014-09-01	2014-08-31		18	2	9	2014	8	2014	1	urban	2	0	0	0	0	0	0	0	0	0		0	0	1	1	0	0	0	0	0	0	0	0	0	0	0	0
07C7243A-FC97-462A-A957-7ACF404D43C9	07C7243A-FC97-462A-A957-7ACF404D43C9	0	0	0	0	0	0	MALE	MONTSERRADO	MONROVIA	COMPLETED	2014-11-02	2014-11-01	100	21	0	11	2014	11	2014	1	urban	2	0	0	0	0	0	0	0	0	0								0	0	0	0	0	0	0	0	0	0
07CA5376-F978-425B-B45D-C131C8B79A5A	07CA5376-F978-425B-B45D-C131C8B79A5A	0	0	0	0	0	0	FEMALE	MONTSERRADO	MONROVIA	DROPPED	2015-02-02	2015-02-01	400	6	0	2	2015	2	2015	1	urban	3	0	0	0	0	0	0	0	0	0								0	0	0	0	0	0	0	0	0	0
07CC70BE-ADE0-4809-A5AA-6710F803EB1E	07CC70BE-ADE0-4809-A5AA-6710F803EB1E	0	0	0	0	0	0	FEMALE	MONTSERRADO	MONROVIA	LOST TO FOLLOW-UP		2014-10-08	1100A1	21	0			10	2014		urban	2	0	0	0	0	0	0	0	0	0								0	0	0	0	0	0	0	0	0	0
07CC8E05-FF06-4C32-9F74-5560FD3DE997	07CC8E05-FF06-4C32-9F74-5560FD3DE997	0	1	0	0	0	0	FEMALE	MONTSERRADO	MONROVIA	COMPLETED	2014-09-19	2014-09-18		21	1	9	2014	9	2014	1	urban	2	0	0	0	0	0	0	0	0	0		0	1	0	0	0	0	0	0	0	0	0	0	0	0	0	0
07CDB50B-0463-4D9E-BA85-D6CBFB62E487	07CDB50B-0463-4D9E-BA85-D6CBFB62E487	0	1	0	0	0	0	FEMALE	MONTSERRADO	MONROVIA	COMPLETED	2014-10-01	2014-10-01	1100B1	21	1	10	2014	10	2014	0	urban	2	0	0	0	0	0	0	0	0	0		0	1	0	0	0	0	0	0	0	0	0	0	0	0	0	0
07D1EF34-5A6C-48CC-81B9-F6055CF2404B	07D1EF34-5A6C-48CC-81B9-F6055CF2404B	1	1	1	0	0	0	FEMALE	MONTSERRADO	COMMONWEALTH	COMPLETED	2014-10-08	2014-10-07	1500	21	3	10	2014	10	2014	1	rural	2	0	0	0	0	0	0	0	0	0		1	1	1	0	0	0	0	0	0	0	0	0	0	0	0	0
07DA70D4-7DD5-401E-8D20-A87916645911	07DA70D4-7DD5-401E-8D20-A87916645911	0	1	0	0	0	0	MALE	MONTSERRADO	MONROVIA	COMPLETED	2014-12-09	2014-12-01		21	1	12	2014	12	2014	8	urban	3	0	0	0	0	0	0	0	0	0		0	1	0	0	0	0	0	0	0	0	0	0	0	0	0	0
07E0417A-C0D3-492B-8A19-5F0CD938042D	07E0417A-C0D3-492B-8A19-5F0CD938042D	0	0	0	0	0	0	MALE	MONTSERRADO	MONROVIA	RESTARTED	2014-12-15	2014-12-13	400	13	0	12	2014	12	2014	2	urban	3	0	0	0	0	0	0	0	0	0								0	0	0	0	0	0	0	0	0	0
07E11F6E-4041-462F-A174-7A364CE2FAB6	07E11F6E-4041-462F-A174-7A364CE2FAB6	1	1	1	1	0	0	MALE	MONTSERRADO	MONROVIA	COMPLETED	2014-10-08	2014-10-07	100	21	4	10	2014	10	2014	1	urban	2	0	0	0	0	0	0	0	0	0		1	1	1	1	0	0	0	0	0	0	0	0	0	0	0	0
07E21A16-82B5-4BE3-A8F5-1B2A00B64848	07E21A16-82B5-4BE3-A8F5-1B2A00B64848	1	0	0	0	0	0	MALE	MONTSERRADO	MONROVIA	COMPLETED	2014-09-14	2014-09-13		13	1	9	2014	9	2014	1	urban	2	0	0	0	0	0	0	0	0	0		1	0	0	0	0	0	0	0	0	0	0	0	0	0	0	0
07E3EDF7-809A-496B-9F90-2BF143FEE637	07E3EDF7-809A-496B-9F90-2BF143FEE637	1	1	1	1	0	0	FEMALE	MONTSERRADO	MONROVIA	COMPLETED	2014-11-20	2014-11-19	1600	21	4	11	2014	11	2014	1	urban	3	0	0	0	0	0	0	0	0	0		1	1	1	1	0	0	0	0	0	0	0	0	0	0	0	0
07ECABA4-69E8-4BEB-9358-CFC0225A4CA1	07ECABA4-69E8-4BEB-9358-CFC0225A4CA1	0	1	1	1	0	0	MALE	MONTSERRADO	ST. PAUL	COMPLETED	2014-11-05	2014-10-27	1900		3	11	2014	10	2014	9	rural	2											0	1	1	1	0	0
07F414AF-0B5C-4C2D-89F0-6640363CEB01	07F414AF-0B5C-4C2D-89F0-6640363CEB01	0	1	0	0	0	0	MALE	MONTSERRADO	MONROVIA	COMPLETED	2014-09-25	2014-09-22	1100B1	20	1	9	2014	9	2014	3	urban	2	0	0	0	0	0	0	0	0	0		0	1	0	0	0	0	0	0	0	0	0	0	0	0	0	0
07F7F429-FF36-4A84-BF63-874ABBD56097	07F7F429-FF36-4A84-BF63-874ABBD56097	0	1	1	0	0	0	FEMALE	MONTSERRADO	ST. PAUL	COMPLETED	2014-12-15	2014-12-15	1900	21	2	12	2014	12	2014	0	rural	3	0	0	0	0	0	0	0	0	0		0	1	1	0	0	0	0	0	0	0	0	0	0	0	0	0
07F9FC55-3AED-4C03-9DCE-7103AF905B5D	07F9FC55-3AED-4C03-9DCE-7103AF905B5D	0	0	0	0	0	0	MALE	MONTSERRADO	TODEE	COMPLETED	2014-12-08	2014-12-05	1800	20	0	12	2014	12	2014	3	rural	3	0	0	0	0	0	0	0	0	0								0	0	0	0	0	0	0	0	0	0
07FCD973-0171-4859-955C-81E3E8A06CA4	07FCD973-0171-4859-955C-81E3E8A06CA4	0	0	0	0	0	0	MALE	MONTSERRADO	MONROVIA	COMPLETED	2014-08-24	2014-08-22		21	0	8	2014	8	2014	2	urban	2	0	0	0	0	0	0	0	0	0								0	0	0	0	0	0	0	0	0	0
08019B4D-160D-483E-A28C-E517B77294D1	08019B4D-160D-483E-A28C-E517B77294D1	1	0	0	0	0	0	FEMALE	MONTSERRADO	MONROVIA	COMPLETED	2014-09-08	2014-09-07		21	1	9	2014	9	2014	1	urban	2	0	0	0	0	0	0	0	0	0		1	0	0	0	0	0	0	0	0	0	0	0	0	0	0	0
080313C8-3BE8-4B3F-A933-8DE2F14CEA44	080313C8-3BE8-4B3F-A933-8DE2F14CEA44	0	1	1	1	0	0	MALE	MONTSERRADO	ST. PAUL	COMPLETED	2014-11-05	2014-10-27	1900	13	3	11	2014	10	2014	9	rural	2	0	0	0	0	0	0	0	0	0		0	1	1	1	0	0	0	0	0	0	0	0	0	0	0	0
0803CA10-C84B-4828-B4A0-8C0BB0F8B31B	0803CA10-C84B-4828-B4A0-8C0BB0F8B31B	0	1	0	1	0	0	MALE	MONTSERRADO	ST. PAUL	COMPLETED	2014-11-10	2014-11-10	1900	18	2	11	2014	11	2014	0	rural	2	0	0	0	0	0	0	0	0	0		0	1	0	1	0	0	0	0	0	0	0	0	0	0	0	0
0803DDDB-2703-4BCC-B6DB-A4A0B3A42BA2	0803DDDB-2703-4BCC-B6DB-A4A0B3A42BA2	0	1	0	1	0	0	MALE	MONTSERRADO	MONROVIA	COMPLETED	2014-12-08	2014-12-04		19	2	12	2014	12	2014	4	urban	3	0	0	0	0	0	0	0	0	0		0	1	0	1	0	0	0	0	0	0	0	0	0	0	0	0
08041A46-E3A4-45BE-926F-A38EAD5FE9F5	08041A46-E3A4-45BE-926F-A38EAD5FE9F5	1	1	0	0	0	0	FEMALE	MONTSERRADO	MONROVIA	COMPLETED	2014-11-17	2014-11-13		19	2	11	2014	11	2014	4	urban	3	0	0	0	0	0	0	0	0	0		1	1	0	0	0	0	0	0	0	0	0	0	0	0	0	0
08084F41-C212-424A-9BAE-F5D315BF1B3E	08084F41-C212-424A-9BAE-F5D315BF1B3E	0	1	0	0	0	0	FEMALE	MONTSERRADO	MONROVIA	SYMPTOMATIC	2014-10-06	2014-10-02		15	1	10	2014	10	2014	4	urban	2	0	1	1	0	0	1	0	0	0		0	1	0	0	0	0	3	1	0	1	1	0	0	1	0	0
0808667A-2D08-4B6C-81B5-6EDB88D9587A	0808667A-2D08-4B6C-81B5-6EDB88D9587A	0	0	0	0	0	0	MALE	MONTSERRADO	MONROVIA	DROPPED	2015-03-12	2015-03-10		2	0	3	2015	3	2015	2	urban	4	0	0	0	0	0	0	0	0	0								0	0	0	0	0	0	0	0	0	0
080FF983-6B97-42F3-8A0B-95D58803684A	080FF983-6B97-42F3-8A0B-95D58803684A	0	1	0	0	0	0	MALE	MONTSERRADO	MONROVIA	COMPLETED	2014-10-31	2014-10-29	1300	21	1	10	2014	10	2014	2	urban	2	0	0	0	0	0	0	0	0	0		0	1	0	0	0	0	0	0	0	0	0	0	0	0	0	0
08107622-F022-42E3-BF28-494798A29476	08107622-F022-42E3-BF28-494798A29476	1	0	0	0	0	0	MALE	MONTSERRADO	MONROVIA	COMPLETED	2014-11-10	2014-11-06	300	19	1	11	2014	11	2014	4	urban	2	0	0	0	0	0	0	0	0	0		1	0	0	0	0	0	0	0	0	0	0	0	0	0	0	0
0810BC69-8A7F-4935-9D91-27F97EEB7EBF	0810BC69-8A7F-4935-9D91-27F97EEB7EBF	1	1	0	0	0	0	FEMALE	MONTSERRADO	MONROVIA	COMPLETED	2014-10-20	2014-10-18	1300	21	2	10	2014	10	2014	2	urban	2	0	0	0	0	0	0	0	0	0		1	1	0	0	0	0	0	0	0	0	0	0	0	0	0	0
0810DEA0-9E43-4975-9509-63834192B609	0810DEA0-9E43-4975-9509-63834192B609	0	0	0	0	0	0	MALE	MONTSERRADO	MONROVIA	COMPLETED	2014-12-14	2014-12-14		17	0	12	2014	12	2014	0	urban	3	0	0	0	0	0	0	0	0	0								0	0	0	0	0	0	0	0	0	0
08160508-FC7B-42EE-BA0F-A4D0A3C7DD4A	08160508-FC7B-42EE-BA0F-A4D0A3C7DD4A	1	1	1	1	0	0	FEMALE	MONTSERRADO	MONROVIA	COMPLETED	2014-09-02	2014-08-30		19	4	9	2014	8	2014	3	urban	2	0	0	0	0	0	0	0	0	0		1	1	1	1	0	0	0	0	0	0	0	0	0	0	0	0
0818357F-D179-41A3-8289-EBB8BAC9FB4E	0818357F-D179-41A3-8289-EBB8BAC9FB4E	0	1	0	1	0	0		MONTSERRADO	MONROVIA	COMPLETED	2014-12-15	2014-12-11		18	2	12	2014	12	2014	4	urban	3	0	0	0	0	0	0	0	0	0		0	1	0	1	0	0	0	0	0	0	0	0	0	0	0	0
0818637C-5480-4E45-BA3F-982D7F8A19A7	0818637C-5480-4E45-BA3F-982D7F8A19A7	1	1	1	1	0	0	FEMALE	MONTSERRADO	MONROVIA	COMPLETED	2014-10-18	2014-10-17		19	4	10	2014	10	2014	1	urban	2	0	0	0	0	0	0	0	0	0		1	1	1	1	0	0	0	0	0	0	0	0	0	0	0	0
081B413F-7E44-488D-827E-DCBD30F68732	081B413F-7E44-488D-827E-DCBD30F68732	1	0	0	1	0	0	MALE	MONTSERRADO	MONROVIA	DROPPED	2015-01-29	2015-01-26		21	2	1	2015	1	2015	3	urban	3	0	0	0	0	0	0	0	0	0		1	0	0	1	0	0	0	0	0	0	0	0	0	0	0	0
081B440F-F58C-428F-BB20-A05F191CB939	081B440F-F58C-428F-BB20-A05F191CB939	0	0	0	0	0	0	MALE	MONTSERRADO	MONROVIA	COMPLETED	2014-12-23	2014-12-20		18	0	12	2014	12	2014	3	urban	3	0	0	0	0	0	0	0	0	0								0	0	0	0	0	0	0	0	0	0
081DB99E-D326-4676-A654-A3B5DA006784	081DB99E-D326-4676-A654-A3B5DA006784	0	0	0	0	0	0	FEMALE	MONTSERRADO	MONROVIA	COMPLETED	2014-12-08	2014-12-06	400	21	0	12	2014	12	2014	2	urban	3	0	0	0	0	0	0	0	0	0								0	0	0	0	0	0	0	0	0	0
082226DA-E1F8-40F8-8581-FA7F2E5DD951	082226DA-E1F8-40F8-8581-FA7F2E5DD951	1	1	0	0	0	0	MALE	MONTSERRADO	MONROVIA	RESTARTED	2014-09-19	2014-09-18		18	2	9	2014	9	2014	1	urban	2	0	0	0	0	0	0	0	0	0		1	1	0	0	0	0	0	0	0	0	0	0	0	0	0	0
082C2034-5D9D-4F1B-BADD-A4EFBFB0F9B0	082C2034-5D9D-4F1B-BADD-A4EFBFB0F9B0	0	1	0	0	0	0	MALE	MONTSERRADO	MONROVIA	COMPLETED	2014-11-27	2014-11-26	700	21	1	11	2014	11	2014	1	urban	3	0	0	0	0	0	0	0	0	0		0	1	0	0	0	0	0	0	0	0	0	0	0	0	0	0
0830FB9D-827C-4529-9106-52F43CC8AFDA	0830FB9D-827C-4529-9106-52F43CC8AFDA	1	1	1	1	0	0	MALE	MONTSERRADO	MONROVIA	COMPLETED	2014-09-12	2014-09-11	1400	21	4	9	2014	9	2014	1	urban	2	0	0	0	0	0	0	0	0	0		1	1	1	1	0	0	0	0	0	0	0	0	0	0	0	0
08328A4E-CB67-46AD-875E-9C67F1F51B47	08328A4E-CB67-46AD-875E-9C67F1F51B47	0	1	0	1	0	0	FEMALE	MONTSERRADO	MONROVIA	COMPLETED	2014-12-20	2014-12-19	800	21	2	12	2014	12	2014	1	urban	3	0	0	0	0	0	0	0	0	0		0	1	0	1	0	0	0	0	0	0	0	0	0	0	0	0
0833AE28-499A-4B0F-83BA-6CF851047A07	0833AE28-499A-4B0F-83BA-6CF851047A07	0	1	1	0	0	0	MALE	MONTSERRADO	MONROVIA	DROPPED	2015-01-01	2014-12-24	100	6	2	1	2015	12	2014	8	urban	3	0	0	0	0	0	0	0	0	0		0	1	1	0	0	0	0	0	0	0	0	0	0	0	0	0
08351490-CD0B-4980-8638-2E5000031301	08351490-CD0B-4980-8638-2E5000031301	0	1	0	0	0	0	MALE	MONTSERRADO	MONROVIA	COMPLETED	2014-08-26	2014-08-18		14	1	8	2014	8	2014	8	urban	2	0	0	0	0	0	0	0	0	0		0	1	0	0	0	0	0	0	0	0	0	0	0	0	0	0
08353576-E913-4F0A-BBA3-D4CBAD3BAB5F	08353576-E913-4F0A-BBA3-D4CBAD3BAB5F	0	0	0	1	0	0	MALE	MONTSERRADO	MONROVIA	DROPPED	2015-03-06	2015-03-05		2	1	3	2015	3	2015	1	urban	4	0	0	0	0	0	0	0	0	0		0	0	0	1	0	0	0	0	0	0	0	0	0	0	0	0
0836BED7-DCEE-4693-8E5F-FCFB71BA852E	0836BED7-DCEE-4693-8E5F-FCFB71BA852E	0	1	0	0	0	0	FEMALE	MONTSERRADO	MONROVIA	COMPLETED	2014-12-09	2014-12-03	1100B1	15	1	12	2014	12	2014	6	urban	3	0	0	0	0	0	0	0	0	0		0	1	0	0	0	0	0	0	0	0	0	0	0	0	0	0
083A737E-E6C7-4E18-800B-6852B7DB0C81	083A737E-E6C7-4E18-800B-6852B7DB0C81	0	0	0	1	0	0	MALE	MONTSERRADO	MONROVIA	COMPLETED	2014-10-16	2014-10-15		21	1	10	2014	10	2014	1	urban	2	0	0	0	0	0	0	0	0	0		0	0	0	1	0	0	0	0	0	0	0	0	0	0	0	0
083E15C9-7BDF-4053-8DA2-A2746AC35617	083E15C9-7BDF-4053-8DA2-A2746AC35617	0	0	0	0	0	0	FEMALE	MONTSERRADO	CAREYSBURG	COMPLETED	2014-09-21	2014-09-21	1700	21	0	9	2014	9	2014	0	rural	2	0	0	0	0	0	0	0	0	0								0	0	0	0	0	0	0	0	0	0
083F6D1E-FA33-40CA-93B7-CD34072F3825	083F6D1E-FA33-40CA-93B7-CD34072F3825	1	1	0	0	0	0	FEMALE	MONTSERRADO	MONROVIA	COMPLETED	2014-07-30	2014-07-13	1100A2	5	2	7	2014	7	2014	17	urban	1	0	0	0	0	0	0	0	0	0		1	1	0	0	0	0	0	0	0	0	0	0	0	0	0	0
08426741-C527-4F41-A620-30D53970EFA6	08426741-C527-4F41-A620-30D53970EFA6	1	1	1	0	0	0	MALE	MARGIBI	GIBI	COMPLETED	2014-11-11	2014-11-11		4	3	11	2014	11	2014	0	rural	2	0	0	0	0	0	2	0	0	0		1	1	1	0	0	0	1	1	0	0	0	0	0	1	0	0
08426927-C35A-467E-B7D1-FC15B9B04BED	08426927-C35A-467E-B7D1-FC15B9B04BED	0	0	1	0	0	0	FEMALE	MONTSERRADO	MONROVIA	COMPLETED	2014-09-11	2014-09-10	1200	21	1	9	2014	9	2014	1	urban	2	0	0	0	0	0	0	0	0	0		0	0	1	0	0	0	0	0	0	0	0	0	0	0	0	0
08439058-F691-493B-9A53-F8BC342EE3CD	08439058-F691-493B-9A53-F8BC342EE3CD	0	0	0	0	0	0	MALE	MONTSERRADO	MONROVIA	COMPLETED	2014-11-30	2014-11-29		21	0	11	2014	11	2014	1	urban	3	0	0	0	0	0	0	0	0	0								0	0	0	0	0	0	0	0	0	0
084392CE-F0B5-49B9-AEA8-83BE815FB949	084392CE-F0B5-49B9-AEA8-83BE815FB949	0	1	0	0	0	0	MALE	MONTSERRADO	MONROVIA	COMPLETED	2014-11-23	2014-11-12		21	1	11	2014	11	2014	11	urban	3	0	0	0	0	0	0	0	0	0		0	1	0	0	0	0	0	0	0	0	0	0	0	0	0	0
0847B7FB-E24D-4A29-8E58-3FB25F8789A0	0847B7FB-E24D-4A29-8E58-3FB25F8789A0	0	0	0	0	0	0	MALE	BONG	JORQUELLEH	COMPLETED	2014-08-13	2014-08-12		21	0	8	2014	8	2014	1	urban	1	0	0	0	0	0	0	0	0	0								0	0	0	0	0	0	0	0	0	0
0847CC85-37D7-4542-9D70-203BC7603933	0847CC85-37D7-4542-9D70-203BC7603933	0	1	1	1	0	0	FEMALE	MONTSERRADO	MONROVIA	COMPLETED	2014-11-21	2014-11-11	100	14	3	11	2014	11	2014	10	urban	3	0	0	0	0	0	0	0	0	0		0	1	1	1	0	0	0	0	0	0	0	0	0	0	0	0
084F76B4-8F13-40DB-BE36-587049271BE5	084F76B4-8F13-40DB-BE36-587049271BE5	0	0	0	0	0	0	FEMALE	MONTSERRADO	MONROVIA	COMPLETED	2014-11-29	2014-11-26	1100A2	19	0	11	2014	11	2014	3	urban	3	0	0	0	0	0	0	0	0	0								0	0	0	0	0	0	0	0	0	0
0850BDC0-B6B7-4F8F-9E3F-34A5A0D39630	0850BDC0-B6B7-4F8F-9E3F-34A5A0D39630	0	0	0	0	0	0	FEMALE	MONTSERRADO	MONROVIA	COMPLETED	2014-12-10	2014-12-09		21	0	12	2014	12	2014	1	urban	3	0	0	0	0	0	0	0	0	0								0	0	0	0	0	0	0	0	0	0
0853D496-CF76-4A93-807F-D2B10C240F21	0853D496-CF76-4A93-807F-D2B10C240F21	1	1	1	1	0	0	FEMALE	MONTSERRADO	MONROVIA	COMPLETED	2014-10-18	2014-10-17		19	4	10	2014	10	2014	1	urban	2	0	0	0	0	0	0	0	0	0		1	1	1	1	0	0	0	0	0	0	0	0	0	0	0	0
0857336A-F694-49C7-B2F9-FE76D5B05F57	0857336A-F694-49C7-B2F9-FE76D5B05F57	1	1	1	1	0	0	MALE	MONTSERRADO	MONROVIA	COMPLETED	2014-12-03	2014-11-26	1900	15	4	12	2014	11	2014	7	rural	3	0	0	0	0	0	0	0	0	0		1	1	1	1	0	0	0	0	0	0	0	0	0	0	0	0
08590718-EE6F-4A9B-9102-0A59EBCF2A8B	08590718-EE6F-4A9B-9102-0A59EBCF2A8B	1	1	0	0	0	0	MALE	MONTSERRADO	MONROVIA	COMPLETED	2014-10-10	2014-10-08	1400	21	2	10	2014	10	2014	2	urban	2	0	0	0	0	0	0	0	0	0		1	1	0	0	0	0	0	0	0	0	0	0	0	0	0	0
085EBE7D-1274-4149-B7AF-E0F898D9E107	085EBE7D-1274-4149-B7AF-E0F898D9E107	1	1	1	0	0	0	FEMALE	MONTSERRADO	MONROVIA	COMPLETED	2014-09-23	2014-09-23		21	3	9	2014	9	2014	0	urban	2	0	0	0	0	0	0	0	0	0		1	1	1	0	0	0	0	0	0	0	0	0	0	0	0	0
0871F027-8C85-4118-9263-7E9A8F2E883F	0871F027-8C85-4118-9263-7E9A8F2E883F	0	0	0	0	0	0	FEMALE	MONTSERRADO	MONROVIA	COMPLETED	2015-02-02	2015-01-29		9	0	2	2015	1	2015	4	urban	3	0	0	0	0	0	0	0	0	0								0	0	0	0	0	0	0	0	0	0
08728F76-D26E-46B2-99E3-7C272D694062	08728F76-D26E-46B2-99E3-7C272D694062	0	0	0	0	0	0	FEMALE	MONTSERRADO	MONROVIA	COMPLETED	2014-07-14	2014-07-14		11	0	7	2014	7	2014	0	urban	1	0	0	0	0	0	0	0	0	0								0	0	0	0	0	0	0	0	0	0
0873B2A9-6FD6-486F-A1B1-7CAECA46AE88	0873B2A9-6FD6-486F-A1B1-7CAECA46AE88	0	1	0	0	0	0	FEMALE	MONTSERRADO	MONROVIA	COMPLETED	2014-11-08	2014-11-08		9	1	11	2014	11	2014	0	urban	2	0	0	0	0	0	0	0	0	0		0	1	0	0	0	0	0	0	0	0	0	0	0	0	0	0
08745547-EEA9-481D-A8A3-8AE348A041D7	08745547-EEA9-481D-A8A3-8AE348A041D7	0	0	1	1	0	0	FEMALE	MARGIBI	KAKATA	COMPLETED	2014-10-03	2014-10-03		21	2	10	2014	10	2014	0	urban	2	0	0	0	0	0	0	0	0	0		0	0	1	1	0	0	0	0	0	0	0	0	0	0	0	0
0875F2CA-35A4-4843-8609-D93F4CCAB289	0875F2CA-35A4-4843-8609-D93F4CCAB289	0	1	0	0	0	0	MALE	MONTSERRADO	MONROVIA	COMPLETED	2014-11-21	2014-11-20		21	1	11	2014	11	2014	1	urban	3	0	0	0	0	0	0	0	0	0		0	1	0	0	0	0	0	0	0	0	0	0	0	0	0	0
087A101C-4759-48A7-813C-6680A8A36084	087A101C-4759-48A7-813C-6680A8A36084	0	0	0	0	0	0	MALE	MONTSERRADO	TODEE	COMPLETED	2014-11-19	2014-11-15	1800	18	0	11	2014	11	2014	4	rural	3	0	0	0	0	0	0	0	0	0								0	0	0	0	0	0	0	0	0	0
087AD9FD-C742-4C60-A9DD-CE196D236EB8	087AD9FD-C742-4C60-A9DD-CE196D236EB8	0	0	0	0	0	0	FEMALE	MONTSERRADO	MONROVIA	COMPLETED	2015-03-25	2015-03-19		17	0	3	2015	3	2015	6	urban	4	0	0	0	0	0	0	0	0	0								0	0	0	0	0	0	0	0	0	0
087C81DF-0852-4BC7-B176-23E18A9CB9ED	087C81DF-0852-4BC7-B176-23E18A9CB9ED	0	1	0	1	0	0	FEMALE	MONTSERRADO	MONROVIA	COMPLETED	2014-12-16	2014-12-10		12	2	12	2014	12	2014	6	urban	3	0	0	0	0	0	0	0	0	0		0	1	0	1	0	0	0	0	0	0	0	0	0	0	0	0
08853789-8C81-443A-99D1-FB4FC0E21270	08853789-8C81-443A-99D1-FB4FC0E21270	0	1	0	0	0	0	FEMALE	MONTSERRADO	MONROVIA	COMPLETED	2014-10-14	2014-10-11		18	1	10	2014	10	2014	3	urban	2	0	0	0	0	0	0	0	0	0		0	1	0	0	0	0	0	0	0	0	0	0	0	0	0	0
088A2C4D-ECA2-4F29-8212-034063BD83B4	088A2C4D-ECA2-4F29-8212-034063BD83B4	1	1	0	1	0	0	FEMALE	MONTSERRADO	MONROVIA	COMPLETED	2014-12-30	2014-12-29		16	3	12	2014	12	2014	1	urban	3	0	0	0	0	0	0	0	0	0		1	1	0	1	0	0	0	0	0	0	0	0	0	0	0	0
088D7F73-CC65-47CF-A6D7-F08CED460E70	088D7F73-CC65-47CF-A6D7-F08CED460E70	0	0	0	0	0	0	FEMALE	MONTSERRADO	MONROVIA	COMPLETED	2014-12-30	2014-12-19		21	0	12	2014	12	2014	11	urban	3	0	0	0	0	0	0	0	0	0								0	0	0	0	0	0	0	0	0	0
088DDD84-A036-4FAD-8C11-354A99CC85AD	088DDD84-A036-4FAD-8C11-354A99CC85AD	0	1	0	0	0	0	FEMALE	MONTSERRADO	CAREYSBURG	COMPLETED	2014-10-13	2014-10-13	1700	21	1	10	2014	10	2014	0	rural	2	0	0	0	0	0	0	0	0	0		0	1	0	0	0	0	0	0	0	0	0	0	0	0	0	0
0898B37F-2F6C-4A07-A72A-28795E4F07C4	0898B37F-2F6C-4A07-A72A-28795E4F07C4	0	0	0	0	0	0	MALE	MONTSERRADO	MONROVIA	LOST TO FOLLOW-UP	2014-12-23	2014-12-23		1	0	12	2014	12	2014	0	urban	3	0	0	0	0	0	0	0	0	0								0	0	0	0	0	0	0	0	0	0
089FDE9F-EA46-49CC-92DA-09B0230AC015	089FDE9F-EA46-49CC-92DA-09B0230AC015	1	1	1	1	0	0	FEMALE	MARGIBI	GIBI	COMPLETED	2014-10-16	2014-10-16		21	4	10	2014	10	2014	0	rural	2	0	0	0	0	0	0	0	0	0		1	1	1	1	0	0	0	0	0	0	0	0	0	0	0	0
08A294AC-E5C3-474C-BA26-FD3EF95B2978	08A294AC-E5C3-474C-BA26-FD3EF95B2978	0	1	0	0	0	0	MALE	MONTSERRADO	MONROVIA	COMPLETED	2014-09-28	2014-09-27	1100B1	21	1	9	2014	9	2014	1	urban	2	0	0	0	0	0	0	0	0	0		0	1	0	0	0	0	0	0	0	0	0	0	0	0	0	0
08A7002F-CCDC-41C3-9AAE-AAE5CCA72737	08A7002F-CCDC-41C3-9AAE-AAE5CCA72737	0	0	0	0	0	0	FEMALE	MONTSERRADO	ST. PAUL	COMPLETED	2015-02-18	2015-02-18	1900	21	0	2	2015	2	2015	0	rural	3	0	0	0	0	0	0	0	0	0								0	0	0	0	0	0	0	0	0	0
08A91120-E828-4972-B4E7-A355FA36B51A	08A91120-E828-4972-B4E7-A355FA36B51A	0	1	0	1	0	0	FEMALE	MONTSERRADO	MONROVIA	COMPLETED	2014-06-14	2014-06-14	100	21	2	6	2014	6	2014	0	urban	1	0	0	0	0	0	0	0	0	0		0	1	0	1	0	0	0	0	0	0	0	0	0	0	0	0
08AB2B7E-6200-4F38-8251-4CB7E71915C3	08AB2B7E-6200-4F38-8251-4CB7E71915C3	0	0	0	0	0	0	FEMALE	MONTSERRADO	MONROVIA	COMPLETED	2014-10-20	2014-10-17	200	20	0	10	2014	10	2014	3	urban	2	0	0	0	0	0	0	0	0	0								0	0	0	0	0	0	0	0	0	0
08B9CC63-6A1E-49E1-8276-1D1EAB299776	08B9CC63-6A1E-49E1-8276-1D1EAB299776	0	0	0	0	0	1	FEMALE	MONTSERRADO	CAREYSBURG	COMPLETED	2014-10-13	2014-10-13	1700	21	1	10	2014	10	2014	0	rural	2	0	0	0	0	0	0	0	0	0		0	0	0	0	0	1	0	0	0	0	0	0	0	0	0	0
08BB84D6-600C-49D8-ACBF-46DEAEB374E1	08BB84D6-600C-49D8-ACBF-46DEAEB374E1	0	1	1	0	0	0	MALE	MONTSERRADO	MONROVIA	COMPLETED	2014-10-10	2014-10-10	1100B1	21	2	10	2014	10	2014	0	urban	2	0	0	0	0	0	0	0	0	0		0	1	1	0	0	0	0	0	0	0	0	0	0	0	0	0
08C09860-628D-488A-962D-85C4E8BC6536	08C09860-628D-488A-962D-85C4E8BC6536	0	0	0	1	0	0	FEMALE	MONTSERRADO	MONROVIA	COMPLETED	2014-12-14	2014-12-13		21	1	12	2014	12	2014	1	urban	3	0	0	0	0	0	0	0	0	0		0	0	0	1	0	0	0	0	0	0	0	0	0	0	0	0
08C13699-21C1-41E2-B132-B6FC2C4A69D7	08C13699-21C1-41E2-B132-B6FC2C4A69D7	0	0	0	0	0	0	FEMALE	MONTSERRADO	MONROVIA	COMPLETED	2014-11-02	2014-10-30	400	21	0	11	2014	10	2014	3	urban	2	0	0	0	0	0	0	0	0	0								0	0	0	0	0	0	0	0	0	0
08C19417-0CC1-4C1B-A603-F592B006C7CD	08C19417-0CC1-4C1B-A603-F592B006C7CD	1	1	0	0	0	0	MALE	MARGIBI	KAKATA	COMPLETED	2014-09-18	2014-09-18		21	2	9	2014	9	2014	0	urban	2	0	0	0	0	0	0	0	0	0		1	1	0	0	0	0	0	0	0	0	0	0	0	0	0	0
08C2E8EA-133A-4E00-988D-5DBEC4B9E95D	08C2E8EA-133A-4E00-988D-5DBEC4B9E95D	1	1	0	0	0	0	FEMALE	MONTSERRADO	MONROVIA	COMPLETED	2014-10-18	2014-10-12	100	17	2	10	2014	10	2014	6	urban	2	0	0	0	0	0	0	0	0	0		1	1	0	0	0	0	0	0	0	0	0	0	0	0	0	0
08C36BD1-CC04-4F18-A220-5830E979977B	08C36BD1-CC04-4F18-A220-5830E979977B	0	0	0	0	0	0	FEMALE	MONTSERRADO	MONROVIA	COMPLETED		2014-09-08			0			9	2014		urban	2
08C37455-9D4E-45FA-B19F-1E702A1CBBC1	08C37455-9D4E-45FA-B19F-1E702A1CBBC1	0	0	0	0	0	0	FEMALE	MONTSERRADO	MONROVIA	COMPLETED	2014-10-08	2014-10-06	1100B1	20	0	10	2014	10	2014	2	urban	2	0	0	0	0	0	0	0	0	0								0	0	0	0	0	0	0	0	0	0
08C3E816-4DDB-4C54-A209-FA98B2149450	08C3E816-4DDB-4C54-A209-FA98B2149450	0	1	1	0	0	0	FEMALE	MONTSERRADO	MONROVIA	COMPLETED	2014-11-11	2014-11-10	100	21	2	11	2014	11	2014	1	urban	2	0	0	0	0	0	0	0	0	0		0	1	1	0	0	0	0	0	0	0	0	0	0	0	0	0
08CAB957-DB98-490F-9F75-A1511A0BB678	08CAB957-DB98-490F-9F75-A1511A0BB678	1	1	0	1	0	0	MALE	MONTSERRADO	MONROVIA	COMPLETED	2014-11-06	2014-10-30		17	3	11	2014	10	2014	7	urban	2	0	0	0	0	0	0	0	0	0		1	1	0	1	0	0	0	0	0	0	0	0	0	0	0	0
08CAFCCB-6ED2-4948-AA64-FD6D8E00B7E2	08CAFCCB-6ED2-4948-AA64-FD6D8E00B7E2	0	1	0	0	0	0	FEMALE	MONTSERRADO	MONROVIA	COMPLETED	2014-11-14	2014-11-13	100	21	1	11	2014	11	2014	1	urban	2	0	0	0	0	0	0	0	0	0		0	1	0	0	0	0	0	0	0	0	0	0	0	0	0	0
08CD286D-D5F4-46ED-BFF5-E863EBF4C3E2	08CD286D-D5F4-46ED-BFF5-E863EBF4C3E2	0	0	0	0	0	0	MALE	MONTSERRADO	MONROVIA	COMPLETED	2014-09-04	2014-09-03		21	0	9	2014	9	2014	1	urban	2	0	0	0	0	0	0	0	0	0								0	0	0	0	0	0	0	0	0	0
08D535AE-5E86-4BFC-B931-BA7FC67DCF84	08D535AE-5E86-4BFC-B931-BA7FC67DCF84	0	1	0	0	0	0	FEMALE	MONTSERRADO	MONROVIA	COMPLETED	2014-10-01	2014-10-01	1100B1	21	1	10	2014	10	2014	0	urban	2	0	0	0	0	0	0	0	0	0		0	1	0	0	0	0	0	0	0	0	0	0	0	0	0	0
08D86223-FCE3-4A69-A51D-81DA34204F18	08D86223-FCE3-4A69-A51D-81DA34204F18	1	0	0	1	0	0		MONTSERRADO	MONROVIA	COMPLETED	2014-12-15	2014-12-11		18	2	12	2014	12	2014	4	urban	3	0	0	0	0	0	0	0	0	0		1	0	0	1	0	0	0	0	0	0	0	0	0	0	0	0
08D873A5-D4D6-4052-807D-C27D6ED2626D	08D873A5-D4D6-4052-807D-C27D6ED2626D	0	1	0	0	0	0	FEMALE	MONTSERRADO	MONROVIA	COMPLETED	2014-12-15	2014-12-01		8	1	12	2014	12	2014	14	urban	3	0	0	0	0	0	0	0	0	0		0	1	0	0	0	0	0	0	0	0	0	0	0	0	0	0
08DBB619-2A61-4462-BA2C-9793A076F76D	08DBB619-2A61-4462-BA2C-9793A076F76D	0	0	0	0	0	0	FEMALE	MONTSERRADO	MONROVIA	COMPLETED	2014-08-23	2014-08-16		21	0	8	2014	8	2014	7	urban	2	0	0	0	0	0	0	0	0	0								0	0	0	0	0	0	0	0	0	0
08DBFC9F-C640-41C9-AC54-27E3F84D5908	08DBFC9F-C640-41C9-AC54-27E3F84D5908	0	0	0	1	0	0	MALE	MARGIBI	KAKATA	COMPLETED	2014-09-15	2014-09-15		21	1	9	2014	9	2014	0	urban	2	0	0	0	0	0	0	0	0	0		0	0	0	1	0	0	0	0	0	0	0	0	0	0	0	0
08DD47F3-74E3-448D-ABDF-582241D8DFAB	08DD47F3-74E3-448D-ABDF-582241D8DFAB	0	0	0	0	0	0	MALE	MONTSERRADO	MONROVIA	COMPLETED	2014-08-30	2014-08-28		21	0	8	2014	8	2014	2	urban	2	0	0	0	0	0	0	0	0	0								0	0	0	0	0	0	0	0	0	0
08DD5179-E5FE-44A1-AFFD-06563F615E48	08DD5179-E5FE-44A1-AFFD-06563F615E48	0	1	0	0	0	0	FEMALE	MONTSERRADO	MONROVIA	COMPLETED	2014-09-19	2014-09-14		17	1	9	2014	9	2014	5	urban	2	0	0	0	0	0	0	0	0	0		0	1	0	0	0	0	0	0	0	0	0	0	0	0	0	0
08DDBA74-73D0-4F47-88A7-DF517B19FDBF	08DDBA74-73D0-4F47-88A7-DF517B19FDBF	0	1	0	0	0	0	FEMALE	MONTSERRADO	MONROVIA	COMPLETED	2014-11-28	2014-11-28	1100B1	21	1	11	2014	11	2014	0	urban	3	0	0	0	0	0	0	0	0	0		0	1	0	0	0	0	0	0	0	0	0	0	0	0	0	0
08DEB10D-FE72-4CF4-9423-30B55D8E16B0	08DEB10D-FE72-4CF4-9423-30B55D8E16B0	0	0	0	0	0	0	MALE	MONTSERRADO	MONROVIA	DROPPED					0					0	urban
08E6B473-B1F6-44BA-BC80-50456D8B89E2	08E6B473-B1F6-44BA-BC80-50456D8B89E2	0	1	0	0	0	0	FEMALE	MONTSERRADO	MONROVIA	COMPLETED	2014-10-22	2014-10-22	1100A2	21	1	10	2014	10	2014	0	urban	2	0	0	0	0	0	0	0	0	0		0	1	0	0	0	0	0	0	0	0	0	0	0	0	0	0
08E98630-7753-400F-A77D-8C06B9D39111	08E98630-7753-400F-A77D-8C06B9D39111	0	0	0	0	0	1	FEMALE	MONTSERRADO	CAREYSBURG	COMPLETED	2014-10-13	2014-10-13	1700	21	1	10	2014	10	2014	0	rural	2	0	0	0	0	0	0	0	0	0		0	0	0	0	0	1	0	0	0	0	0	0	0	0	0	0
08EC285D-C647-4D3D-966D-397FE31C5829	08EC285D-C647-4D3D-966D-397FE31C5829	0	1	0	0	0	0	FEMALE	MONTSERRADO	MONROVIA	COMPLETED	2014-11-26	2014-11-21		18	1	11	2014	11	2014	5	urban	3	0	0	0	0	0	0	0	0	0		0	1	0	0	0	0	0	0	0	0	0	0	0	0	0	0
08EE518A-B54A-4349-9143-CC6F85B5225B	08EE518A-B54A-4349-9143-CC6F85B5225B	0	0	0	0	0	1	FEMALE	MONTSERRADO	CAREYSBURG	COMPLETED	2014-10-13	2014-10-13	1700	21	1	10	2014	10	2014	0	rural	2	0	0	0	0	0	0	0	0	0		0	0	0	0	0	1	0	0	0	0	0	0	0	0	0	0
08F12E9C-D691-46BF-AB05-5CB16E380BBB	08F12E9C-D691-46BF-AB05-5CB16E380BBB	1	1	0	0	0	0	MALE	MONTSERRADO	MONROVIA	DROPPED	2014-09-22	2014-09-16		4	2	9	2014	9	2014	6	urban	2	0	0	0	0	0	0	0	0	0		1	1	0	0	0	0	0	0	0	0	0	0	0	0	0	0
08F2EF4C-DC71-4CFA-80A2-ADFDD5563DD7	08F2EF4C-DC71-4CFA-80A2-ADFDD5563DD7	0	1	0	0	0	0	MALE	MONTSERRADO	MONROVIA	COMPLETED	2014-12-19	2014-12-11	1100B1	14	1	12	2014	12	2014	8	urban	3	0	0	0	0	0	0	0	0	0		0	1	0	0	0	0	0	0	0	0	0	0	0	0	0	0
08F2FC00-0129-40C2-9CFE-8D712E653421	08F2FC00-0129-40C2-9CFE-8D712E653421	0	1	0	0	0	0	FEMALE	MONTSERRADO	MONROVIA	COMPLETED	2014-10-09	2014-10-08	1100B1	21	1	10	2014	10	2014	1	urban	2	0	0	0	0	0	0	0	0	0		0	1	0	0	0	0	0	0	0	0	0	0	0	0	0	0
08F59B58-5798-47D3-B02E-B1BDF99A0AEA	08F59B58-5798-47D3-B02E-B1BDF99A0AEA	0	1	0	0	0	0	MALE	MONTSERRADO	MONROVIA	COMPLETED	2014-12-18	2014-12-11	1600	15	1	12	2014	12	2014	7	urban	3	0	0	0	0	0	0	0	0	0		0	1	0	0	0	0	0	0	0	0	0	0	0	0	0	0
08F6FD1E-0359-4A48-B625-E40EE165DB5B	08F6FD1E-0359-4A48-B625-E40EE165DB5B	0	0	1	0	0	0	FEMALE	MONTSERRADO	MONROVIA	COMPLETED	2014-09-11	2014-09-10		21	1	9	2014	9	2014	1	urban	2	0	0	0	0	0	0	0	0	0		0	0	1	0	0	0	0	0	0	0	0	0	0	0	0	0
08F848E4-0B5F-4F88-85DB-E2AE89CC2A83	08F848E4-0B5F-4F88-85DB-E2AE89CC2A83	1	0	0	0	0	0	MALE	MARGIBI	KAKATA	COMPLETED		2014-09-17		21	1			9	2014		urban	2	0	0	0	0	0	0	0	0	0		1	0	0	0	0	0	0	0	0	0	0	0	0	0	0	0
08F86530-0793-4EAF-AD5C-DF8A83F1E7F3	08F86530-0793-4EAF-AD5C-DF8A83F1E7F3	0	0	0	0	0	0	MALE	MONTSERRADO	MONROVIA	COMPLETED	2014-10-14	2014-10-09		21	0	10	2014	10	2014	5	urban	2	0	0	0	0	0	0	0	0	0								0	0	0	0	0	0	0	0	0	0
08F91757-A10D-49A9-AD8E-EE83579A13C2	08F91757-A10D-49A9-AD8E-EE83579A13C2	0	0	0	0	0	0	FEMALE	MARGIBI	MAMBA KABA	COMPLETED	2014-10-29	2014-10-29		21	0	10	2014	10	2014	0	rural	2	0	0	0	0	0	0	0	0	0								0	0	0	0	0	0	0	0	0	0
08FC0E3B-8939-40AA-B773-680A9BD7B796	08FC0E3B-8939-40AA-B773-680A9BD7B796	1	1	0	0	0	0	MALE	MONTSERRADO	MONROVIA	COMPLETED	2014-10-14	2014-10-08	1400	17	2	10	2014	10	2014	6	urban	2	0	0	0	0	0	0	0	0	0		1	1	0	0	0	0	0	0	0	0	0	0	0	0	0	0
08FDBAEE-F1A1-4A21-BAAD-BC1C75CB7397	08FDBAEE-F1A1-4A21-BAAD-BC1C75CB7397	0	1	0	0	0	0	MALE	MONTSERRADO	CAREYSBURG	COMPLETED	2014-10-13	2014-10-13	1700	21	1	10	2014	10	2014	0	rural	2	0	0	0	0	0	0	0	0	0		0	1	0	0	0	0	0	0	0	0	0	0	0	0	0	0
08FF26A3-3792-4DE5-A82A-10F8D07C9299	08FF26A3-3792-4DE5-A82A-10F8D07C9299	0	0	0	1	0	0	MALE	MONTSERRADO	MONROVIA	COMPLETED	2015-01-02	2015-01-01	100	18	1	1	2015	1	2015	1	urban	3	0	0	0	0	0	0	0	0	0		0	0	0	1	0	0	0	0	0	0	0	0	0	0	0	0
09066252-B2B8-42AC-BFDB-3B8AA256A6FB	09066252-B2B8-42AC-BFDB-3B8AA256A6FB	0	0	0	0	0	0	FEMALE	MONTSERRADO	CAREYSBURG	COMPLETED	2014-10-13	2014-10-13	1700	21	0	10	2014	10	2014	0	rural	2	0	0	0	0	0	0	0	0	0								0	0	0	0	0	0	0	0	0	0
09076BAA-96E9-4E98-A380-4969497AF0A1	09076BAA-96E9-4E98-A380-4969497AF0A1	0	0	1	0	0	0	MALE	MONTSERRADO	MONROVIA	COMPLETED	2014-10-28	2014-10-11	1200	6	1	10	2014	10	2014	17	urban	2	0	0	0	0	0	0	0	0	0		0	0	1	0	0	0	0	0	0	0	0	0	0	0	0	0
09086EA3-4464-44E1-B6E5-59687047191C	09086EA3-4464-44E1-B6E5-59687047191C	1	1	1	1	0	0	FEMALE	MONTSERRADO	COMMONWEALTH	COMPLETED	2014-12-21	2014-12-16	1500	17	4	12	2014	12	2014	5	rural	3	0	0	0	0	0	0	0	0	0		1	1	1	1	0	0	0	0	0	0	0	0	0	0	0	0
090B1842-2E2D-4055-9A58-A246E8C66137	090B1842-2E2D-4055-9A58-A246E8C66137	0	1	1	1	0	0	FEMALE	MONTSERRADO	MONROVIA	COMPLETED	2014-11-12	2014-11-12	800	21	3	11	2014	11	2014	0	urban	2	0	0	0	0	0	0	0	0	0		0	1	1	1	0	0	0	0	0	0	0	0	0	0	0	0
090B6E36-A3D0-4413-9266-DA03C218B6B0	090B6E36-A3D0-4413-9266-DA03C218B6B0	1	0	0	0	0	0	FEMALE	MARGIBI	MAMBA KABA	COMPLETED	2014-09-10	2014-09-10			1	9	2014	9	2014	0	rural	2											1	0	0	0	0	0
090E385A-B0FC-4610-9E8C-82FC08DB994E	090E385A-B0FC-4610-9E8C-82FC08DB994E	1	1	0	0	0	0	FEMALE	MONTSERRADO	MONROVIA	COMPLETED	2014-10-24	2014-10-19	1300	18	2	10	2014	10	2014	5	urban	2	0	0	0	0	0	0	0	0	0		1	1	0	0	0	0	0	0	0	0	0	0	0	0	0	0
090F7D93-86CA-4590-A7BB-954FF4D498BA	090F7D93-86CA-4590-A7BB-954FF4D498BA	1	1	1	1	0	0	MALE	MONTSERRADO	MONROVIA	COMPLETED	2014-09-12	2014-09-11	1400	21	4	9	2014	9	2014	1	urban	2	0	0	0	0	0	0	0	0	0		1	1	1	1	0	0	0	0	0	0	0	0	0	0	0	0
09147D82-F0A3-47D0-AF33-37BCA036D704	09147D82-F0A3-47D0-AF33-37BCA036D704	0	1	0	1	0	0	MALE	MONTSERRADO	MONROVIA	COMPLETED	2014-12-27	2014-12-25	1300	21	2	12	2014	12	2014	2	urban	3	0	0	0	0	0	0	0	0	0		0	1	0	1	0	0	0	0	0	0	0	0	0	0	0	0
0918FEC1-378C-44A5-9C4B-A058CD0394AB	0918FEC1-378C-44A5-9C4B-A058CD0394AB	1	1	0	0	0	0	FEMALE	MONTSERRADO	MONROVIA	COMPLETED	2015-03-20	2015-03-19		21	2	3	2015	3	2015	1	urban	4	0	0	0	0	0	0	0	0	0		1	1	0	0	0	0	0	0	0	0	0	0	0	0	0	0
091B363C-3D72-4C5F-89E3-4AA017024DC2	091B363C-3D72-4C5F-89E3-4AA017024DC2	1	1	0	0	0	0	FEMALE	MONTSERRADO	MONROVIA	COMPLETED	2014-09-16	2014-09-10	1300	17	2	9	2014	9	2014	6	urban	2	0	0	0	0	0	0	0	0	0		1	1	0	0	0	0	0	0	0	0	0	0	0	0	0	0
091CFC42-DF6E-49D5-B903-8A64DBFF88FC	091CFC42-DF6E-49D5-B903-8A64DBFF88FC	1	1	0	1	0	0	MALE	MONTSERRADO	MONROVIA	COMPLETED	2014-08-23	2014-08-23		21	3	8	2014	8	2014	0	urban	2	0	0	0	0	0	0	0	0	0		1	1	0	1	0	0	0	0	0	0	0	0	0	0	0	0
091EC1B5-FEDC-42EC-9218-3EB72E33DB67	091EC1B5-FEDC-42EC-9218-3EB72E33DB67	0	1	0	0	0	0	MALE	MONTSERRADO	MONROVIA	COMPLETED	2014-12-09	2014-12-01		21	1	12	2014	12	2014	8	urban	3	0	0	0	0	0	0	0	0	0		0	1	0	0	0	0	0	0	0	0	0	0	0	0	0	0
09224739-A5B8-4C01-A45A-76BCA7E87EC0	09224739-A5B8-4C01-A45A-76BCA7E87EC0	0	1	0	0	0	0	MALE	MONTSERRADO	MONROVIA	COMPLETED	2014-10-13	2014-10-12	100	21	1	10	2014	10	2014	1	urban	2	0	0	0	0	0	0	0	0	0		0	1	0	0	0	0	0	0	0	0	0	0	0	0	0	0
09230FA6-2A27-4CEA-97B0-E395F26C6774	09230FA6-2A27-4CEA-97B0-E395F26C6774	0	1	0	0	0	0	MALE	MONTSERRADO	MONROVIA	COMPLETED	2014-12-19	2014-12-11	1100B1	14	1	12	2014	12	2014	8	urban	3	0	0	0	0	0	0	0	0	0		0	1	0	0	0	0	0	0	0	0	0	0	0	0	0	0
092409B9-617B-47FC-A2E3-2A7FB5EF0CE1	092409B9-617B-47FC-A2E3-2A7FB5EF0CE1	0	0	1	0	0	0	FEMALE	MONTSERRADO	MONROVIA	COMPLETED	2014-10-27	2014-10-26		21	1	10	2014	10	2014	1	urban	2	0	0	0	0	0	0	0	0	0		0	0	1	0	0	0	0	0	0	0	0	0	0	0	0	0
09288381-84CA-49DC-9B76-1831415B7E46	09288381-84CA-49DC-9B76-1831415B7E46	0	1	1	1	0	0	MALE	MONTSERRADO	MONROVIA	COMPLETED	2014-10-22	2014-10-21	100	21	3	10	2014	10	2014	1	urban	2	0	0	0	0	0	0	0	0	0		0	1	1	1	0	0	0	0	0	0	0	0	0	0	0	0
092896A3-C0F3-44CF-8B01-0FF1A9BCB8D3	092896A3-C0F3-44CF-8B01-0FF1A9BCB8D3	0	0	0	0	0	0	MALE	MONTSERRADO	MONROVIA	COMPLETED	2014-11-12	2014-11-12	500	21	0	11	2014	11	2014	0	urban	2	0	0	0	0	0	0	0	0	0								0	0	0	0	0	0	0	0	0	0
092E70AF-3386-45D1-8D44-AB21D0FF811E	092E70AF-3386-45D1-8D44-AB21D0FF811E	0	0	0	0	0	0	MALE	MONTSERRADO	MONROVIA	DROPPED	2015-03-07	2015-03-04	100	5	0	3	2015	3	2015	3	urban	4	0	0	0	0	0	0	0	0	0								0	0	0	0	0	0	0	0	0	0
09303E11-4F27-4B83-982F-DE5FE2A8B1FF	09303E11-4F27-4B83-982F-DE5FE2A8B1FF	0	0	0	0	0	0	FEMALE	MONTSERRADO	MONROVIA	COMPLETED	2014-10-05	2014-10-05	1100B2	21	0	10	2014	10	2014	0	urban	2	0	0	0	0	0	0	0	0	0								0	0	0	0	0	0	0	0	0	0
09355FFC-B470-4C93-BDF3-9C54E47D7E3C	09355FFC-B470-4C93-BDF3-9C54E47D7E3C	0	0	1	0	0	0	MALE	MONTSERRADO	MONROVIA	COMPLETED	2015-02-14	2015-02-13		21	1	2	2015	2	2015	1	urban	3	0	0	0	0	0	0	0	0	0		0	0	1	0	0	0	0	0	0	0	0	0	0	0	0	0
0937A036-FAC7-437E-8026-210FF72DC247	0937A036-FAC7-437E-8026-210FF72DC247	1	1	1	0	0	0	FEMALE	MONTSERRADO	MONROVIA	COMPLETED	2014-09-26	2014-09-25		21	3	9	2014	9	2014	1	urban	2	0	0	0	0	0	0	0	0	0		1	1	1	0	0	0	0	0	0	0	0	0	0	0	0	0
093935D1-FD35-45FB-BD79-E84C68B6235E	093935D1-FD35-45FB-BD79-E84C68B6235E	1	1	1	1	0	0	FEMALE	MARGIBI	GIBI	COMPLETED	2014-10-16	2014-10-16		21	4	10	2014	10	2014	0	rural	2	0	2	3	0	0	3	0	0	0		1	1	1	1	0	0	3	1	0	1	1	0	0	1	0	0
093BB564-F98A-489D-AB4D-5824604E80DB	093BB564-F98A-489D-AB4D-5824604E80DB	1	1	0	0	0	0	FEMALE	MONTSERRADO	MONROVIA	COMPLETED	2014-09-12	2014-09-10		17	2	9	2014	9	2014	2	urban	2	0	0	0	0	0	0	0	0	0		1	1	0	0	0	0	0	0	0	0	0	0	0	0	0	0
093E57DF-4BE6-443C-A0B4-9ABF3DCC74DB	093E57DF-4BE6-443C-A0B4-9ABF3DCC74DB	0	0	0	0	0	0	MALE	MONTSERRADO	MONROVIA	COMPLETED	2014-09-17	2014-09-11	900	21	0	9	2014	9	2014	6	urban	2	0	0	0	0	0	0	0	0	0								0	0	0	0	0	0	0	0	0	0
093F43AB-90C5-49FF-8C43-15A0B2411EE1	093F43AB-90C5-49FF-8C43-15A0B2411EE1	0	0	0	0	0	0	FEMALE	MONTSERRADO	MONROVIA	COMPLETED	2014-11-06	2014-10-30	600	17	0	11	2014	10	2014	7	urban	2	0	0	0	0	0	0	0	0	0								0	0	0	0	0	0	0	0	0	0
0942AC2C-025D-4441-B2BF-65E5AD92D3DB	0942AC2C-025D-4441-B2BF-65E5AD92D3DB	0	0	0	0	0	0	MALE	MONTSERRADO	MONROVIA	COMPLETED	2014-10-13	2014-10-11		21	0	10	2014	10	2014	2	urban	2	0	0	0	0	0	0	0	0	0								0	0	0	0	0	0	0	0	0	0
09457318-E97D-4BDD-B382-1129268F81C1	09457318-E97D-4BDD-B382-1129268F81C1	0	0	0	0	0	0	MALE	MONTSERRADO	MONROVIA	DROPPED	2015-02-15	2015-02-14	400	6	0	2	2015	2	2015	1	urban	3	0	0	0	0	0	0	0	0	0								0	0	0	0	0	0	0	0	0	0
0945DAC0-4C21-4155-ACC8-379958E9846C	0945DAC0-4C21-4155-ACC8-379958E9846C	1	1	1	1	0	0	MALE	MARGIBI	KAKATA	COMPLETED	2014-08-29	2014-08-26		21	4	8	2014	8	2014	3	urban	2	0	0	0	0	0	0	0	0	0		1	1	1	1	0	0	0	0	0	0	0	0	0	0	0	0
0946E7EC-07A3-46EC-BBED-8D300C63FF8A	0946E7EC-07A3-46EC-BBED-8D300C63FF8A	0	0	1	0	0	0	FEMALE	MONTSERRADO	MONROVIA	COMPLETED	2014-10-13	2014-10-12		21	1	10	2014	10	2014	1	urban	2	0	0	0	0	0	0	0	0	0		0	0	1	0	0	0	0	0	0	0	0	0	0	0	0	0
09477823-EBBE-462B-A460-4D962691A7C8	09477823-EBBE-462B-A460-4D962691A7C8	0	0	0	0	0	1	FEMALE	MONTSERRADO	CAREYSBURG	COMPLETED	2014-09-27	2014-09-27	1700	21	1	9	2014	9	2014	0	rural	2	0	0	0	0	0	0	0	0	0		0	0	0	0	0	1	0	0	0	0	0	0	0	0	0	0
094ABC8B-2FC1-4183-8CAC-6B7438F36F38	094ABC8B-2FC1-4183-8CAC-6B7438F36F38	0	0	0	0	0	0	MALE	MARGIBI	KAKATA	COMPLETED		2014-12-08		21	0			12	2014		urban	3	0	0	0	0	0	0	0	0	0								0	0	0	0	0	0	0	0	0	0
094AC1C3-3372-4854-94B2-3A924BEBA338	094AC1C3-3372-4854-94B2-3A924BEBA338	1	0	0	0	0	0	MALE	MONTSERRADO	MONROVIA	COMPLETED	2014-12-17	2014-12-16	300	21	1	12	2014	12	2014	1	urban	3	0	0	0	0	0	0	0	0	0		1	0	0	0	0	0	0	0	0	0	0	0	0	0	0	0
094F25E3-1994-4FCD-B38C-0B52A6273D93	094F25E3-1994-4FCD-B38C-0B52A6273D93	0	0	0	0	0	0	MALE	MONTSERRADO	MONROVIA	DROPPED	2015-01-09	2015-01-06	300	11	0	1	2015	1	2015	3	urban	3	0	0	0	0	0	0	0	0	0								0	0	0	0	0	0	0	0	0	0
09571E06-B9D0-46B5-BEDE-9E07159E334B	09571E06-B9D0-46B5-BEDE-9E07159E334B	0	0	1	0	0	0	FEMALE	MONTSERRADO	CAREYSBURG	COMPLETED	2014-10-13	2014-10-13	1700	21	1	10	2014	10	2014	0	rural	2	0	0	0	0	0	0	0	0	0		0	0	1	0	0	0	0	0	0	0	0	0	0	0	0	0
09594EB1-025A-4A60-BF70-CBFA4EF62D3F	09594EB1-025A-4A60-BF70-CBFA4EF62D3F	0	1	0	0	0	0	FEMALE	MONTSERRADO	MONROVIA	COMPLETED	2014-10-22	2014-10-18	900	18	1	10	2014	10	2014	4	urban	2	0	0	0	0	0	0	0	0	0		0	1	0	0	0	0	0	0	0	0	0	0	0	0	0	0
095C13DE-4C49-4EE5-9DF7-A4A90A209AB5	095C13DE-4C49-4EE5-9DF7-A4A90A209AB5	0	0	0	0	0	0	MALE	MONTSERRADO	MONROVIA	COMPLETED	2014-08-23	2014-08-23		21	0	8	2014	8	2014	0	urban	2	0	0	0	0	0	0	0	0	0								0	0	0	0	0	0	0	0	0	0
095EDA0F-ADCF-41A8-A0C2-749D76689EBF	095EDA0F-ADCF-41A8-A0C2-749D76689EBF	0	0	0	0	0	0	FEMALE	MONTSERRADO	MONROVIA	COMPLETED	2014-07-28	2014-07-10		14	0	7	2014	7	2014	18	urban	1	0	0	0	0	0	0	0	0	0								0	0	0	0	0	0	0	0	0	0
095FEFDF-010F-4637-9E46-3DAAE341F615	095FEFDF-010F-4637-9E46-3DAAE341F615	1	1	1	0	0	0	FEMALE	MONTSERRADO	COMMONWEALTH	COMPLETED	2014-10-04	2014-10-03	1500	21	3	10	2014	10	2014	1	rural	2	0	0	0	0	0	0	0	0	0		1	1	1	0	0	0	0	0	0	0	0	0	0	0	0	0
0964F258-07E0-4856-AF31-5A0D1C3F77C6	0964F258-07E0-4856-AF31-5A0D1C3F77C6	1	0	0	1	0	0	MALE	MONTSERRADO	MONROVIA	COMPLETED	2014-11-15	2014-11-15		11	2	11	2014	11	2014	0	urban	2	0	0	0	0	0	0	0	0	0		1	0	0	1	0	0	0	0	0	0	0	0	0	0	0	0
09666780-8E42-4AA7-876E-BAA1C342CA2D	09666780-8E42-4AA7-876E-BAA1C342CA2D	1	1	1	0	0	0	FEMALE	MONTSERRADO	MONROVIA	COMPLETED	2014-08-10	2014-08-07	1100B2	19	3	8	2014	8	2014	3	urban	1	0	0	0	0	0	0	0	0	0		1	1	1	0	0	0	0	0	0	0	0	0	0	0	0	0
0966A733-1363-4315-B286-333B893B6EE7	0966A733-1363-4315-B286-333B893B6EE7	1	1	0	0	0	0	FEMALE	MONTSERRADO	MONROVIA	COMPLETED	2014-09-13	2014-09-12		12	2	9	2014	9	2014	1	urban	2	0	0	0	0	0	0	0	0	0		1	1	0	0	0	0	0	0	0	0	0	0	0	0	0	0
096975F0-927B-4454-8537-E2FE0091C47A	096975F0-927B-4454-8537-E2FE0091C47A	1	1	1	1	0	0	MALE	MONTSERRADO	COMMONWEALTH	COMPLETED	2014-11-09	2014-11-07	1500	21	4	11	2014	11	2014	2	rural	2	0	0	0	0	0	0	0	0	0		1	1	1	1	0	0	0	0	0	0	0	0	0	0	0	0
096D084A-B60B-4AAF-A35A-7DF29AC9663A	096D084A-B60B-4AAF-A35A-7DF29AC9663A	0	1	0	0	0	0	MALE	MONTSERRADO	MONROVIA	DROPPED	2015-01-03	2015-01-02	1900	9	1	1	2015	1	2015	1	rural	3	0	0	0	0	0	0	0	0	0		0	1	0	0	0	0	0	0	0	0	0	0	0	0	0	0
0972B88B-2605-430A-AFB8-67065F7F5D99	0972B88B-2605-430A-AFB8-67065F7F5D99	0	1	0	0	0	0	MALE	MONTSERRADO	MONROVIA	DROPPED	2014-12-03	2014-11-30		11	1	12	2014	11	2014	3	urban	3	0	0	0	0	0	0	0	0	0		0	1	0	0	0	0	0	0	0	0	0	0	0	0	0	0
09738036-69C4-4DF8-B2E1-11A9E824783F	09738036-69C4-4DF8-B2E1-11A9E824783F	0	0	0	0	0	0	MALE	MONTSERRADO	MONROVIA	COMPLETED	2014-10-29	2014-10-28		21	0	10	2014	10	2014	1	urban	2	0	0	0	0	0	0	0	0	0								0	0	0	0	0	0	0	0	0	0
09752789-2717-4416-B6F5-7F5D2BD49E07	09752789-2717-4416-B6F5-7F5D2BD49E07	0	1	0	0	0	0	FEMALE	MONTSERRADO	MONROVIA	COMPLETED	2015-01-01	2014-12-27	1100B1	17	1	1	2015	12	2014	5	urban	3	0	0	0	0	0	0	0	0	0		0	1	0	0	0	0	0	0	0	0	0	0	0	0	0	0
09868167-17A2-49A5-A0BD-45BA07B7019F	09868167-17A2-49A5-A0BD-45BA07B7019F	0	0	0	1	0	0	FEMALE	MARGIBI	KAKATA	COMPLETED	2014-10-30	2014-10-30		21	1	10	2014	10	2014	0	urban	2	0	0	0	0	0	0	0	0	0		0	0	0	1	0	0	0	0	0	0	0	0	0	0	0	0
09868919-2225-4361-B520-2598B792729F	09868919-2225-4361-B520-2598B792729F	0	0	0	0	0	0	MALE	MONTSERRADO	MONROVIA	UNKNOWN	2014-12-03	2014-12-02	100	6	0	12	2014	12	2014	1	urban	3	0	0	0	0	0	0	0	0	0								0	0	0	0	0	0	0	0	0	0
0986BBCC-5B3A-4FC1-93D8-44B191951A03	0986BBCC-5B3A-4FC1-93D8-44B191951A03	0	0	0	0	0	0	FEMALE	MONTSERRADO	MONROVIA	COMPLETED	2014-10-19	2014-10-18	400	21	0	10	2014	10	2014	1	urban	2	0	0	0	0	0	0	0	0	0								0	0	0	0	0	0	0	0	0	0
0986F189-8313-4600-9532-8BFB95B3DA5D	0986F189-8313-4600-9532-8BFB95B3DA5D	1	0	0	0	0	0	FEMALE	MONTSERRADO	MONROVIA	COMPLETED	2014-10-16	2014-10-15	1600	21	1	10	2014	10	2014	1	urban	2	0	0	0	0	0	0	0	0	0		1	0	0	0	0	0	0	0	0	0	0	0	0	0	0	0
0987DA6A-E770-4831-9E6C-67DA962A9393	0987DA6A-E770-4831-9E6C-67DA962A9393	1	1	1	1	0	0	FEMALE	MONTSERRADO	MONROVIA	COMPLETED	2014-12-23	2014-12-23	1100A1	21	4	12	2014	12	2014	0	urban	3	0	0	0	0	0	0	0	0	0		1	1	1	1	0	0	0	0	0	0	0	0	0	0	0	0
09888EAF-7276-4C1F-A14C-E95F0B922D5E	09888EAF-7276-4C1F-A14C-E95F0B922D5E	0	0	1	0	0	0	MALE	MONTSERRADO	MONROVIA	DROPPED	2015-01-15	2015-01-14	1200	5	1	1	2015	1	2015	1	urban	3	0	0	0	0	0	0	0	0	0		0	0	1	0	0	0	0	0	0	0	0	0	0	0	0	0
0988C293-4215-4E69-8111-ECA1A3069E35	0988C293-4215-4E69-8111-ECA1A3069E35	0	0	1	0	0	0	FEMALE	MONTSERRADO	MONROVIA	COMPLETED	2014-08-10	2014-08-07	1100B2	19	1	8	2014	8	2014	3	urban	1	0	0	0	0	0	0	0	0	0		0	0	1	0	0	0	0	0	0	0	0	0	0	0	0	0
0989AA10-F229-4BDD-B2D7-EE8220D10F68	0989AA10-F229-4BDD-B2D7-EE8220D10F68	0	0	0	0	0	0	FEMALE	MONTSERRADO	MONROVIA	COMPLETED	2014-07-28	2014-07-10	1300	14	0	7	2014	7	2014	18	urban	1	0	0	0	0	0	0	0	0	0								0	0	0	0	0	0	0	0	0	0
098AB671-2ADD-47F7-A49A-3E2CFFEF71D4	098AB671-2ADD-47F7-A49A-3E2CFFEF71D4	0	1	0	1	0	0	FEMALE	MONTSERRADO	MONROVIA	COMPLETED	2014-11-28	2014-11-27	800	21	2	11	2014	11	2014	1	urban	3	0	0	0	0	0	0	0	0	0		0	1	0	1	0	0	0	0	0	0	0	0	0	0	0	0
098F836A-CFE8-4630-8221-A41308E513FA	098F836A-CFE8-4630-8221-A41308E513FA	0	1	0	0	0	0	MALE	MARGIBI	GIBI	COMPLETED		2014-10-29		21	1			10	2014		rural	2	0	0	0	0	0	0	0	0	0		0	1	0	0	0	0	0	0	0	0	0	0	0	0	0	0
09915430-FB20-44D6-A121-E16BDA7B8427	09915430-FB20-44D6-A121-E16BDA7B8427	1	1	0	0	0	0	MALE	MONTSERRADO	MONROVIA	COMPLETED	2014-10-02	2014-09-18		9	2	10	2014	9	2014	14	urban	2	0	0	0	0	0	0	0	0	0		1	1	0	0	0	0	0	0	0	0	0	0	0	0	0	0
09920E1C-DE6F-475B-8880-D0B2098C1A00	09920E1C-DE6F-475B-8880-D0B2098C1A00	0	0	0	0	0	0	FEMALE	MONTSERRADO	CAREYSBURG	UNKNOWN	2014-11-14	2014-11-14	1700	21	0	11	2014	11	2014	0	rural	2	0	0	0	0	0	0	0	0	0								0	0	0	0	0	0	0	0	0	0
099320BA-771A-4E5C-A7A3-14C5F5273922	099320BA-771A-4E5C-A7A3-14C5F5273922	1	0	0	0	0	0	MALE	MONTSERRADO	MONROVIA	COMPLETED	2014-11-02	2014-11-01		21	1	11	2014	11	2014	1	urban	2	0	0	0	0	0	0	0	0	0		1	0	0	0	0	0	0	0	0	0	0	0	0	0	0	0
09961D44-266F-4947-98D1-F3A59FB09893	09961D44-266F-4947-98D1-F3A59FB09893	0	0	0	0	0	0	FEMALE	MONTSERRADO	MONROVIA	RESTARTED	2014-10-01	2014-09-30		4	0	10	2014	9	2014	1	urban	2	0	0	0	0	0	0	0	0	0								0	0	0	0	0	0	0	0	0	0
0996DAEC-959B-4A3B-9333-D6F9189DE09D	0996DAEC-959B-4A3B-9333-D6F9189DE09D	0	0	0	0	0	0	MALE	MONTSERRADO	MONROVIA	RESTARTED	2014-12-24	2014-12-24		11	0	12	2014	12	2014	0	urban	3	0	0	0	0	0	0	0	0	0								0	0	0	0	0	0	0	0	0	0
099C8D79-1174-4380-9462-EC30EF2F4C5E	099C8D79-1174-4380-9462-EC30EF2F4C5E	0	0	0	0	0	0	MALE	MONTSERRADO	MONROVIA	COMPLETED	2015-01-12	2015-01-10		12	0	1	2015	1	2015	2	urban	3	0	0	0	0	0	0	0	0	0								0	0	0	0	0	0	0	0	0	0
099CF8FC-9068-4AC1-AA4E-0A0999B65671	099CF8FC-9068-4AC1-AA4E-0A0999B65671	0	0	0	1	0	0	FEMALE	MONTSERRADO	MONROVIA	COMPLETED	2014-10-20	2014-10-19	100	21	1	10	2014	10	2014	1	urban	2	0	0	0	0	0	0	0	0	0		0	0	0	1	0	0	0	0	0	0	0	0	0	0	0	0
099FE710-EC65-443F-BE30-B97E4372320A	099FE710-EC65-443F-BE30-B97E4372320A	1	1	0	0	0	0	FEMALE	MONTSERRADO	MONROVIA	COMPLETED	2014-11-17	2014-11-13		19	2	11	2014	11	2014	4	urban	3	0	0	0	0	0	0	0	0	0		1	1	0	0	0	0	0	0	0	0	0	0	0	0	0	0
09A068A8-9F1B-448D-8D47-99C49400E46B	09A068A8-9F1B-448D-8D47-99C49400E46B	0	0	0	0	0	0	MALE	MONTSERRADO	MONROVIA	COMPLETED	2014-09-04	2014-08-29		17	0	9	2014	8	2014	6	urban	2	0	0	0	0	0	0	0	0	0								0	0	0	0	0	0	0	0	0	0
09A0F186-6355-4EA6-8485-291D5A102438	09A0F186-6355-4EA6-8485-291D5A102438	1	1	0	0	0	0	MALE	MONTSERRADO	MONROVIA	COMPLETED	2014-08-23	2014-08-22	100	21	2	8	2014	8	2014	1	urban	2	0	0	0	0	0	0	0	0	0		1	1	0	0	0	0	0	0	0	0	0	0	0	0	0	0
09A55498-140C-4DA9-95AA-13BC7006A466	09A55498-140C-4DA9-95AA-13BC7006A466	0	1	1	0	0	0	MALE	MONTSERRADO	MONROVIA	DROPPED	2015-04-06	2015-04-01		10	2	4	2015	4	2015	5	urban	4	0	0	0	0	0	0	0	0	0		0	1	1	0	0	0	0	0	0	0	0	0	0	0	0	0
09A55F0F-5760-4628-930D-8A87E9377496	09A55F0F-5760-4628-930D-8A87E9377496	1	1	0	0	0	0	FEMALE	MONTSERRADO	MONROVIA	COMPLETED	2014-11-28	2014-11-27	800	21	2	11	2014	11	2014	1	urban	3	0	0	0	0	0	0	0	0	0		1	1	0	0	0	0	0	0	0	0	0	0	0	0	0	0
09A68F37-5963-4117-85E8-933BA224830B	09A68F37-5963-4117-85E8-933BA224830B	0	1	0	1	0	0	MALE	BONG	PANTA KPAII	LOST TO FOLLOW-UP	2014-09-20	2014-09-19		1	2	9	2014	9	2014	1	rural	2	0	0	0	0	0	0	0	0	0		0	1	0	1	0	0	0	0	0	0	0	0	0	0	0	0
09A81CEB-F1E7-4605-A41C-5118724E374D	09A81CEB-F1E7-4605-A41C-5118724E374D	0	0	0	0	0	0	FEMALE	MONTSERRADO	MONROVIA	COMPLETED	2014-12-23	2014-12-22		21	0	12	2014	12	2014	1	urban	3	0	0	0	0	0	0	0	0	0								0	0	0	0	0	0	0	0	0	0
09A9B23C-97F2-4DD1-AF01-234F5AD3E81E	09A9B23C-97F2-4DD1-AF01-234F5AD3E81E	0	1	0	0	0	0	MALE	MONTSERRADO	MONROVIA	COMPLETED	2015-02-10	2015-02-03	1100B1	15	1	2	2015	2	2015	7	urban	3	0	0	0	0	0	0	0	0	0		0	1	0	0	0	0	0	0	0	0	0	0	0	0	0	0
09AA5176-D160-4F5D-88ED-EE144BB6D16E	09AA5176-D160-4F5D-88ED-EE144BB6D16E	0	1	0	0	0	0	MALE	MONTSERRADO	MONROVIA	COMPLETED	2014-09-29	2014-09-27	1100B2	21	1	9	2014	9	2014	2	urban	2	0	0	0	0	0	0	0	0	0		0	1	0	0	0	0	0	0	0	0	0	0	0	0	0	0
09B21CC5-FA90-4C62-BB1E-290027C82FCD	09B21CC5-FA90-4C62-BB1E-290027C82FCD	0	1	0	1	0	0	MALE	MONTSERRADO	MONROVIA	UNKNOWN	2014-08-02	2014-07-25	1100A2	2	2	8	2014	7	2014	8	urban	1	0	0	0	0	0	0	0	0	0		0	1	0	1	0	0	0	0	0	0	0	0	0	0	0	0
09B52007-050F-4C38-AD40-8531A6D235AF	09B52007-050F-4C38-AD40-8531A6D235AF	0	0	0	0	0	0	FEMALE	MONTSERRADO	MONROVIA	COMPLETED	2014-09-04	2014-09-01	300	20	0	9	2014	9	2014	3	urban	2	0	0	0	0	0	0	0	0	0								0	0	0	0	0	0	0	0	0	0
09BD3AEA-2438-4051-896F-D5EDBCE65BAF	09BD3AEA-2438-4051-896F-D5EDBCE65BAF	1	1	1	1	0	0	FEMALE	MONTSERRADO	COMMONWEALTH	COMPLETED	2014-08-30	2014-08-29	1500	20	4	8	2014	8	2014	1	rural	2	0	0	0	0	0	0	0	0	0		1	1	1	1	0	0	0	0	0	0	0	0	0	0	0	0
09BEDFB5-1C16-44B1-B795-FCD5E713DB1B	09BEDFB5-1C16-44B1-B795-FCD5E713DB1B	0	0	0	0	0	0	FEMALE	MONTSERRADO	CAREYSBURG	COMPLETED	2014-10-13	2014-10-13	1700	21	0	10	2014	10	2014	0	rural	2	0	0	0	0	0	0	0	0	0								0	0	0	0	0	0	0	0	0	0
09C0E343-0E9A-42ED-851E-0F360BF99E33	09C0E343-0E9A-42ED-851E-0F360BF99E33	0	0	1	0	0	0	FEMALE	MONTSERRADO	MONROVIA	COMPLETED	2014-10-05	2014-10-04	200		1	10	2014	10	2014	1	urban	2											0	0	1	0	0	0
09C22C9C-CA7F-4B31-81BB-6B7100F1A4E2	09C22C9C-CA7F-4B31-81BB-6B7100F1A4E2	0	0	0	0	0	0	FEMALE	MONTSERRADO	MONROVIA	COMPLETED	2014-09-24	2014-09-21	300	20	0	9	2014	9	2014	3	urban	2	0	0	0	0	0	0	0	0	0								0	0	0	0	0	0	0	0	0	0
09C6B406-B885-4BBE-B8E8-6AA3F8E6251F	09C6B406-B885-4BBE-B8E8-6AA3F8E6251F	0	1	0	0	0	0	MALE	MARGIBI	MAMBA KABA	COMPLETED	2014-10-10	2014-10-10		21	1	10	2014	10	2014	0	rural	2	0	0	0	0	0	0	0	0	0		0	1	0	0	0	0	0	0	0	0	0	0	0	0	0	0
09C904D9-EB83-4338-BF08-EAD0E1C70003	09C904D9-EB83-4338-BF08-EAD0E1C70003	0	1	1	0	0	0	MALE	MONTSERRADO	MONROVIA	COMPLETED	2014-08-07	2014-07-31	1100B1	15	2	8	2014	7	2014	7	urban	1	0	0	0	0	0	0	0	0	0		0	1	1	0	0	0	0	0	0	0	0	0	0	0	0	0
09CAA462-4DD2-428A-B110-D227B51BBF31	09CAA462-4DD2-428A-B110-D227B51BBF31	0	0	0	0	0	0	FEMALE	MONTSERRADO	MONROVIA	COMPLETED	2014-11-10	2014-11-09	1600	21	0	11	2014	11	2014	1	urban	2	0	0	0	0	0	0	0	0	0								0	0	0	0	0	0	0	0	0	0
09CAAEF1-077A-42A3-B99C-C6E0A7693F12	09CAAEF1-077A-42A3-B99C-C6E0A7693F12	0	0	0	0	0	0	MALE	MONTSERRADO	MONROVIA	DROPPED	2015-02-17	2015-02-17	1300	3	0	2	2015	2	2015	0	urban	3	0	0	0	0	0	0	0	0	0								0	0	0	0	0	0	0	0	0	0
09CDB658-3C4F-45F8-B28A-FD20D4B01BAA	09CDB658-3C4F-45F8-B28A-FD20D4B01BAA	0	1	0	0	0	0	FEMALE	MONTSERRADO	MONROVIA	COMPLETED	2014-10-09	2014-10-08	1100B1	21	1	10	2014	10	2014	1	urban	2	0	0	0	0	0	0	0	0	0		0	1	0	0	0	0	0	0	0	0	0	0	0	0	0	0
09D271BC-015F-41EE-AE47-04EAA8820B24	09D271BC-015F-41EE-AE47-04EAA8820B24	0	1	0	0	0	0	MALE	MONTSERRADO	CAREYSBURG	COMPLETED	2014-10-04	2014-10-04	1700	21	1	10	2014	10	2014	0	rural	2	0	0	0	0	0	0	0	0	0		0	1	0	0	0	0	0	0	0	0	0	0	0	0	0	0
09D304D4-F792-412C-8ED8-96A17BD7A0F3	09D304D4-F792-412C-8ED8-96A17BD7A0F3	0	1	0	1	0	0	MALE	MONTSERRADO	ST. PAUL	COMPLETED	2014-09-09	2014-09-09	1900	13	2	9	2014	9	2014	0	rural	2	0	0	0	0	0	0	0	0	0		0	1	0	1	0	0	0	0	0	0	0	0	0	0	0	0
09D5C8F6-C870-4DB3-A302-F5014CF24A4A	09D5C8F6-C870-4DB3-A302-F5014CF24A4A	0	0	0	0	0	0	FEMALE	MONTSERRADO	MONROVIA	COMPLETED	2014-11-28	2014-11-27		21	0	11	2014	11	2014	1	urban	3	0	0	0	0	0	0	0	0	0								0	0	0	0	0	0	0	0	0	0
09DCBDCA-335D-4B7E-A1F5-DF56AF259983	09DCBDCA-335D-4B7E-A1F5-DF56AF259983	0	0	0	0	0	0	FEMALE	MARGIBI	GIBI	COMPLETED	2014-09-25	2014-09-25		21	0	9	2014	9	2014	0	rural	2	0	0	0	0	0	0	0	0	0								0	0	0	0	0	0	0	0	0	0
09E0F393-1F54-45C7-8A7D-12A97F7C7D5C	09E0F393-1F54-45C7-8A7D-12A97F7C7D5C	0	0	0	0	0	0	FEMALE	MARGIBI	GIBI	COMPLETED		2014-08-08		21	0			8	2014		rural	1	0	0	0	0	0	0	0	0	0								0	0	0	0	0	0	0	0	0	0
09E20152-0BAD-4740-9FD7-829C56A21FE8	09E20152-0BAD-4740-9FD7-829C56A21FE8	0	0	0	1	0	0	FEMALE	MARGIBI	KAKATA	COMPLETED	2014-09-10	2014-09-09		21	1	9	2014	9	2014	1	urban	2	0	0	0	0	0	0	0	0	0		0	0	0	1	0	0	0	0	0	0	0	0	0	0	0	0
09E24E44-C092-484A-96E3-51026A70D2C8	09E24E44-C092-484A-96E3-51026A70D2C8	1	0	0	0	0	0	FEMALE	MARGIBI	KAKATA	COMPLETED	2014-11-07	2014-11-07		21	1	11	2014	11	2014	0	urban	2	0	0	0	0	0	0	0	0	0		1	0	0	0	0	0	0	0	0	0	0	0	0	0	0	0
09E4A884-26AE-44BE-9F1C-12430ABB6646	09E4A884-26AE-44BE-9F1C-12430ABB6646	0	1	1	1	0	0	MALE	MONTSERRADO	MONROVIA	COMPLETED	2014-09-22	2014-09-21	100	21	3	9	2014	9	2014	1	urban	2	0	0	0	0	0	0	0	0	0		0	1	1	1	0	0	0	0	0	0	0	0	0	0	0	0
09E87A5C-9DAB-48B1-AD7D-FDF50AF507C7	09E87A5C-9DAB-48B1-AD7D-FDF50AF507C7	0	0	0	0	0	0	FEMALE	MONTSERRADO	MONROVIA	COMPLETED	2014-11-11	2014-11-10		21	0	11	2014	11	2014	1	urban	2	0	0	0	0	0	0	0	0	0								0	0	0	0	0	0	0	0	0	0
09ED9D23-02C5-449C-B895-C21E1E9DBF4A	09ED9D23-02C5-449C-B895-C21E1E9DBF4A	0	0	0	0	0	0	FEMALE	MONTSERRADO	TODEE	COMPLETED	2014-09-10	2014-09-10	1800	21	0	9	2014	9	2014	0	rural	2	0	0	0	0	0	0	0	0	0								0	0	0	0	0	0	0	0	0	0
09F01967-FEC0-4ED4-A95D-B57FA33BB82A	09F01967-FEC0-4ED4-A95D-B57FA33BB82A	1	1	0	1	0	0	FEMALE	MONTSERRADO	MONROVIA	COMPLETED	2014-10-22	2014-10-22		21	3	10	2014	10	2014	0	urban	2	0	0	0	0	0	0	0	0	0		1	1	0	1	0	0	0	0	0	0	0	0	0	0	0	0
09F030B5-BFC6-4CC1-93D0-C600BE450BBE	09F030B5-BFC6-4CC1-93D0-C600BE450BBE	1	1	1	1	0	0	MALE	MONTSERRADO	MONROVIA	COMPLETED	2014-12-02	2014-12-02	900	21	4	12	2014	12	2014	0	urban	3	0	0	0	0	0	0	0	0	0		1	1	1	1	0	0	0	0	0	0	0	0	0	0	0	0
09F0311D-C4B3-4D47-BD0C-CC799156F02B	09F0311D-C4B3-4D47-BD0C-CC799156F02B	0	1	0	0	0	0	MALE	MONTSERRADO	MONROVIA	DROPPED	2015-01-18	2015-01-15		4	1	1	2015	1	2015	3	urban	3	0	0	0	0	0	0	0	0	0		0	1	0	0	0	0	0	0	0	0	0	0	0	0	0	0
09F42F51-4E6B-4D1A-B6F2-1333D2D814D5	09F42F51-4E6B-4D1A-B6F2-1333D2D814D5	0	0	0	0	0	0	FEMALE	MARGIBI	MAMBA KABA	COMPLETED	2014-10-17	2014-10-17		21	0	10	2014	10	2014	0	rural	2	0	0	0	0	0	0	0	0	0								0	0	0	0	0	0	0	0	0	0
09F7EEEC-376A-4E9C-BC5F-C348FB33EE1C	09F7EEEC-376A-4E9C-BC5F-C348FB33EE1C	0	0	0	0	0	0	FEMALE	MONTSERRADO	MONROVIA	DROPPED	2015-01-21	2015-01-20	1600	3	0	1	2015	1	2015	1	urban	3	0	0	0	0	0	0	0	0	0								0	0	0	0	0	0	0	0	0	0
09FAC857-2523-4D7E-9134-51F7FA6BFE66	09FAC857-2523-4D7E-9134-51F7FA6BFE66	0	0	0	0	0	0	FEMALE	MARGIBI	KAKATA	RESTARTED	2014-09-29	2014-09-29		8	0	9	2014	9	2014	0	urban	2	0	0	0	0	0	0	0	0	0								0	0	0	0	0	0	0	0	0	0
09FB9D58-798F-45D6-B005-03306B07FD77	09FB9D58-798F-45D6-B005-03306B07FD77	0	1	0	1	0	0	MALE	MONTSERRADO	MONROVIA	COMPLETED	2014-11-20	2014-11-04	100	7	2	11	2014	11	2014	16	urban	3	0	0	0	0	0	0	0	0	0		0	1	0	1	0	0	0	0	0	0	0	0	0	0	0	0
0A0086D6-65F7-4843-809E-D74B64317D15	0A0086D6-65F7-4843-809E-D74B64317D15	1	1	1	1	0	0	MALE	MONTSERRADO	MONROVIA	COMPLETED	2014-12-11	2014-12-10	1600	21	4	12	2014	12	2014	1	urban	3	0	0	0	0	0	0	0	0	0		1	1	1	1	0	0	0	0	0	0	0	0	0	0	0	0
0A015E56-EB77-460C-9D11-A5DF601A76DD	0A015E56-EB77-460C-9D11-A5DF601A76DD	1	0	0	0	0	0	FEMALE	SINOE	GREENVILLE	COMPLETED	2014-10-22	2014-10-19		19	1	10	2014	10	2014	3	urban	2	0	0	0	0	0	0	0	6	0		1	0	0	0	0	0	1	1	0	0	0	0	0	0	0	1
0A02614A-259C-4328-81B5-9239B65B1DA7	0A02614A-259C-4328-81B5-9239B65B1DA7	0	0	0	0	0	0	MALE	MONTSERRADO	MONROVIA	COMPLETED	2014-11-18	2014-11-16		21	0	11	2014	11	2014	2	urban	3	0	0	0	0	0	0	0	0	0								0	0	0	0	0	0	0	0	0	0
0A05A029-2D84-46FD-BDAE-AD1D10568542	0A05A029-2D84-46FD-BDAE-AD1D10568542	0	1	0	0	0	0	FEMALE	MONTSERRADO	MONROVIA	COMPLETED	2014-09-22	2014-09-16	100	17	1	9	2014	9	2014	6	urban	2	0	0	0	0	0	0	0	0	0		0	1	0	0	0	0	0	0	0	0	0	0	0	0	0	0
0A06EBAA-92EE-4CA1-9408-9D2F9751E01E	0A06EBAA-92EE-4CA1-9408-9D2F9751E01E	0	1	0	1	0	0		MONTSERRADO	ST. PAUL	COMPLETED	2014-11-01	2014-10-24	1900	15	2	11	2014	10	2014	8	rural	2	0	0	0	0	0	0	0	0	0		0	1	0	1	0	0	0	0	0	0	0	0	0	0	0	0
0A0828BB-2665-41DE-8EED-52D13FE7F34A	0A0828BB-2665-41DE-8EED-52D13FE7F34A	0	1	0	0	0	0	MALE	MONTSERRADO	MONROVIA	COMPLETED	2014-09-04	2014-09-03		21	1	9	2014	9	2014	1	urban	2	0	0	0	0	0	0	0	0	0		0	1	0	0	0	0	0	0	0	0	0	0	0	0	0	0
0A08378A-69DC-4E05-8BDC-42DEEC4E46D7	0A08378A-69DC-4E05-8BDC-42DEEC4E46D7	0	0	0	0	0	0	FEMALE	MARGIBI	KAKATA	COMPLETED	2014-09-19	2014-09-19		21	0	9	2014	9	2014	0	urban	2	0	0	0	0	0	0	0	0	0								0	0	0	0	0	0	0	0	0	0
0A09430B-B470-4CB2-BBAF-BA97B7713307	0A09430B-B470-4CB2-BBAF-BA97B7713307	0	0	0	0	0	0	FEMALE	MONTSERRADO	MONROVIA	COMPLETED	2014-10-13	2014-10-12		21	0	10	2014	10	2014	1	urban	2	0	0	0	0	0	0	0	0	0								0	0	0	0	0	0	0	0	0	0
0A0C2B29-2F0F-42EB-B149-F36CE2C8A7A7	0A0C2B29-2F0F-42EB-B149-F36CE2C8A7A7	1	0	0	1	0	0	MALE	MONTSERRADO	MONROVIA	COMPLETED	2015-01-02	2015-01-01		21	2	1	2015	1	2015	1	urban	3	0	0	0	0	0	0	0	0	0		1	0	0	1	0	0	0	0	0	0	0	0	0	0	0	0
0A0FA7E1-EDA3-4F20-B7E2-38EFBF9A8806		0	0	0	0	0	0	FEMALE	MARGIBI	MAMBA KABA	SYMPTOMATIC	2014-09-08	2014-09-08			0	9	2014	9	2014	0	rural	2
0A1084F8-7D7A-45EF-9E82-CCF02F8EE3E4	0A1084F8-7D7A-45EF-9E82-CCF02F8EE3E4	1	1	1	1	0	0	FEMALE	MONTSERRADO	MONROVIA	COMPLETED	2014-09-02	2014-08-31		20	4	9	2014	8	2014	2	urban	2	0	0	0	0	0	0	0	0	0		1	1	1	1	0	0	0	0	0	0	0	0	0	0	0	0
0A11AC62-C977-450F-A195-87772072CCF2	0A11AC62-C977-450F-A195-87772072CCF2	1	1	1	1	0	0	MALE	MONTSERRADO	MONROVIA	COMPLETED	2014-08-26	2014-08-22		19	4	8	2014	8	2014	4	urban	2	0	0	0	0	0	0	0	0	0		1	1	1	1	0	0	0	0	0	0	0	0	0	0	0	0
0A135DBF-B8FA-40CF-838D-206D58C151EE	0A135DBF-B8FA-40CF-838D-206D58C151EE	0	1	0	1	0	0	MALE	MONTSERRADO	MONROVIA	COMPLETED	2014-12-17	2014-12-15		21	2	12	2014	12	2014	2	urban	3	0	0	0	0	0	0	0	0	0		0	1	0	1	0	0	0	0	0	0	0	0	0	0	0	0
0A13D327-CB89-4DD1-9FF2-2091FA94C030	0A13D327-CB89-4DD1-9FF2-2091FA94C030	0	1	0	0	0	0	FEMALE	MONTSERRADO	MONROVIA	COMPLETED	2014-09-23	2014-09-19		21	1	9	2014	9	2014	4	urban	2	0	0	0	0	0	0	0	0	0		0	1	0	0	0	0	0	0	0	0	0	0	0	0	0	0
0A1B29AC-8267-4BB9-8DDE-9C7A064532CF	0A1B29AC-8267-4BB9-8DDE-9C7A064532CF	0	1	0	0	0	0	FEMALE	MONTSERRADO	MONROVIA	COMPLETED	2014-11-26	2014-11-21		18	1	11	2014	11	2014	5	urban	3	0	0	0	0	0	0	0	0	0		0	1	0	0	0	0	0	0	0	0	0	0	0	0	0	0
0A1FC6DE-BB5C-44CD-8737-E5B2850F2F2E	0A1FC6DE-BB5C-44CD-8737-E5B2850F2F2E	0	1	0	1	0	0	MALE	MONTSERRADO	MONROVIA	COMPLETED	2014-11-30	2014-11-29		21	2	11	2014	11	2014	1	urban	3	0	0	0	0	0	0	0	0	0		0	1	0	1	0	0	0	0	0	0	0	0	0	0	0	0
0A2306F1-22F8-4ABA-AAE6-A662D58D597F	0A2306F1-22F8-4ABA-AAE6-A662D58D597F	1	1	0	0	0	0	MALE	MONTSERRADO	MONROVIA	COMPLETED	2014-09-30	2014-09-29	1600	21	2	9	2014	9	2014	1	urban	2	0	0	0	0	0	0	0	0	0		1	1	0	0	0	0	0	0	0	0	0	0	0	0	0	0
0A29755C-BCDE-4EEE-83A5-8FE411D4194D	0A29755C-BCDE-4EEE-83A5-8FE411D4194D	0	0	0	0	0	0	MALE	MONTSERRADO	MONROVIA	COMPLETED	2014-10-14	2014-10-08		17	0	10	2014	10	2014	6	urban	2	0	0	0	0	0	0	0	0	0								0	0	0	0	0	0	0	0	0	0
0A2B8343-8289-444A-A402-040E5A1CAB47	0A2B8343-8289-444A-A402-040E5A1CAB47	0	0	0	0	0	0	MALE	MONTSERRADO	MONROVIA	DROPPED	2015-03-12	2015-03-10		2	0	3	2015	3	2015	2	urban	4	0	0	0	0	0	0	0	0	0								0	0	0	0	0	0	0	0	0	0
0A2D5063-1607-4D03-BF42-3B52EE863230	0A2D5063-1607-4D03-BF42-3B52EE863230	0	0	0	0	0	0	FEMALE	MARGIBI	KAKATA	COMPLETED		2014-09-29		21	0			9	2014		urban	2	0	0	0	0	0	0	0	0	0								0	0	0	0	0	0	0	0	0	0
0A339605-F284-4E87-9CDC-BA0A43FF52CE	0A339605-F284-4E87-9CDC-BA0A43FF52CE	0	1	0	0	0	0	FEMALE	MONTSERRADO	CAREYSBURG	COMPLETED	2014-10-13	2014-10-13	1700	21	1	10	2014	10	2014	0	rural	2	0	0	0	0	0	0	0	0	0		0	1	0	0	0	0	0	0	0	0	0	0	0	0	0	0
0A369007-7E4E-4781-A4AA-8555AD4139E2	0A369007-7E4E-4781-A4AA-8555AD4139E2	1	0	0	1	0	0	FEMALE	MARGIBI	FIRESTONE	COMPLETED		2014-08-05		21	2			8	2014		urban	1	0	0	0	0	0	0	0	0	0		1	0	0	1	0	0	0	0	0	0	0	0	0	0	0	0
0A3830F4-CBB2-4C87-AE78-FE487D351B68	0A3830F4-CBB2-4C87-AE78-FE487D351B68	0	0	0	0	0	0	MALE	MONTSERRADO	MONROVIA	COMPLETED	2014-11-22	2014-11-21	1600	21	0	11	2014	11	2014	1	urban	3	0	0	0	0	0	0	0	0	0								0	0	0	0	0	0	0	0	0	0
0A38FDCF-6E69-4654-984D-4333F011C0DF	0A38FDCF-6E69-4654-984D-4333F011C0DF	0	0	1	0	0	0	MALE	MONTSERRADO	MONROVIA	COMPLETED	2014-12-09	2014-12-09		18	1	12	2014	12	2014	0	urban	3	0	0	0	0	0	0	0	0	0		0	0	1	0	0	0	0	0	0	0	0	0	0	0	0	0
0A39262E-3950-4398-8572-C1D9F92B8274	0A39262E-3950-4398-8572-C1D9F92B8274	1	1	1	1	0	0	MALE	MONTSERRADO	MONROVIA	COMPLETED	2014-10-16	2014-10-16		21	4	10	2014	10	2014	0	urban	2	0	0	0	0	0	0	0	0	0		1	1	1	1	0	0	0	0	0	0	0	0	0	0	0	0
0A3FF03F-5F09-45AD-A8E1-6ECC1670F618	0A3FF03F-5F09-45AD-A8E1-6ECC1670F618	1	1	0	0	0	0	FEMALE	MONTSERRADO	CAREYSBURG	COMPLETED	2014-10-07	2014-10-07	1700	21	2	10	2014	10	2014	0	rural	2	0	0	0	0	0	0	0	0	0		1	1	0	0	0	0	0	0	0	0	0	0	0	0	0	0
0A435874-B693-41F8-A2C7-6C6C4CA36E81	0A435874-B693-41F8-A2C7-6C6C4CA36E81	1	1	0	0	0	0	MALE	MONTSERRADO	MONROVIA	COMPLETED	2015-02-14	2015-02-13		21	2	2	2015	2	2015	1	urban	3	0	0	0	0	0	0	0	0	0		1	1	0	0	0	0	0	0	0	0	0	0	0	0	0	0
0A454040-4F99-4E8F-B81C-9AFD99BAD847	0A454040-4F99-4E8F-B81C-9AFD99BAD847	0	1	0	0	0	0	FEMALE	MONTSERRADO	MONROVIA	COMPLETED	2014-10-19	2014-10-17	1100B1	20	1	10	2014	10	2014	2	urban	2	0	0	0	0	0	0	0	0	0		0	1	0	0	0	0	0	0	0	0	0	0	0	0	0	0
0A4824F6-C436-43E1-8FF3-0AC9F4EE5E2D	0A4824F6-C436-43E1-8FF3-0AC9F4EE5E2D	0	0	0	0	0	0	FEMALE	MONTSERRADO	MONROVIA	COMPLETED	2015-01-09	2015-01-09		15	0	1	2015	1	2015	0	urban	3	0	0	0	0	0	0	0	0	0								0	0	0	0	0	0	0	0	0	0
0A4A2C14-CE02-4527-BD13-1EF794F5DFD6	0A4A2C14-CE02-4527-BD13-1EF794F5DFD6	0	0	1	0	0	0	FEMALE	MONTSERRADO	MONROVIA	COMPLETED	2014-12-22	2014-12-18	200	19	1	12	2014	12	2014	4	urban	3	0	0	0	0	0	0	0	0	0		0	0	1	0	0	0	0	0	0	0	0	0	0	0	0	0
0A4E16A8-4830-4259-BA29-DAE80455F95A	0A4E16A8-4830-4259-BA29-DAE80455F95A	1	1	0	0	0	0	FEMALE	MONTSERRADO	CAREYSBURG	COMPLETED	2014-10-13	2014-10-13	1700	21	2	10	2014	10	2014	0	rural	2	0	0	0	0	0	0	0	0	0		1	1	0	0	0	0	0	0	0	0	0	0	0	0	0	0
0A4FE3AE-62F8-40A1-B757-227D6F90BC9B	0A4FE3AE-62F8-40A1-B757-227D6F90BC9B	1	0	0	1	0	0	FEMALE	MONTSERRADO	MONROVIA	COMPLETED	2014-12-18	2014-12-17		21	2	12	2014	12	2014	1	urban	3	0	0	0	0	0	0	0	0	0		1	0	0	1	0	0	0	0	0	0	0	0	0	0	0	0
0A523F95-54D0-4386-8C86-CC0E9113C590	0A523F95-54D0-4386-8C86-CC0E9113C590	0	0	0	0	0	0	MALE	MONTSERRADO	MONROVIA	COMPLETED	2014-08-30	2014-08-28		21	0	8	2014	8	2014	2	urban	2	0	0	0	0	0	0	0	0	0								0	0	0	0	0	0	0	0	0	0
0A52BCFC-BA36-4AE8-92F4-47C1EB28F621	0A52BCFC-BA36-4AE8-92F4-47C1EB28F621	0	0	1	0	0	0	FEMALE	MONTSERRADO	MONROVIA	COMPLETED	2014-09-26	2014-09-22	900		1	9	2014	9	2014	4	urban	2											0	0	1	0	0	0
0A569A48-C2BC-42B1-A3C6-17D9D5C1BA46	0A569A48-C2BC-42B1-A3C6-17D9D5C1BA46	0	1	0	0	0	0	FEMALE	MONTSERRADO	ST. PAUL	COMPLETED	2014-12-16	2014-12-16	1900	21	1	12	2014	12	2014	0	rural	3	0	0	0	0	0	0	0	0	0		0	1	0	0	0	0	0	0	0	0	0	0	0	0	0	0
0A56CE84-27A7-4417-A03C-EE28F21DDD0A	0A56CE84-27A7-4417-A03C-EE28F21DDD0A	1	1	1	1	0	0	FEMALE	MONTSERRADO	COMMONWEALTH	COMPLETED	2014-12-21	2014-12-16	1500	17	4	12	2014	12	2014	5	rural	3	0	0	0	0	0	0	0	0	0		1	1	1	1	0	0	0	0	0	0	0	0	0	0	0	0
0A5A517A-A243-49A4-9C53-D04005342EB7	0A5A517A-A243-49A4-9C53-D04005342EB7	0	1	0	0	0	0	MALE	MONTSERRADO	MONROVIA	COMPLETED	2014-09-13	2014-09-12	100	21	1	9	2014	9	2014	1	urban	2	0	0	0	0	0	0	0	0	0		0	1	0	0	0	0	0	0	0	0	0	0	0	0	0	0
0A5AFC73-CA7A-4FE4-AF0D-81AC6F93B824	0A5AFC73-CA7A-4FE4-AF0D-81AC6F93B824	0	0	1	0	0	0	FEMALE	MONTSERRADO	MONROVIA	COMPLETED	2014-10-13	2014-10-12		21	1	10	2014	10	2014	1	urban	2	0	0	0	0	0	0	0	0	0		0	0	1	0	0	0	0	0	0	0	0	0	0	0	0	0
0A5BE66B-3537-4D3D-9472-9537D362EBD8	0A5BE66B-3537-4D3D-9472-9537D362EBD8	1	1	0	1	0	0	MALE	MONTSERRADO	MONROVIA	COMPLETED	2014-11-15	2014-11-15		20	3	11	2014	11	2014	0	urban	2	0	0	0	0	0	0	0	0	0		1	1	0	1	0	0	0	0	0	0	0	0	0	0	0	0
0A5C30AF-ADBB-469F-A482-0D31A67EAEB8	0A5C30AF-ADBB-469F-A482-0D31A67EAEB8	0	1	1	0	0	0	FEMALE	MONTSERRADO	COMMONWEALTH	COMPLETED	2014-12-21	2014-12-16	1500	17	2	12	2014	12	2014	5	rural	3	0	0	0	0	0	0	0	0	0		0	1	1	0	0	0	0	0	0	0	0	0	0	0	0	0
0A5D36CC-1BA9-40EE-A980-E90B26A3E0FD	0A5D36CC-1BA9-40EE-A980-E90B26A3E0FD	0	1	0	0	0	0	FEMALE	MONTSERRADO	MONROVIA	COMPLETED	2014-10-25	2014-10-22	1100B1	19	1	10	2014	10	2014	3	urban	2	0	0	0	0	0	0	0	0	0		0	1	0	0	0	0	0	0	0	0	0	0	0	0	0	0
0A5E00EA-0D29-4F28-93BD-ABA41D881D24	0A5E00EA-0D29-4F28-93BD-ABA41D881D24	0	1	0	0	0	0	MALE	MONTSERRADO	MONROVIA	COMPLETED	2014-10-22	2014-10-22	1100B1	21	1	10	2014	10	2014	0	urban	2	0	0	0	0	0	0	0	0	0		0	1	0	0	0	0	0	0	0	0	0	0	0	0	0	0
0A60422E-DC22-4234-8F08-41DA3A8B20B4	0A60422E-DC22-4234-8F08-41DA3A8B20B4	1	1	0	1	0	0	FEMALE	MONTSERRADO	MONROVIA	COMPLETED	2014-11-26	2014-11-26	600	21	3	11	2014	11	2014	0	urban	3	0	0	0	0	0	0	0	0	0		1	1	0	1	0	0	0	0	0	0	0	0	0	0	0	0
0A614712-5DA9-4BAD-8827-7F7D98BD643A	0A614712-5DA9-4BAD-8827-7F7D98BD643A	1	1	1	0	0	0	MALE	MONTSERRADO	MONROVIA	COMPLETED	2014-09-14	2014-09-13	1200	21	3	9	2014	9	2014	1	urban	2	0	0	0	0	0	0	0	0	0		1	1	1	0	0	0	0	0	0	0	0	0	0	0	0	0
0A6149C5-1CF3-4B91-B09C-DA4EA89D26C4	0A6149C5-1CF3-4B91-B09C-DA4EA89D26C4	1	0	0	1	0	0	FEMALE	MONTSERRADO	MONROVIA	COMPLETED	2014-11-02	2014-11-01	100	21	2	11	2014	11	2014	1	urban	2	0	0	0	0	0	0	0	0	0		1	0	0	1	0	0	0	0	0	0	0	0	0	0	0	0
0A6366F5-AC63-401B-AE82-F8EAFD1F4B1F	0A6366F5-AC63-401B-AE82-F8EAFD1F4B1F	0	1	0	0	0	0	MALE	MONTSERRADO	MONROVIA	COMPLETED	2014-10-21	2014-10-15		17	1	10	2014	10	2014	6	urban	2	0	0	0	0	0	0	0	0	0		0	1	0	0	0	0	0	0	0	0	0	0	0	0	0	0
0A644DA7-8B0F-4E38-AD60-27D1C272E885	0A644DA7-8B0F-4E38-AD60-27D1C272E885	0	0	1	0	0	0	FEMALE	MONTSERRADO	MONROVIA	COMPLETED	2014-10-05	2014-09-25	1100B	12	1	10	2014	9	2014	10	urban	2	0	0	0	0	0	0	0	0	0		0	0	1	0	0	0	0	0	0	0	0	0	0	0	0	0
0A67ECF3-E10C-420B-89A4-FB40F406D187	0A67ECF3-E10C-420B-89A4-FB40F406D187	1	1	1	0	0	0	MALE	MONTSERRADO	MONROVIA	COMPLETED	2014-10-14	2014-10-03		21	3	10	2014	10	2014	11	urban	2	0	0	0	0	0	0	0	0	0		1	1	1	0	0	0	0	0	0	0	0	0	0	0	0	0
0A6B5689-B6F5-4D78-AF3F-DC8B7B4718A1	0A6B5689-B6F5-4D78-AF3F-DC8B7B4718A1	0	0	0	0	0	0	MALE	MONTSERRADO	MONROVIA	COMPLETED	2014-12-23	2014-12-20		17	0	12	2014	12	2014	3	urban	3	0	0	0	0	0	0	0	0	0								0	0	0	0	0	0	0	0	0	0
0A6C733E-12BB-41AC-BDF3-872497C66239	0A6C733E-12BB-41AC-BDF3-872497C66239	0	1	0	0	0	0	FEMALE	MONTSERRADO	MONROVIA	COMPLETED	2014-10-02	2014-10-01	100	21	1	10	2014	10	2014	1	urban	2	0	0	0	0	0	0	0	0	0		0	1	0	0	0	0	0	0	0	0	0	0	0	0	0	0
0A71A0E0-07CD-4929-8E3A-6CA52BBE2A3F	0A71A0E0-07CD-4929-8E3A-6CA52BBE2A3F	0	0	0	0	0	0	FEMALE	BONG	JORQUELLEH	COMPLETED	2014-09-13	2014-09-12		21	0	9	2014	9	2014	1	urban	2	0	0	0	0	0	0	0	0	0								0	0	0	0	0	0	0	0	0	0
0A75CACF-088F-49CE-AF2E-4D7E3719B5C2	0A75CACF-088F-49CE-AF2E-4D7E3719B5C2	1	1	0	0	0	0	FEMALE	MONTSERRADO	MONROVIA	COMPLETED	2014-10-13	2014-10-05		15	2	10	2014	10	2014	8	urban	2	0	0	0	0	0	0	0	0	0		1	1	0	0	0	0	0	0	0	0	0	0	0	0	0	0
0A7C7E07-56F0-4CB9-A2AB-73F0B3173F6C	0A7C7E07-56F0-4CB9-A2AB-73F0B3173F6C	1	0	0	0	0	0	FEMALE	MARGIBI	KAKATA	COMPLETED	2014-09-01	2014-09-01		21	1	9	2014	9	2014	0	urban	2	0	0	0	0	0	0	0	0	0		1	0	0	0	0	0	0	0	0	0	0	0	0	0	0	0
0A7C9489-E2E2-491E-81B2-7291160DBC23	0A7C9489-E2E2-491E-81B2-7291160DBC23	0	1	0	0	0	0	FEMALE	MONTSERRADO	MONROVIA	COMPLETED	2014-12-02	2014-12-01		9	1	12	2014	12	2014	1	urban	3	0	0	0	0	0	0	0	0	0		0	1	0	0	0	0	0	0	0	0	0	0	0	0	0	0
0A7D1EAC-7477-4B50-AE58-03F2278541D7	0A7D1EAC-7477-4B50-AE58-03F2278541D7	1	0	0	1	0	0	MALE	MONTSERRADO	MONROVIA	COMPLETED	2014-11-26	2014-11-25	1100A2	21	2	11	2014	11	2014	1	urban	3	0	0	0	0	0	0	0	0	0		1	0	0	1	0	0	0	0	0	0	0	0	0	0	0	0
0A829C93-3CDF-4CDD-A07C-C66A97B694A7	0A829C93-3CDF-4CDD-A07C-C66A97B694A7	0	0	0	0	0	0	FEMALE	MONTSERRADO	MONROVIA	COMPLETED	2014-11-02	2014-11-01	300		0	11	2014	11	2014	1	urban	2
0A841B1A-111F-4CDC-9CE7-C442F7F497DA	0A841B1A-111F-4CDC-9CE7-C442F7F497DA	0	0	0	0	0	0	FEMALE	MONTSERRADO	MONROVIA	COMPLETED	2015-03-20	2015-03-19		18	0	3	2015	3	2015	1	urban	4	0	0	0	0	0	0	0	0	0								0	0	0	0	0	0	0	0	0	0
0A8598E1-A918-4396-89A3-9A6DC16828A7	0A8598E1-A918-4396-89A3-9A6DC16828A7	0	0	0	0	0	0	MALE	MONTSERRADO	MONROVIA	COMPLETED	2014-10-13	2014-10-12	1100B2	21	0	10	2014	10	2014	1	urban	2	0	0	0	0	0	0	0	0	0								0	0	0	0	0	0	0	0	0	0
0A87BB36-0E3F-49C6-9E76-357590EB2890	0A87BB36-0E3F-49C6-9E76-357590EB2890	0	0	0	0	0	0	MALE	MONTSERRADO	MONROVIA	COMPLETED	2014-11-30	2014-11-29	400	21	0	11	2014	11	2014	1	urban	3	0	0	0	0	0	0	0	0	0								0	0	0	0	0	0	0	0	0	0
0A89627B-0C28-48D6-8932-271602733BEA	0A89627B-0C28-48D6-8932-271602733BEA	1	1	0	0	0	0	FEMALE	MONTSERRADO	MONROVIA	COMPLETED	2014-10-13	2014-10-13	100	21	2	10	2014	10	2014	0	urban	2	0	0	0	0	0	0	0	0	0		1	1	0	0	0	0	0	0	0	0	0	0	0	0	0	0
0A8E1072-9A4D-480F-9FD3-96E936996E97	0A8E1072-9A4D-480F-9FD3-96E936996E97	1	0	0	0	0	0	MALE	MONTSERRADO	MONROVIA	LOST TO FOLLOW-UP	2014-11-04	2014-11-04	1600	14	1	11	2014	11	2014	0	urban	2	0	0	0	0	0	0	0	0	0		1	0	0	0	0	0	0	0	0	0	0	0	0	0	0	0
0A8FE8B5-5EAF-4F65-9E40-6358ED76E7D4	0A8FE8B5-5EAF-4F65-9E40-6358ED76E7D4	0	0	0	0	0	0	MALE	MONTSERRADO	TODEE	COMPLETED	2014-11-19	2014-11-15	1800	18	0	11	2014	11	2014	4	rural	3	0	0	0	0	0	0	0	0	0								0	0	0	0	0	0	0	0	0	0
0A90060B-8D50-44C3-8119-F3C818AAA3EB	0A90060B-8D50-44C3-8119-F3C818AAA3EB	1	1	1	0	0	0	FEMALE	MONTSERRADO	MONROVIA	COMPLETED	2015-07-13	2015-07-12		21	3	7	2015	7	2015	1	urban	4	0	0	0	0	0	0	0	0	0		1	1	1	0	0	0	0	0	0	0	0	0	0	0	0	0
0A91AFD7-AA50-40E7-BB29-B39492703454	0A91AFD7-AA50-40E7-BB29-B39492703454	0	0	0	1	0	0	MALE	MONTSERRADO	MONROVIA	COMPLETED	2014-10-28	2014-10-27	1400	21	1	10	2014	10	2014	1	urban	2	0	0	0	0	0	0	0	0	0		0	0	0	1	0	0	0	0	0	0	0	0	0	0	0	0
0A91B349-BFD7-41BA-8630-2EA8AF521693	0A91B349-BFD7-41BA-8630-2EA8AF521693	0	1	0	0	0	0	MALE	MONTSERRADO	MONROVIA	COMPLETED	2014-10-13	2014-10-12	100	21	1	10	2014	10	2014	1	urban	2	0	0	0	0	0	0	0	0	0		0	1	0	0	0	0	0	0	0	0	0	0	0	0	0	0
0A93BDC2-FB9B-4AF4-ABAB-4E5E919C7DFE	0A93BDC2-FB9B-4AF4-ABAB-4E5E919C7DFE	1	1	1	1	0	0	FEMALE	MONTSERRADO	MONROVIA	COMPLETED	2014-09-14	2014-09-13		21	4	9	2014	9	2014	1	urban	2	0	0	0	0	0	0	0	0	0		1	1	1	1	0	0	0	0	0	0	0	0	0	0	0	0
0A951134-E469-4E76-BD8A-B4989D066CF4	0A951134-E469-4E76-BD8A-B4989D066CF4	1	1	1	1	0	0	FEMALE	MONTSERRADO	MONROVIA	COMPLETED	2014-10-27	2014-10-26		21	4	10	2014	10	2014	1	urban	2	0	0	0	0	0	0	0	0	0		1	1	1	1	0	0	0	0	0	0	0	0	0	0	0	0
0A98C4C0-95D2-46A2-B673-F7F4F9F52B36	0A98C4C0-95D2-46A2-B673-F7F4F9F52B36	0	0	0	0	0	0	MALE	MONTSERRADO	MONROVIA	COMPLETED	2014-12-23	2014-12-20		19	0	12	2014	12	2014	3	urban	3	0	0	0	0	0	0	0	0	0								0	0	0	0	0	0	0	0	0	0
0A9B772F-AE33-4E67-A7E2-E9179493B901	0A9B772F-AE33-4E67-A7E2-E9179493B901	0	1	0	0	0	0	FEMALE	MONTSERRADO	MONROVIA	COMPLETED	2014-09-04	2014-09-03		21	1	9	2014	9	2014	1	urban	2	0	0	0	0	0	0	0	0	0		0	1	0	0	0	0	0	0	0	0	0	0	0	0	0	0
0A9E5568-B5D6-4926-82CA-430512F56312	0A9E5568-B5D6-4926-82CA-430512F56312	1	0	1	0	0	0	MALE	MONTSERRADO	MONROVIA	DROPPED	2014-11-21	2014-11-20	1200	16	2	11	2014	11	2014	1	urban	3	0	0	0	0	0	0	0	0	0		1	0	1	0	0	0	0	0	0	0	0	0	0	0	0	0
0A9E5D36-0AD3-4241-8100-321873D89F52	0A9E5D36-0AD3-4241-8100-321873D89F52	0	0	0	0	0	0	MALE	MONTSERRADO	MONROVIA	COMPLETED	2014-11-22	2014-11-21	1600	21	0	11	2014	11	2014	1	urban	3	0	0	0	0	0	0	0	0	0								0	0	0	0	0	0	0	0	0	0
0AA25853-A3E9-4C45-8595-624AC44F51B0	0AA25853-A3E9-4C45-8595-624AC44F51B0	0	0	0	1	0	0	FEMALE	MONTSERRADO	MONROVIA	COMPLETED	2014-10-25	2014-10-18	100	21	1	10	2014	10	2014	7	urban	2	0	0	0	0	0	0	0	0	0		0	0	0	1	0	0	0	0	0	0	0	0	0	0	0	0
0AA2CE2C-4522-4FA0-93DA-2C18CB448300	0AA2CE2C-4522-4FA0-93DA-2C18CB448300	0	0	0	0	0	0	MALE	MONTSERRADO	MONROVIA	COMPLETED	2014-11-18	2014-11-18		21	0	11	2014	11	2014	0	urban	3	0	0	0	0	0	0	0	0	0								0	0	0	0	0	0	0	0	0	0
0AA66B8E-BA7E-49D7-A7D1-F969948C3B07	0AA66B8E-BA7E-49D7-A7D1-F969948C3B07	0	1	0	0	0	0	MALE	MONTSERRADO	MONROVIA	COMPLETED	2014-09-29	2014-09-28	100	21	1	9	2014	9	2014	1	urban	2	0	0	0	0	0	0	0	0	0		0	1	0	0	0	0	0	0	0	0	0	0	0	0	0	0
0AAC8F06-032D-42C3-9433-AC8ED9140CC1	0AAC8F06-032D-42C3-9433-AC8ED9140CC1	0	0	0	0	0	0	FEMALE	MONTSERRADO	MONROVIA	COMPLETED	2014-11-14	2014-11-13	1400	21	0	11	2014	11	2014	1	urban	2	0	0	0	0	0	0	0	0	0								0	0	0	0	0	0	0	0	0	0
0AAD6C23-D9EE-43E3-988A-5CDE506C7DDE	0AAD6C23-D9EE-43E3-988A-5CDE506C7DDE	1	1	0	1	0	0	MALE	MONTSERRADO	MONROVIA	COMPLETED	2014-09-19	2014-09-19	1100A2	21	3	9	2014	9	2014	0	urban	2	0	0	0	0	0	0	0	0	0		1	1	0	1	0	0	0	0	0	0	0	0	0	0	0	0
0AB073B9-317A-4A77-88CF-C9CB5F94B877	0AB073B9-317A-4A77-88CF-C9CB5F94B877	1	1	1	1	0	0	FEMALE	BONG	JORQUELLEH	SYMPTOMATIC	2014-07-19	2014-07-18		21	4	7	2014	7	2014	1	urban	1	2	2	2	0	2	2	0	0	0		1	1	1	1	0	0	5	1	1	1	1	0	1	1	0	0
0AB65572-E8D5-41AE-A2D2-903D89E67D5B	0AB65572-E8D5-41AE-A2D2-903D89E67D5B	1	0	0	0	0	0	MALE	MONTSERRADO	MONROVIA	DROPPED	2015-04-01	2015-03-31	300	3	1	4	2015	3	2015	1	urban	4	0	0	0	0	0	0	0	0	0		1	0	0	0	0	0	0	0	0	0	0	0	0	0	0	0
0AB8621C-589B-4820-A813-3C5FB618B910	0AB8621C-589B-4820-A813-3C5FB618B910	1	1	1	1	0	0	FEMALE	MONTSERRADO	MONROVIA	COMPLETED	2014-10-08	2014-10-07		16	4	10	2014	10	2014	1	urban	2	0	0	0	0	0	0	0	0	0		1	1	1	1	0	0	0	0	0	0	0	0	0	0	0	0
0ABE65B3-919C-4957-94C5-C0F5323EAD25	0ABE65B3-919C-4957-94C5-C0F5323EAD25	0	1	0	0	0	0	MALE	MONTSERRADO	MONROVIA	COMPLETED	2014-12-09	2014-12-01	1100B1		1	12	2014	12	2014	8	urban	3											0	1	0	0	0	0
0AC01100-1CB4-43D0-8A0B-83705DB1F93E	0AC01100-1CB4-43D0-8A0B-83705DB1F93E	1	1	1	1	0	0	FEMALE	MONTSERRADO	MONROVIA	COMPLETED	2014-11-07	2014-11-06		21	4	11	2014	11	2014	1	urban	2	0	0	0	0	0	0	0	0	0		1	1	1	1	0	0	0	0	0	0	0	0	0	0	0	0
0AC2AB0E-9B13-4A69-93C9-9E48095E5537	0AC2AB0E-9B13-4A69-93C9-9E48095E5537	1	1	0	1	0	0	MALE	MONTSERRADO	MONROVIA	COMPLETED	2014-09-18	2014-09-18	1100A2	21	3	9	2014	9	2014	0	urban	2	0	0	0	0	0	0	0	0	0		1	1	0	1	0	0	0	0	0	0	0	0	0	0	0	0
0AC30247-7EFB-423A-86BC-C183ABA4BC95	0AC30247-7EFB-423A-86BC-C183ABA4BC95	1	1	0	0	0	0	MALE	MONTSERRADO	MONROVIA	DROPPED	2015-01-01	2014-12-24	100	6	2	1	2015	12	2014	8	urban	3	0	0	0	0	0	0	0	0	0		1	1	0	0	0	0	0	0	0	0	0	0	0	0	0	0
0AC6C91E-016C-4911-843A-C5B8B2E41080	0AC6C91E-016C-4911-843A-C5B8B2E41080	0	0	1	0	0	0	FEMALE	MONTSERRADO	CAREYSBURG	COMPLETED	2014-10-13	2014-10-13	1700	21	1	10	2014	10	2014	0	rural	2	0	0	0	0	0	0	0	0	0		0	0	1	0	0	0	0	0	0	0	0	0	0	0	0	0
0AC83B93-9FAA-44A2-9FE8-1603C943A63C	0AC83B93-9FAA-44A2-9FE8-1603C943A63C	1	1	0	0	0	0	MALE	MONTSERRADO	MONROVIA	COMPLETED	2014-10-10	2014-10-09		18	2	10	2014	10	2014	1	urban	2	0	0	0	0	0	0	0	0	0		1	1	0	0	0	0	0	0	0	0	0	0	0	0	0	0
0ACFB365-8399-4472-926B-BEFD63D50F0C	0ACFB365-8399-4472-926B-BEFD63D50F0C	1	0	0	1	0	0	MALE	MONTSERRADO	MONROVIA	COMPLETED	2014-08-19	2014-08-16		21	2	8	2014	8	2014	3	urban	2	0	0	0	0	0	0	0	0	0		1	0	0	1	0	0	0	0	0	0	0	0	0	0	0	0
0AD1CFFB-503B-47F7-B1DB-E30CB823BA45	0AD1CFFB-503B-47F7-B1DB-E30CB823BA45	1	0	0	0	0	0	FEMALE	MONTSERRADO	MONROVIA	COMPLETED	2014-10-10	2014-10-07	100	20	1	10	2014	10	2014	3	urban	2	0	0	0	0	0	0	0	0	0		1	0	0	0	0	0	0	0	0	0	0	0	0	0	0	0
0AD29E49-1CEA-4AE8-89FB-4F57AE604611	0AD29E49-1CEA-4AE8-89FB-4F57AE604611	0	0	0	0	0	0	FEMALE	MONTSERRADO	MONROVIA	COMPLETED	2015-03-20	2015-03-19		15	0	3	2015	3	2015	1	urban	4	0	0	0	0	0	0	0	0	0								0	0	0	0	0	0	0	0	0	0
0AD35A81-6296-4AF6-BFD7-2D5AE3CF78AF	0AD35A81-6296-4AF6-BFD7-2D5AE3CF78AF	0	0	0	0	0	0	MALE	MONTSERRADO	CAREYSBURG	COMPLETED	2014-10-16	2014-10-16	1700	21	0	10	2014	10	2014	0	rural	2	0	0	0	0	0	0	0	0	0								0	0	0	0	0	0	0	0	0	0
0AD6D9CF-5066-4495-96A8-0FA948227885	0AD6D9CF-5066-4495-96A8-0FA948227885	0	0	0	0	0	0	FEMALE	MONTSERRADO	MONROVIA	COMPLETED	2014-10-31	2014-10-20	700	12	0	10	2014	10	2014	11	urban	2	0	0	0	0	0	0	0	0	0								0	0	0	0	0	0	0	0	0	0
0ADA2FAC-1F85-4F82-B7C5-CC02637C51AD	0ADA2FAC-1F85-4F82-B7C5-CC02637C51AD	1	0	0	0	0	0	MALE	MONTSERRADO	MONROVIA	COMPLETED	2014-11-20	2014-11-19	1600	21	1	11	2014	11	2014	1	urban	3	0	0	0	0	0	0	0	0	0		1	0	0	0	0	0	0	0	0	0	0	0	0	0	0	0
0ADA8C65-1327-409B-9D25-67AE1693B035	0ADA8C65-1327-409B-9D25-67AE1693B035	0	0	0	0	0	0	MALE	MONTSERRADO	MONROVIA	COMPLETED	2015-01-04	2015-01-03		9	0	1	2015	1	2015	1	urban	3	0	0	0	0	0	0	0	0	0								0	0	0	0	0	0	0	0	0	0
0ADB3F69-F48C-4D48-9489-49D184111C6E	0ADB3F69-F48C-4D48-9489-49D184111C6E	1	1	0	0	0	0	MALE	MONTSERRADO	MONROVIA	COMPLETED	2014-09-30	2014-09-29		21	2	9	2014	9	2014	1	urban	2	0	0	0	0	0	0	0	0	0		1	1	0	0	0	0	0	0	0	0	0	0	0	0	0	0
0ADDAE47-8301-4DAA-88FE-431E846450A2	0ADDAE47-8301-4DAA-88FE-431E846450A2	0	1	0	1	0	0	FEMALE	MONTSERRADO	MONROVIA	COMPLETED	2014-10-07	2014-10-06	100		2	10	2014	10	2014	1	urban	2											0	1	0	1	0	0
0ADDC7F8-3089-4677-8BD6-DC12CC1FB3BA	0ADDC7F8-3089-4677-8BD6-DC12CC1FB3BA	0	0	0	0	0	0	FEMALE	MONTSERRADO	CAREYSBURG	COMPLETED	2014-12-13	2014-12-13	1700	21	0	12	2014	12	2014	0	rural	3	0	0	0	0	0	0	0	0	0								0	0	0	0	0	0	0	0	0	0
0AE4C0F4-4F47-486B-B3C3-3FEE8B8523F1	0AE4C0F4-4F47-486B-B3C3-3FEE8B8523F1	1	0	1	0	0	0	FEMALE	MONTSERRADO	MONROVIA	COMPLETED	2014-11-29	2014-11-28	1200	21	2	11	2014	11	2014	1	urban	3	0	0	0	0	0	0	0	0	0		1	0	1	0	0	0	0	0	0	0	0	0	0	0	0	0
0AE4C6DF-9FC7-483B-B91D-0B492FCA4EC3	0AE4C6DF-9FC7-483B-B91D-0B492FCA4EC3	0	0	0	0	0	0	MALE	MONTSERRADO	MONROVIA	COMPLETED	2014-10-01	2014-09-24	100	17	0	10	2014	9	2014	7	urban	2	0	0	0	0	0	0	0	0	0								0	0	0	0	0	0	0	0	0	0
0AE5F819-7D2B-4AB3-93E4-72751E81C62D	0AE5F819-7D2B-4AB3-93E4-72751E81C62D	1	1	1	1	0	0	FEMALE	MONTSERRADO	MONROVIA	COMPLETED	2014-09-06	2014-08-30		16	4	9	2014	8	2014	7	urban	2	0	0	0	0	0	0	0	0	0		1	1	1	1	0	0	0	0	0	0	0	0	0	0	0	0
0AE61BAA-0415-4BDE-9240-2EFA90430E51	0AE61BAA-0415-4BDE-9240-2EFA90430E51	0	1	0	0	0	0	FEMALE	MONTSERRADO	CAREYSBURG	COMPLETED	2014-10-13	2014-10-13	1700	21	1	10	2014	10	2014	0	rural	2	0	0	0	0	0	0	0	0	0		0	1	0	0	0	0	0	0	0	0	0	0	0	0	0	0
0AE93EF3-FBCA-4F8C-AC58-080E4A6A4F94	0AE93EF3-FBCA-4F8C-AC58-080E4A6A4F94	0	0	0	0	0	0	FEMALE	MONTSERRADO	MONROVIA	COMPLETED	2014-12-10	2014-12-05	300	18	0	12	2014	12	2014	5	urban	3	0	0	0	0	0	0	0	0	0								0	0	0	0	0	0	0	0	0	0
0AEA154D-BA2F-4168-99C1-5DE59554AC85	0AEA154D-BA2F-4168-99C1-5DE59554AC85	0	0	0	0	0	0	MALE	MONTSERRADO	MONROVIA	DROPPED	2015-03-06	2015-03-04	100	6	0	3	2015	3	2015	2	urban	4	0	0	0	0	0	0	0	0	0								0	0	0	0	0	0	0	0	0	0
0AEDFF6C-E1A3-49CB-BF53-862C0156B6E1	0AEDFF6C-E1A3-49CB-BF53-862C0156B6E1	0	0	0	1	0	0	MALE	MONTSERRADO	MONROVIA	LOST TO FOLLOW-UP	2015-01-02	2015-01-01	100	1	1	1	2015	1	2015	1	urban	3	0	0	0	0	0	0	0	0	0		0	0	0	1	0	0	0	0	0	0	0	0	0	0	0	0
0AEEEF30-9710-424B-B27C-6EE1B74F0C5A	0AEEEF30-9710-424B-B27C-6EE1B74F0C5A	0	1	0	0	0	0	FEMALE	MONTSERRADO	MONROVIA	RESTARTED	2014-09-04	2014-09-04	900	16	1	9	2014	9	2014	0	urban	2	0	0	0	0	0	0	0	0	0		0	1	0	0	0	0	0	0	0	0	0	0	0	0	0	0
0AEF8F83-AEDA-47F6-A5FE-5BBB5C67A4AE	0AEF8F83-AEDA-47F6-A5FE-5BBB5C67A4AE	0	0	0	0	0	0	FEMALE	MONTSERRADO	MONROVIA	COMPLETED	2014-10-07	2014-10-06		21	0	10	2014	10	2014	1	urban	2	0	0	0	0	0	0	0	0	0								0	0	0	0	0	0	0	0	0	0
0AF10F83-9531-4973-911C-87B64E08C496	0AF10F83-9531-4973-911C-87B64E08C496	0	0	0	0	0	0	MALE	MONTSERRADO	MONROVIA	COMPLETED	2014-09-23	2014-09-23	1100B1	21	0	9	2014	9	2014	0	urban	2	0	0	0	0	0	0	0	0	0								0	0	0	0	0	0	0	0	0	0
0AF1AA24-DCE1-4E6A-BE56-15FD66D33357	0AF1AA24-DCE1-4E6A-BE56-15FD66D33357	1	1	1	0	0	0	MALE	MONTSERRADO	MONROVIA	COMPLETED	2014-10-23	2014-10-22	1600	21	3	10	2014	10	2014	1	urban	2	0	0	0	0	0	0	0	0	0		1	1	1	0	0	0	0	0	0	0	0	0	0	0	0	0
0AF9D3F0-C36E-4D2A-95E2-B76EB759AC3C	0AF9D3F0-C36E-4D2A-95E2-B76EB759AC3C	0	0	0	0	0	0	FEMALE	MONTSERRADO	MONROVIA	COMPLETED	2014-09-29	2014-09-28		21	0	9	2014	9	2014	1	urban	2	0	0	0	0	0	0	0	0	0								0	0	0	0	0	0	0	0	0	0
0AFBD8CD-688D-4335-9AE1-572F7130C7CC	0AFBD8CD-688D-4335-9AE1-572F7130C7CC	1	1	0	1	0	0	MALE	MONTSERRADO	CAREYSBURG	COMPLETED	2014-11-08	2014-11-08	1700	21	3	11	2014	11	2014	0	rural	2	0	0	0	0	0	0	0	0	0		1	1	0	1	0	0	0	0	0	0	0	0	0	0	0	0
0AFCABA0-F426-4333-9CA3-5D002F2277EF	0AFCABA0-F426-4333-9CA3-5D002F2277EF	0	0	1	0	0	0	MALE	MONTSERRADO	MONROVIA	COMPLETED	2014-11-04	2014-11-03		21	1	11	2014	11	2014	1	urban	2	0	0	0	0	0	0	0	0	0		0	0	1	0	0	0	0	0	0	0	0	0	0	0	0	0
0AFD301D-6BF6-4172-9A69-D20801BE05A7	0AFD301D-6BF6-4172-9A69-D20801BE05A7	0	0	0	0	0	0	FEMALE	MONTSERRADO	MONROVIA	COMPLETED	2014-12-08	2014-12-07	400	21	0	12	2014	12	2014	1	urban	3	0	0	0	0	0	0	0	0	0								0	0	0	0	0	0	0	0	0	0
0B035633-46E3-4680-A081-FDCCF009C436	0B035633-46E3-4680-A081-FDCCF009C436	0	0	1	0	0	0	FEMALE	MONTSERRADO	MONROVIA	COMPLETED	2014-12-11	2014-12-10	200	21	1	12	2014	12	2014	1	urban	3	0	0	0	0	0	0	0	0	0		0	0	1	0	0	0	0	0	0	0	0	0	0	0	0	0
0B05F4B7-A11F-4555-A80A-1927944DD26C	0B05F4B7-A11F-4555-A80A-1927944DD26C	1	0	0	0	0	0	FEMALE	MONTSERRADO	ST. PAUL	COMPLETED	2015-02-18	2015-02-18	1900	21	1	2	2015	2	2015	0	rural	3	0	0	0	0	0	0	0	0	0		1	0	0	0	0	0	0	0	0	0	0	0	0	0	0	0
0B07858A-7B43-4F10-BEFA-9473FDA26975	0B07858A-7B43-4F10-BEFA-9473FDA26975	0	0	0	0	0	0	FEMALE	MONTSERRADO	MONROVIA	COMPLETED	2014-11-08	2014-11-07		21	0	11	2014	11	2014	1	urban	2	0	0	0	0	0	0	0	0	0								0	0	0	0	0	0	0	0	0	0
0B0C0918-8206-4A6F-9DD3-E5E2E613F341	0B0C0918-8206-4A6F-9DD3-E5E2E613F341	0	0	0	0	0	0	FEMALE	MONTSERRADO	MONROVIA	COMPLETED	2014-09-29	2014-09-28		21	0	9	2014	9	2014	1	urban	2	0	0	0	0	0	0	0	0	0								0	0	0	0	0	0	0	0	0	0
0B0C5289-8D33-46BE-B3DB-D05FDAE7D338	0B0C5289-8D33-46BE-B3DB-D05FDAE7D338	0	0	0	0	0	1	FEMALE	MONTSERRADO	CAREYSBURG	COMPLETED	2014-10-13	2014-10-13	1700	21	1	10	2014	10	2014	0	rural	2	0	0	0	0	0	0	0	0	0		0	0	0	0	0	1	0	0	0	0	0	0	0	0	0	0
0B0D0D2C-E781-4B40-A55E-92F789986D2D	0B0D0D2C-E781-4B40-A55E-92F789986D2D	1	1	1	1	0	0	FEMALE	MONTSERRADO	MONROVIA	COMPLETED	2014-09-12	2014-09-12	1100A1	21	4	9	2014	9	2014	0	urban	2	0	0	0	0	0	0	0	0	0		1	1	1	1	0	0	0	0	0	0	0	0	0	0	0	0
0B0F2E59-8D0B-45E4-AE64-98E753DDBDFA	0B0F2E59-8D0B-45E4-AE64-98E753DDBDFA	0	0	0	0	0	0	FEMALE	MARGIBI	MAMBA KABA	COMPLETED	2014-11-09	2014-11-09		21	0	11	2014	11	2014	0	rural	2	0	0	0	0	0	0	0	0	0								0	0	0	0	0	0	0	0	0	0
0B14603D-0D36-4319-A07A-909B55AAF7DA	0B14603D-0D36-4319-A07A-909B55AAF7DA	0	0	0	0	0	0	MALE	MONTSERRADO	MONROVIA	COMPLETED	2014-10-02	2014-10-02	1400	21	0	10	2014	10	2014	0	urban	2	0	0	0	0	0	0	0	0	0								0	0	0	0	0	0	0	0	0	0
0B168C18-CDAD-406B-B819-66539B76C731	0B168C18-CDAD-406B-B819-66539B76C731	0	0	0	0	0	0	MALE	MONTSERRADO	MONROVIA	COMPLETED	2014-09-05	2014-09-04	100	21	0	9	2014	9	2014	1	urban	2	0	0	0	0	0	0	0	0	0								0	0	0	0	0	0	0	0	0	0
0B1CBCBB-58C3-4E53-B6BF-F4FBF8238C7C	0B1CBCBB-58C3-4E53-B6BF-F4FBF8238C7C	1	1	0	0	0	0		MONTSERRADO	MONROVIA	COMPLETED	2014-09-29	2014-09-28	1600	21	2	9	2014	9	2014	1	urban	2	0	0	0	0	0	0	0	0	0		1	1	0	0	0	0	0	0	0	0	0	0	0	0	0	0
0B1FF971-C993-428F-A21A-229C57D89661	0B1FF971-C993-428F-A21A-229C57D89661	0	0	0	0	0	0	FEMALE	MONTSERRADO	MONROVIA	COMPLETED	2014-10-07	2014-10-07	1600	21	0	10	2014	10	2014	0	urban	2	0	0	0	0	0	0	0	0	0								0	0	0	0	0	0	0	0	0	0
0B201C6F-EC7B-4926-BC6A-4F3A0BE4A02B	0B201C6F-EC7B-4926-BC6A-4F3A0BE4A02B	0	0	0	0	0	0	FEMALE	MONTSERRADO	MONROVIA	RESTARTED	2014-09-14	2014-09-09			0	9	2014	9	2014	5	urban	2
0B20CC4F-71B3-4A71-87DF-E07E866A5850	0B20CC4F-71B3-4A71-87DF-E07E866A5850	1	1	1	0	0	0	FEMALE	MONTSERRADO	MONROVIA	COMPLETED	2014-08-10	2014-08-07	1100B2	19	3	8	2014	8	2014	3	urban	1	0	0	0	0	0	0	0	0	0		1	1	1	0	0	0	0	0	0	0	0	0	0	0	0	0
0B21BEEB-E839-4D55-B9AF-8A0213AA8C61	0B21BEEB-E839-4D55-B9AF-8A0213AA8C61	0	0	0	0	0	0	FEMALE	MONTSERRADO	MONROVIA	COMPLETED	2014-11-02	2014-10-30	400	21	0	11	2014	10	2014	3	urban	2	0	0	0	0	0	0	0	0	0								0	0	0	0	0	0	0	0	0	0
0B266713-A4C3-4E7F-AF21-D7981EC61EE1	0B266713-A4C3-4E7F-AF21-D7981EC61EE1	0	1	0	0	0	0	MALE	MONTSERRADO	MONROVIA	COMPLETED	2014-09-17	2014-09-17		18	1	9	2014	9	2014	0	urban	2	0	0	0	0	0	0	0	0	0		0	1	0	0	0	0	0	0	0	0	0	0	0	0	0	0
0B2B3853-2B55-472B-A0D4-17F37E8A0250	0B2B3853-2B55-472B-A0D4-17F37E8A0250	0	0	0	1	0	0	MALE	MONTSERRADO	MONROVIA	COMPLETED	2014-09-24	2014-09-24		20	1	9	2014	9	2014	0	urban	2	0	0	0	0	0	0	0	0	0		0	0	0	1	0	0	0	0	0	0	0	0	0	0	0	0
0B2BD8FC-34CF-4CD6-91FD-8ADE24D13998	0B2BD8FC-34CF-4CD6-91FD-8ADE24D13998	0	0	0	0	0	0	MALE	MARGIBI	MAMBA KABA	COMPLETED	2014-11-12	2014-11-12		21	0	11	2014	11	2014	0	rural	2	0	0	0	0	0	0	0	0	0								0	0	0	0	0	0	0	0	0	0
0B2D3A15-61EB-4F9A-99FE-C66CBC18541F	0B2D3A15-61EB-4F9A-99FE-C66CBC18541F	0	0	0	0	0	0	MALE	MONTSERRADO	MONROVIA	COMPLETED	2014-12-26	2014-12-21		18	0	12	2014	12	2014	5	urban	3	0	0	0	0	0	0	0	0	0								0	0	0	0	0	0	0	0	0	0
0B2D8720-4077-48C2-A28F-93C5229C89E9	0B2D8720-4077-48C2-A28F-93C5229C89E9	1	0	0	0	0	0	MALE	MARGIBI	KAKATA	COMPLETED		2014-10-22		21	1			10	2014		urban	2	0	0	0	0	0	0	0	0	0		1	0	0	0	0	0	0	0	0	0	0	0	0	0	0	0
0B2F57B0-A61D-41F9-BA4E-217BFE556375	0B2F57B0-A61D-41F9-BA4E-217BFE556375	1	0	1	1	0	0	FEMALE	MONTSERRADO	MONROVIA	COMPLETED	2014-10-15	2014-10-15	1100A	21	3	10	2014	10	2014	0	urban	2	0	0	0	0	0	0	0	0	0		1	0	1	1	0	0	0	0	0	0	0	0	0	0	0	0
0B33B57F-7219-4206-9476-337AB52D9C7F	0B33B57F-7219-4206-9476-337AB52D9C7F	1	0	0	0	0	0	MALE	MONTSERRADO	MONROVIA	COMPLETED	2014-10-31	2014-10-28	300	20	1	10	2014	10	2014	3	urban	2	0	0	0	0	0	0	0	0	0		1	0	0	0	0	0	0	0	0	0	0	0	0	0	0	0
0B36ACF7-D3D1-4166-BF8F-8E44A22F26D6	0B36ACF7-D3D1-4166-BF8F-8E44A22F26D6	1	1	1	1	0	0	MALE	MARGIBI	KAKATA	COMPLETED	2014-08-26	2014-08-20		21	4	8	2014	8	2014	6	urban	2	0	0	0	0	0	0	0	0	0		1	1	1	1	0	0	0	0	0	0	0	0	0	0	0	0
0B36CFD2-2882-408E-B8D4-A2C1CC387310	0B36CFD2-2882-408E-B8D4-A2C1CC387310	0	0	0	0	0	0	MALE	MONTSERRADO	MONROVIA	COMPLETED	2014-11-12	2014-11-12	700	21	0	11	2014	11	2014	0	urban	2	0	0	0	0	0	0	0	0	0								0	0	0	0	0	0	0	0	0	0
0B42F870-5B12-4648-B028-EA0625568C54	0B42F870-5B12-4648-B028-EA0625568C54	1	1	1	1	0	0	MALE	MONTSERRADO	MONROVIA	COMPLETED	2014-12-31	2014-12-27		19	4	12	2014	12	2014	4	urban	3	0	0	0	0	0	0	0	0	0		1	1	1	1	0	0	0	0	0	0	0	0	0	0	0	0
0B4802EC-9FE9-47D7-B94B-F261C4DA6989	0B4802EC-9FE9-47D7-B94B-F261C4DA6989	0	0	0	1	0	0	FEMALE	MONTSERRADO	MONROVIA	COMPLETED	2015-03-20	2015-03-19		19	1	3	2015	3	2015	1	urban	4	0	0	0	0	0	0	0	0	0		0	0	0	1	0	0	0	0	0	0	0	0	0	0	0	0
0B487BA3-D75D-4BD7-A777-85C1D0AAD7AA	0B487BA3-D75D-4BD7-A777-85C1D0AAD7AA	0	1	0	0	0	0	MALE	MONTSERRADO	MONROVIA	COMPLETED	2014-09-05	2014-08-31		21	1	9	2014	8	2014	5	urban	2	0	0	0	0	0	0	0	0	0		0	1	0	0	0	0	0	0	0	0	0	0	0	0	0	0
0B4BF657-0842-49A2-A107-F95DC45B399B	0B4BF657-0842-49A2-A107-F95DC45B399B	0	0	0	0	0	0	MALE	MONTSERRADO	MONROVIA	RESTARTED	2014-12-24	2014-12-24		11	0	12	2014	12	2014	0	urban	3	0	0	0	0	0	0	0	0	0								0	0	0	0	0	0	0	0	0	0
0B4D34CD-9AE4-4DD0-811F-B77F97C83C10	0B4D34CD-9AE4-4DD0-811F-B77F97C83C10	0	0	0	1	0	0	MALE	MONTSERRADO	MONROVIA	COMPLETED	2015-02-23	2015-02-13		12	1	2	2015	2	2015	10	urban	3	0	0	0	0	0	0	0	0	0		0	0	0	1	0	0	0	0	0	0	0	0	0	0	0	0
0B4D747F-860D-4317-82E9-AB447E148F4D	0B4D747F-860D-4317-82E9-AB447E148F4D	1	0	1	0	0	0	MALE	MONTSERRADO	MONROVIA	DROPPED	2014-11-21	2014-11-20	1200	16	2	11	2014	11	2014	1	urban	3	0	0	0	0	0	0	0	0	0		1	0	1	0	0	0	0	0	0	0	0	0	0	0	0	0
0B51910F-5AF9-4106-928C-6DE3737290BF	0B51910F-5AF9-4106-928C-6DE3737290BF	1	1	0	0	0	0	FEMALE	MONTSERRADO	MONROVIA	COMPLETED	2014-10-05	2014-10-04	1600	21	2	10	2014	10	2014	1	urban	2	0	0	0	0	0	0	0	0	0		1	1	0	0	0	0	0	0	0	0	0	0	0	0	0	0
0B52D3FB-6AFB-4E00-A39D-DE8DDE74A279	0B52D3FB-6AFB-4E00-A39D-DE8DDE74A279	0	1	0	0	0	0	FEMALE	MONTSERRADO	MONROVIA	COMPLETED	2014-10-31	2014-10-25	1100B1	16	1	10	2014	10	2014	6	urban	2	0	0	0	0	0	0	0	0	0		0	1	0	0	0	0	0	0	0	0	0	0	0	0	0	0
0B533173-8C89-4DFF-9A1F-7222A178B4C4	0B533173-8C89-4DFF-9A1F-7222A178B4C4	0	0	0	0	0	0	FEMALE	MONTSERRADO	MONROVIA	COMPLETED	2014-08-07	2014-08-07		21	0	8	2014	8	2014	0	urban	1	0	0	0	0	0	0	0	0	0								0	0	0	0	0	0	0	0	0	0
0B536C13-77B3-4B70-B9CD-C97D64E8F3A6	0B536C13-77B3-4B70-B9CD-C97D64E8F3A6	0	0	0	0	1	0	MALE	MONTSERRADO	MONROVIA	COMPLETED	2014-11-25	2014-11-25		19	1	11	2014	11	2014	0	urban	3	0	0	0	0	0	0	0	0	0		0	0	0	0	1	0	0	0	0	0	0	0	0	0	0	0
0B53A424-834F-465C-BAED-A9224332B52F	0B53A424-834F-465C-BAED-A9224332B52F	1	0	0	0	0	0	FEMALE	MONTSERRADO	MONROVIA	COMPLETED	2014-09-10	2014-09-09	1400	21	1	9	2014	9	2014	1	urban	2	0	0	0	0	0	0	0	0	0		1	0	0	0	0	0	0	0	0	0	0	0	0	0	0	0
0B5610AE-FD2D-4CF6-86D5-2FAAB077475D	0B5610AE-FD2D-4CF6-86D5-2FAAB077475D	1	1	0	1	0	0		MONTSERRADO	MONROVIA	COMPLETED	2014-12-15	2014-12-11	1100A2	18	3	12	2014	12	2014	4	urban	3	0	0	0	0	0	0	0	0	0		1	1	0	1	0	0	0	0	0	0	0	0	0	0	0	0
0B5A7030-9623-44ED-9A0D-0EC4CFDCE329	0B5A7030-9623-44ED-9A0D-0EC4CFDCE329	1	1	0	1	0	0	FEMALE	MONTSERRADO	ST. PAUL	SYMPTOMATIC	2014-07-06	2014-07-03	1900	12	3	7	2014	7	2014	3	rural	1	2	2	2	1	0	3	0	3	0		1	1	0	1	0	0	6	1	1	1	1	1	0	1	0	1
0B5EE24C-BC04-4E71-A8B0-6B27B35093B7	0B5EE24C-BC04-4E71-A8B0-6B27B35093B7	0	0	0	0	0	0	FEMALE	MONTSERRADO	MONROVIA	COMPLETED			1300	1	0					0	urban		0	0	0	0	0	0	0	0	0								0	0	0	0	0	0	0	0	0	0
0B5FDF9C-3143-4F14-93E1-EE0E3DB8C3A6	0B5FDF9C-3143-4F14-93E1-EE0E3DB8C3A6	0	0	0	0	0	0	FEMALE	MARGIBI	FIRESTONE	COMPLETED	2014-10-30	2014-10-30			0	10	2014	10	2014	0	urban	2
0B60EA23-E959-4731-B47D-756223A4362B	0B60EA23-E959-4731-B47D-756223A4362B	1	0	0	0	0	0	MALE	MONTSERRADO	MONROVIA	COMPLETED	2014-11-29	2014-11-26	1100A2	19	1	11	2014	11	2014	3	urban	3	0	0	0	0	0	0	0	0	0		1	0	0	0	0	0	0	0	0	0	0	0	0	0	0	0
0B654CF0-60B0-46E3-8F3E-8F5740A0F74C	0B654CF0-60B0-46E3-8F3E-8F5740A0F74C	0	0	0	0	0	0	FEMALE	MONTSERRADO	MONROVIA	COMPLETED	2014-12-23	2014-12-22		21	0	12	2014	12	2014	1	urban	3	0	0	0	0	0	0	0	0	0								0	0	0	0	0	0	0	0	0	0
0B67DC1F-27D4-4F53-B77A-30A47709DE60	0B67DC1F-27D4-4F53-B77A-30A47709DE60	1	1	0	0	0	0	FEMALE	MONTSERRADO	MONROVIA	COMPLETED	2014-12-18	2014-12-17		21	2	12	2014	12	2014	1	urban	3	0	0	0	0	0	0	0	0	0		1	1	0	0	0	0	0	0	0	0	0	0	0	0	0	0
0B68D7E4-8EF6-4876-82B2-051F989FA39E	0B68D7E4-8EF6-4876-82B2-051F989FA39E	0	1	0	0	0	0	MALE	MONTSERRADO	MONROVIA	COMPLETED	2015-01-18	2015-01-17	100	21	1	1	2015	1	2015	1	urban	3	0	0	0	0	0	0	0	0	0		0	1	0	0	0	0	0	0	0	0	0	0	0	0	0	0
0B6A9D98-C530-492E-BB5C-7CB9D82B5968	0B6A9D98-C530-492E-BB5C-7CB9D82B5968	0	0	0	0	0	0	FEMALE	MONTSERRADO	MONROVIA	COMPLETED	2014-11-07	2014-11-06		21	0	11	2014	11	2014	1	urban	2	0	0	0	0	0	0	0	0	0								0	0	0	0	0	0	0	0	0	0
0B6D456B-3565-4299-9F80-577ACEC40C8E	0B6D456B-3565-4299-9F80-577ACEC40C8E	0	0	0	0	0	0	MALE	MONTSERRADO	MONROVIA	DROPPED	2014-12-30	2014-12-28	100	21	0	12	2014	12	2014	2	urban	3	0	0	0	0	0	0	0	0	0								0	0	0	0	0	0	0	0	0	0
0B72CEBF-5E55-4EC3-BB1D-C6662DFEA1BE	0B72CEBF-5E55-4EC3-BB1D-C6662DFEA1BE	0	1	0	0	0	0	FEMALE	MONTSERRADO	MONROVIA	COMPLETED	2014-12-13	2014-12-08	700	18	1	12	2014	12	2014	5	urban	3	0	0	0	0	0	0	0	0	0		0	1	0	0	0	0	0	0	0	0	0	0	0	0	0	0
0B768D16-C8D3-43A7-8D81-F059AFFC5F60	0B768D16-C8D3-43A7-8D81-F059AFFC5F60	0	1	0	1	0	0	MALE	MONTSERRADO	MONROVIA	COMPLETED	2014-11-04	2014-11-02	100	21	2	11	2014	11	2014	2	urban	2	0	0	0	0	0	0	0	0	0		0	1	0	1	0	0	0	0	0	0	0	0	0	0	0	0
0B7A9A15-4B34-4A6A-92F7-9B561ACA7359	0B7A9A15-4B34-4A6A-92F7-9B561ACA7359	0	1	0	0	0	0	FEMALE	MARGIBI	KAKATA	COMPLETED	2014-11-16	2014-11-09		21	1	11	2014	11	2014	7	urban	2	0	0	0	0	0	0	0	0	0		0	1	0	0	0	0	0	0	0	0	0	0	0	0	0	0
0B7B9330-5145-4912-A241-0B65ED838166	0B7B9330-5145-4912-A241-0B65ED838166	0	0	0	0	0	0	MALE	MONTSERRADO	MONROVIA	UNKNOWN	2014-11-30	2014-11-29		6	0	11	2014	11	2014	1	urban	3	0	0	0	0	0	0	0	0	0								0	0	0	0	0	0	0	0	0	0
0B7F4361-4BB1-4015-AF91-8B9A8D7D008F	0B7F4361-4BB1-4015-AF91-8B9A8D7D008F	1	1	0	1	0	0		MONTSERRADO	MONROVIA	COMPLETED	2014-12-15	2014-12-11	1100A2	18	3	12	2014	12	2014	4	urban	3	0	0	0	0	0	0	0	0	0		1	1	0	1	0	0	0	0	0	0	0	0	0	0	0	0
0B8A38CB-03AC-4ACC-A5B0-CB9C42760D95	0B8A38CB-03AC-4ACC-A5B0-CB9C42760D95	1	1	0	0	0	0	FEMALE	MONTSERRADO	MONROVIA	COMPLETED	2014-11-15	2014-11-13	1000	20	2	11	2014	11	2014	2	urban	2	0	0	0	0	0	0	0	0	0		1	1	0	0	0	0	0	0	0	0	0	0	0	0	0	0
0B8AC795-94E2-4B8D-82E5-1CDA01193523	0B8AC795-94E2-4B8D-82E5-1CDA01193523	0	0	0	0	0	0	FEMALE	MONTSERRADO	MONROVIA	COMPLETED	2014-10-24	2014-10-19	1300	18	0	10	2014	10	2014	5	urban	2	0	0	0	0	0	0	0	0	0								0	0	0	0	0	0	0	0	0	0
0B8C0192-6ECE-4194-88FB-B37FD6501F17	0B8C0192-6ECE-4194-88FB-B37FD6501F17	0	0	0	0	0	0	MALE	MARGIBI	KAKATA	COMPLETED	2014-11-19	2014-11-12		21	0	11	2014	11	2014	7	urban	3	0	0	0	0	0	0	0	0	0								0	0	0	0	0	0	0	0	0	0
0B8E5FA9-0E83-4E35-883E-75D627973F1D	0B8E5FA9-0E83-4E35-883E-75D627973F1D	0	0	0	0	0	0	MALE	MONTSERRADO	MONROVIA	DROPPED	2014-12-24	2014-12-19		7	0	12	2014	12	2014	5	urban	3	0	0	0	0	0	0	0	0	0								0	0	0	0	0	0	0	0	0	0
0B935F17-B11D-4617-A6D2-0539EDE7E5ED	0B935F17-B11D-4617-A6D2-0539EDE7E5ED	0	0	0	0	0	0	FEMALE	MONTSERRADO	MONROVIA	RESTARTED	2014-09-14	2014-09-11		5	0	9	2014	9	2014	3	urban	2	0	0	0	0	0	0	0	0	0								0	0	0	0	0	0	0	0	0	0
0B939D0F-01B1-458C-9F5E-4DF42598D5CC	0B939D0F-01B1-458C-9F5E-4DF42598D5CC	0	0	0	0	0	0	MALE	MONTSERRADO	MONROVIA	COMPLETED	2014-12-13	2014-12-12	500	21	0	12	2014	12	2014	1	urban	3	0	0	0	0	0	0	0	0	0								0	0	0	0	0	0	0	0	0	0
0B94983D-C85C-4005-9982-C6181AFE08EB	0B94983D-C85C-4005-9982-C6181AFE08EB	0	0	1	0	0	0	MALE	MONTSERRADO	MONROVIA	COMPLETED	2014-10-26	2014-10-25		21	1	10	2014	10	2014	1	urban	2	0	0	0	0	0	0	0	0	0		0	0	1	0	0	0	0	0	0	0	0	0	0	0	0	0
0B9AD5B3-272A-43DD-8E7A-E8C8C082ABCB	0B9AD5B3-272A-43DD-8E7A-E8C8C082ABCB	0	1	0	0	0	0	MALE	MONTSERRADO	MONROVIA	COMPLETED	2014-09-04	2014-09-03		21	1	9	2014	9	2014	1	urban	2	0	0	0	0	0	0	0	0	0		0	1	0	0	0	0	0	0	0	0	0	0	0	0	0	0
0B9BE0B1-3405-4A1D-97EC-6E12E1380AE3	0B9BE0B1-3405-4A1D-97EC-6E12E1380AE3	1	1	0	1	0	0	FEMALE	MONTSERRADO	CAREYSBURG	COMPLETED	2014-12-02	2014-12-02	1700	21	3	12	2014	12	2014	0	rural	3	0	0	0	0	0	0	0	0	0		1	1	0	1	0	0	0	0	0	0	0	0	0	0	0	0
0B9BE1F4-7522-4332-A67A-CB6AF5D91545	0B9BE1F4-7522-4332-A67A-CB6AF5D91545	0	1	0	0	0	0	FEMALE	MONTSERRADO	MONROVIA	COMPLETED	2014-10-06	2014-09-30		17	1	10	2014	9	2014	6	urban	2	0	0	0	0	0	0	0	0	0		0	1	0	0	0	0	0	0	0	0	0	0	0	0	0	0
0B9BE2E0-A2DE-42D4-A2F2-33802A77D3E0	0B9BE2E0-A2DE-42D4-A2F2-33802A77D3E0	0	1	0	0	0	0	MALE	MONTSERRADO	MONROVIA	COMPLETED	2014-12-03	2014-12-02	1900	21	1	12	2014	12	2014	1	rural	3	0	0	0	0	0	0	0	0	0		0	1	0	0	0	0	0	0	0	0	0	0	0	0	0	0
0B9F4281-EE01-48D2-B1C6-F1EAC3083C95	0B9F4281-EE01-48D2-B1C6-F1EAC3083C95	0	1	1	0	0	0	FEMALE	MONTSERRADO	MONROVIA	COMPLETED	2014-11-28	2014-11-27	700	21	2	11	2014	11	2014	1	urban	3	0	0	0	0	0	0	0	0	0		0	1	1	0	0	0	0	0	0	0	0	0	0	0	0	0
0BA5A7BE-4363-40F8-8D52-9B738513839A	0BA5A7BE-4363-40F8-8D52-9B738513839A	1	0	0	0	0	0	FEMALE	MONTSERRADO	MONROVIA	COMPLETED	2014-11-02	2014-11-01	300	21	1	11	2014	11	2014	1	urban	2	0	0	0	0	0	0	0	0	0		1	0	0	0	0	0	0	0	0	0	0	0	0	0	0	0
0BAEA6EC-58BE-4F51-995B-C9E8C3EA860B	0BAEA6EC-58BE-4F51-995B-C9E8C3EA860B	0	0	0	0	0	1	FEMALE	MONTSERRADO	CAREYSBURG	COMPLETED	2014-09-27	2014-09-27	1700	21	1	9	2014	9	2014	0	rural	2	0	0	0	0	0	0	0	0	0		0	0	0	0	0	1	0	0	0	0	0	0	0	0	0	0
0BB3FEAA-6101-4D75-9665-D9FF30C5EAC1	0BB3FEAA-6101-4D75-9665-D9FF30C5EAC1	0	0	0	0	0	0	FEMALE	MONTSERRADO	TODEE	UNKNOWN	2014-08-29	2014-08-29	1800	9	0	8	2014	8	2014	0	rural	2	0	0	0	0	0	0	0	0	0								0	0	0	0	0	0	0	0	0	0
0BB5C80D-BAB7-44C2-8D9E-BAFC3E48047E	0BB5C80D-BAB7-44C2-8D9E-BAFC3E48047E	1	1	1	1	0	0	MALE	MONTSERRADO	MONROVIA	COMPLETED	2014-10-01	2014-09-30		7	4	10	2014	9	2014	1	urban	2	0	0	0	0	0	0	0	0	0		1	1	1	1	0	0	0	0	0	0	0	0	0	0	0	0
0BB85653-539D-4C6B-87F2-552FADC4B413	0BB85653-539D-4C6B-87F2-552FADC4B413	0	0	0	0	0	0	FEMALE	MONTSERRADO	MONROVIA	COMPLETED	2014-10-07	2014-10-06		21	0	10	2014	10	2014	1	urban	2	0	0	0	0	0	0	0	0	0								0	0	0	0	0	0	0	0	0	0
0BB90A99-A7DF-43F1-AE70-5522F0F4C24B	0BB90A99-A7DF-43F1-AE70-5522F0F4C24B	0	1	0	0	0	0	MALE	MONTSERRADO	ST. PAUL	COMPLETED	2014-10-23	2014-10-21	1900	21	1	10	2014	10	2014	2	rural	2	0	0	0	0	0	0	0	0	0		0	1	0	0	0	0	0	0	0	0	0	0	0	0	0	0
0BBD7BDF-6285-4BAD-95F9-121D55B4216E	0BBD7BDF-6285-4BAD-95F9-121D55B4216E	0	0	0	1	0	0	MALE	MONTSERRADO	MONROVIA	COMPLETED	2014-10-08	2014-10-05	100	20	1	10	2014	10	2014	3	urban	2	0	0	0	0	0	0	0	0	0		0	0	0	1	0	0	0	0	0	0	0	0	0	0	0	0
0BBF3C35-3472-4AE9-A028-9937A855803F	0BBF3C35-3472-4AE9-A028-9937A855803F	0	0	0	0	0	0	MALE	MONTSERRADO	MONROVIA	COMPLETED	2014-12-23	2014-12-20		21	0	12	2014	12	2014	3	urban	3	0	0	0	0	0	0	0	0	0								0	0	0	0	0	0	0	0	0	0
0BC0BDC9-80F3-49A6-85B8-5C59BF83D332	0BC0BDC9-80F3-49A6-85B8-5C59BF83D332	0	0	0	0	0	0	MALE	MONTSERRADO	MONROVIA	DROPPED	2015-01-09	2015-01-09		6	0	1	2015	1	2015	0	urban	3	0	0	0	0	0	0	0	0	0								0	0	0	0	0	0	0	0	0	0
0BC1B172-330F-41B0-AE10-50338BD294EE	0BC1B172-330F-41B0-AE10-50338BD294EE	0	1	0	1	0	0	FEMALE	MONTSERRADO	MONROVIA	COMPLETED	2014-11-28	2014-11-27	700	21	2	11	2014	11	2014	1	urban	3	0	0	0	0	0	0	0	0	0		0	1	0	1	0	0	0	0	0	0	0	0	0	0	0	0
0BC1BC4E-EF74-48D8-B4D4-387FF1029EFD	0BC1BC4E-EF74-48D8-B4D4-387FF1029EFD	0	0	0	1	0	0	MALE	MONTSERRADO	MONROVIA	COMPLETED	2014-10-08	2014-10-05	100	20	1	10	2014	10	2014	3	urban	2	0	0	0	0	0	0	0	0	0		0	0	0	1	0	0	0	0	0	0	0	0	0	0	0	0
0BC3145D-A337-4952-9FC8-11E6C5FED90F	0BC3145D-A337-4952-9FC8-11E6C5FED90F	1	1	1	1	0	0	FEMALE	MONTSERRADO	MONROVIA	COMPLETED	2014-11-04	2014-11-03	100	21	4	11	2014	11	2014	1	urban	2	0	0	0	0	0	0	0	0	0		1	1	1	1	0	0	0	0	0	0	0	0	0	0	0	0
0BC35DA1-CF24-4398-9E9A-85395DD084E8	0BC35DA1-CF24-4398-9E9A-85395DD084E8	0	0	0	0	0	0	MALE	MONTSERRADO	MONROVIA	COMPLETED	2014-09-18	2014-09-15		18	0	9	2014	9	2014	3	urban	2	0	0	0	0	0	0	0	0	0								0	0	0	0	0	0	0	0	0	0
0BC3A2A8-D8ED-4BD2-8635-0A0CFC92F62B	0BC3A2A8-D8ED-4BD2-8635-0A0CFC92F62B	0	1	0	0	0	0	FEMALE	MONTSERRADO	MONROVIA	COMPLETED	2014-12-30	2014-12-29		8	1	12	2014	12	2014	1	urban	3	0	0	0	0	0	0	0	0	0		0	1	0	0	0	0	0	0	0	0	0	0	0	0	0	0
0BC54467-9646-495F-B953-EA0F703B783E	0BC54467-9646-495F-B953-EA0F703B783E	0	0	0	0	0	0	MALE	MARGIBI	GIBI	COMPLETED	2014-08-17	2014-08-17		21	0	8	2014	8	2014	0	rural	1	0	0	0	0	0	0	0	0	0								0	0	0	0	0	0	0	0	0	0
0BC9F39C-638B-4CC9-ABC5-5B51CA926C22	0BC9F39C-638B-4CC9-ABC5-5B51CA926C22	0	0	0	1	0	0	FEMALE	MONTSERRADO	MONROVIA	COMPLETED	2015-03-20	2015-03-19		18	1	3	2015	3	2015	1	urban	4	0	0	0	0	0	0	0	0	0		0	0	0	1	0	0	0	0	0	0	0	0	0	0	0	0
0BCA4507-F9F3-4339-9690-6EA8C9F9362A	0BCA4507-F9F3-4339-9690-6EA8C9F9362A	0	0	0	0	0	0	MALE	MONTSERRADO	MONROVIA	COMPLETED	2014-09-26	2014-09-16	1300	13	0	9	2014	9	2014	10	urban	2	0	0	0	0	0	0	0	0	0								0	0	0	0	0	0	0	0	0	0
0BCB36BC-3329-438F-BE05-9F90C7D0594F	0BCB36BC-3329-438F-BE05-9F90C7D0594F	0	0	0	0	0	0	MALE	MONTSERRADO	MONROVIA	COMPLETED	2014-08-01	2014-08-01		21	0	8	2014	8	2014	0	urban	1	0	0	0	0	0	0	0	0	0								0	0	0	0	0	0	0	0	0	0
0BCB418C-2AD8-4514-A3A0-649DF205956A	0BCB418C-2AD8-4514-A3A0-649DF205956A	1	1	1	1	0	0	MALE	MONTSERRADO	ST. PAUL	COMPLETED	2014-11-21	2014-11-21	1900	21	4	11	2014	11	2014	0	rural	3	0	0	0	0	0	0	0	0	0		1	1	1	1	0	0	0	0	0	0	0	0	0	0	0	0
0BCDDDEC-1614-4C74-A2B2-E4E3D981D360	0BCDDDEC-1614-4C74-A2B2-E4E3D981D360	1	1	1	1	0	0	FEMALE	MARGIBI	KAKATA	SYMPTOMATIC	2014-09-16	2014-09-16		1	4	9	2014	9	2014	0	urban	2	0	1	1	1	1	1	0	0	0	1	1	1	1	1	0	0	5	1	0	1	1	1	1	1	0	0
0BCF07DA-1B80-4F53-9109-7CBAAA546A64	0BCF07DA-1B80-4F53-9109-7CBAAA546A64	1	1	0	1	0	0	FEMALE	MONTSERRADO	MONROVIA	COMPLETED	2014-10-17	2014-10-16	800		3	10	2014	10	2014	1	urban	2											1	1	0	1	0	0
0BD1868E-4321-41DF-A071-AFE5ECA7ABDD	0BD1868E-4321-41DF-A071-AFE5ECA7ABDD	0	1	0	1	0	0	MALE	MONTSERRADO	MONROVIA	COMPLETED	2014-11-30	2014-11-29	800	21	2	11	2014	11	2014	1	urban	3	0	0	0	0	0	0	0	0	0		0	1	0	1	0	0	0	0	0	0	0	0	0	0	0	0
0BD9E99D-E312-4843-8952-036C2A06304C	0BD9E99D-E312-4843-8952-036C2A06304C	0	1	0	1	0	0	FEMALE	MONTSERRADO	MONROVIA	COMPLETED	2014-12-07	2014-12-06		21	2	12	2014	12	2014	1	urban	3	0	0	0	0	0	0	0	0	0		0	1	0	1	0	0	0	0	0	0	0	0	0	0	0	0
0BDF4273-3312-4CBC-BE39-EBC6BA7F8525	0BDF4273-3312-4CBC-BE39-EBC6BA7F8525	1	1	0	0	0	0	MALE	MONTSERRADO	MONROVIA	COMPLETED	2014-09-11	2014-09-10		18	2	9	2014	9	2014	1	urban	2	0	0	0	0	0	0	0	0	0		1	1	0	0	0	0	0	0	0	0	0	0	0	0	0	0
0BE350F0-3820-4769-B6E2-8289795DB21B	0BE350F0-3820-4769-B6E2-8289795DB21B	0	1	0	0	0	0	MALE	MONTSERRADO	MONROVIA	COMPLETED	2015-02-10	2015-02-03	1100B1	15	1	2	2015	2	2015	7	urban	3	0	0	0	0	0	0	0	0	0		0	1	0	0	0	0	0	0	0	0	0	0	0	0	0	0
0BE60DDB-303C-4DDB-96B8-E0488438E2B4	0BE60DDB-303C-4DDB-96B8-E0488438E2B4	0	1	0	1	0	0	FEMALE	MONTSERRADO	MONROVIA	RESTARTED	2014-11-20	2014-11-20		6	2	11	2014	11	2014	0	urban	3	0	0	0	0	0	0	0	0	0		0	1	0	1	0	0	0	0	0	0	0	0	0	0	0	0
0BE9607D-4F5F-4C95-AADA-75AABD118382	0BE9607D-4F5F-4C95-AADA-75AABD118382	0	0	0	0	0	1	FEMALE	MONTSERRADO	CAREYSBURG	COMPLETED	2014-10-13	2014-10-13	1700	21	1	10	2014	10	2014	0	rural	2	0	0	0	0	0	0	0	0	0		0	0	0	0	0	1	0	0	0	0	0	0	0	0	0	0
0BEA50B9-E684-4749-90EF-DB4C3606AAA7	0BEA50B9-E684-4749-90EF-DB4C3606AAA7	0	1	0	0	0	0	FEMALE	MONTSERRADO	MONROVIA	COMPLETED	2014-12-15	2014-12-01		7	1	12	2014	12	2014	14	urban	3	0	0	0	0	0	0	0	0	0		0	1	0	0	0	0	0	0	0	0	0	0	0	0	0	0
0BEE0F0D-992C-425E-BB9A-BD259EA9062E	0BEE0F0D-992C-425E-BB9A-BD259EA9062E	1	0	0	1	0	0	MALE	MONTSERRADO	MONROVIA	COMPLETED	2014-09-18	2014-09-15		19	2	9	2014	9	2014	3	urban	2	0	0	0	0	0	0	0	0	0		1	0	0	1	0	0	0	0	0	0	0	0	0	0	0	0
0BEE8898-15B0-4A51-8E92-74A00D0DB9CA	0BEE8898-15B0-4A51-8E92-74A00D0DB9CA	1	1	0	0	0	0	FEMALE	MONTSERRADO	MONROVIA	COMPLETED	2014-11-15	2014-11-13	1000	20	2	11	2014	11	2014	2	urban	2	0	0	0	0	0	0	0	0	0		1	1	0	0	0	0	0	0	0	0	0	0	0	0	0	0
0BEFD0BA-54C7-4CB4-B9D6-CB998A7AC417	0BEFD0BA-54C7-4CB4-B9D6-CB998A7AC417	0	1	0	1	0	0	MALE	MONTSERRADO	MONROVIA	COMPLETED	2014-12-17	2014-12-15		21	2	12	2014	12	2014	2	urban	3	0	0	0	0	0	0	0	0	0		0	1	0	1	0	0	0	0	0	0	0	0	0	0	0	0
0BF44368-DA2D-4DFE-B82A-0407333E00FE	0BF44368-DA2D-4DFE-B82A-0407333E00FE	0	1	0	0	0	0	MALE	MONTSERRADO	MONROVIA	COMPLETED	2014-09-08	2014-09-04	1100B2	19	1	9	2014	9	2014	4	urban	2	0	0	0	0	0	0	0	0	0		0	1	0	0	0	0	0	0	0	0	0	0	0	0	0	0
0BF4DF28-B342-4D7C-BAEB-F99A97F8EFD9	0BF4DF28-B342-4D7C-BAEB-F99A97F8EFD9	0	0	0	0	0	0	FEMALE	MONTSERRADO	MONROVIA	COMPLETED	2014-11-02	2014-11-01	1600	21	0	11	2014	11	2014	1	urban	2	0	0	0	0	0	0	0	0	0								0	0	0	0	0	0	0	0	0	0
0BF64355-F340-4B4A-9587-4BBA7CEA58E7	0BF64355-F340-4B4A-9587-4BBA7CEA58E7	0	1	0	1	0	0	MALE	MONTSERRADO	ST. PAUL	COMPLETED	2014-06-21	2014-06-08	1900	9	2	6	2014	6	2014	13	rural	1	0	0	0	0	0	0	0	0	0		0	1	0	1	0	0	0	0	0	0	0	0	0	0	0	0
0BFBBB99-A90F-440D-BF9D-8C8EEF35A4BB	0BFBBB99-A90F-440D-BF9D-8C8EEF35A4BB	0	0	0	1	0	0	FEMALE	MONTSERRADO	MONROVIA	COMPLETED	2014-10-25	2014-10-24	1200	21	1	10	2014	10	2014	1	urban	2	0	0	0	0	0	0	0	0	0		0	0	0	1	0	0	0	0	0	0	0	0	0	0	0	0
0BFE8852-CF33-4102-A252-3040D03E341B	0BFE8852-CF33-4102-A252-3040D03E341B	0	0	0	0	0	0	MALE	MONTSERRADO	MONROVIA	COMPLETED	2014-12-23	2014-12-20		21	0	12	2014	12	2014	3	urban	3	0	0	0	0	0	0	0	0	0								0	0	0	0	0	0	0	0	0	0
0C06891A-BE28-4744-8DD6-2DD9218C7D08	0C06891A-BE28-4744-8DD6-2DD9218C7D08	1	0	0	0	0	0	FEMALE	MARGIBI	MAMBA KABA	COMPLETED	2014-09-17	2014-09-17		21	1	9	2014	9	2014	0	rural	2	0	0	0	0	0	0	0	0	0		1	0	0	0	0	0	0	0	0	0	0	0	0	0	0	0
0C0A2E86-A8B3-4411-9681-4B8D83A85CFC	0C0A2E86-A8B3-4411-9681-4B8D83A85CFC	0	0	0	0	0	0	MALE	MONTSERRADO	MONROVIA	COMPLETED	2014-08-19	2014-08-03		21	0	8	2014	8	2014	16	urban	2	0	0	0	0	0	0	0	0	0								0	0	0	0	0	0	0	0	0	0
0C0CB333-D9E6-4B96-975D-3142D1D0DC9A	0C0CB333-D9E6-4B96-975D-3142D1D0DC9A	1	1	1	1	0	0	FEMALE	MONTSERRADO	COMMONWEALTH	COMPLETED	2014-10-04	2014-10-02	1500	21	4	10	2014	10	2014	2	rural	2	0	0	0	0	0	0	0	0	0		1	1	1	1	0	0	0	0	0	0	0	0	0	0	0	0
0C0DD404-8B1A-4BDB-A9DF-0A086AB99471	0C0DD404-8B1A-4BDB-A9DF-0A086AB99471	0	0	0	0	0	0	MALE	MONTSERRADO	MONROVIA	COMPLETED	2014-12-23	2014-12-20		21	0	12	2014	12	2014	3	urban	3	0	0	0	0	0	0	0	0	0								0	0	0	0	0	0	0	0	0	0
0C10858F-6730-481C-9539-0E69A357DF15	0C10858F-6730-481C-9539-0E69A357DF15	1	1	0	0	0	0	MALE	MONTSERRADO	MONROVIA	COMPLETED	2014-10-07	2014-10-04	1300	20	2	10	2014	10	2014	3	urban	2	0	0	0	0	0	0	0	0	0		1	1	0	0	0	0	0	0	0	0	0	0	0	0	0	0
0C10CF64-CEB4-4AB4-B871-3A16361360BA	0C10CF64-CEB4-4AB4-B871-3A16361360BA	0	0	0	0	0	0	FEMALE	MONTSERRADO	CAREYSBURG	COMPLETED	2014-10-13	2014-10-13	1700	21	0	10	2014	10	2014	0	rural	2	0	0	0	0	0	0	0	0	0								0	0	0	0	0	0	0	0	0	0
0C13102C-F011-42DA-84D9-91C084A6708B	0C13102C-F011-42DA-84D9-91C084A6708B	0	0	0	1	0	0	FEMALE	MONTSERRADO	CAREYSBURG	COMPLETED	2014-09-12	2014-09-12	1700	21	1	9	2014	9	2014	0	rural	2	0	0	0	0	0	0	0	0	0		0	0	0	1	0	0	0	0	0	0	0	0	0	0	0	0
0C14FAE2-07D5-441A-B92B-51FC2AF4CAF1	0C14FAE2-07D5-441A-B92B-51FC2AF4CAF1	0	1	0	0	0	0	FEMALE	MONTSERRADO	MONROVIA	COMPLETED	2014-07-31	2014-07-20	200	11	1	7	2014	7	2014	11	urban	1	0	0	0	0	0	0	0	0	0		0	1	0	0	0	0	0	0	0	0	0	0	0	0	0	0
0C1507B4-83C2-4475-BCA7-08066844C72D	0C1507B4-83C2-4475-BCA7-08066844C72D	0	0	1	0	0	0	MALE	MONTSERRADO	MONROVIA	COMPLETED	2014-11-27	2014-11-26	200	21	1	11	2014	11	2014	1	urban	3	0	0	0	0	0	0	0	0	0		0	0	1	0	0	0	0	0	0	0	0	0	0	0	0	0
0C1AB5E5-2FFB-4D45-8BEC-4EB5D57A8E34	0C1AB5E5-2FFB-4D45-8BEC-4EB5D57A8E34	0	1	0	0	0	0	FEMALE	MONTSERRADO	MONROVIA	COMPLETED	2014-09-14	2014-09-14		17	1	9	2014	9	2014	0	urban	2	0	0	0	0	0	0	0	0	0		0	1	0	0	0	0	0	0	0	0	0	0	0	0	0	0
0C1AFE74-E0E1-40E7-8655-5DC09CE10F94	0C1AFE74-E0E1-40E7-8655-5DC09CE10F94	1	1	1	1	0	0	FEMALE	MONTSERRADO	MONROVIA	COMPLETED	2014-10-13	2014-10-12			4	10	2014	10	2014	1	urban	2											1	1	1	1	0	0
0C1DB213-FE6B-46D2-9615-90DCE7A96F11	0C1DB213-FE6B-46D2-9615-90DCE7A96F11	0	1	0	0	0	0	FEMALE	MONTSERRADO	CAREYSBURG	SYMPTOMATIC	2014-09-20	2014-09-20	1700	10	1	9	2014	9	2014	0	rural	2	3	3	3	3	2	1	0	0	0	1	0	1	0	0	0	0	6	1	1	1	1	1	1	1	0	0
0C1E8883-5802-4584-A349-FEA3AE928907	0C1E8883-5802-4584-A349-FEA3AE928907	0	0	1	0	0	0	MALE	MONTSERRADO	MONROVIA	DROPPED	2014-12-10	2014-12-09		7	1	12	2014	12	2014	1	urban	3	0	0	0	0	0	0	0	0	0		0	0	1	0	0	0	0	0	0	0	0	0	0	0	0	0
0C21E1E0-78D4-483A-9F60-0299E0EEB29A	0C21E1E0-78D4-483A-9F60-0299E0EEB29A	1	1	0	1	0	0	FEMALE	MONTSERRADO	ST. PAUL	COMPLETED	2014-07-06	2014-07-03	1900	18	3	7	2014	7	2014	3	rural	1	0	0	0	0	0	0	0	0	0		1	1	0	1	0	0	0	0	0	0	0	0	0	0	0	0
0C22F166-EDB4-44BA-A8CE-3B24452E106A	0C22F166-EDB4-44BA-A8CE-3B24452E106A	0	1	0	0	0	0	FEMALE	MONTSERRADO	MONROVIA	COMPLETED	2014-10-14	2014-10-13	200	21	1	10	2014	10	2014	1	urban	2	0	0	0	0	0	0	0	0	0		0	1	0	0	0	0	0	0	0	0	0	0	0	0	0	0
0C242AEE-66E5-4B64-91F8-491BF9B80FCC	0C242AEE-66E5-4B64-91F8-491BF9B80FCC	0	0	0	0	0	0	FEMALE	MONTSERRADO	MONROVIA	COMPLETED	2014-10-21	2014-10-17		20	0	10	2014	10	2014	4	urban	2	0	0	0	0	0	0	0	0	0								0	0	0	0	0	0	0	0	0	0
0C2721DD-CFB9-4027-9CD6-FEC5D4F4FB34	0C2721DD-CFB9-4027-9CD6-FEC5D4F4FB34	1	1	1	1	0	0	MALE	MONTSERRADO	MONROVIA	COMPLETED	2014-10-07	2014-10-07	100	21	4	10	2014	10	2014	0	urban	2	0	0	0	0	0	0	0	0	0		1	1	1	1	0	0	0	0	0	0	0	0	0	0	0	0
0C2785E4-DB7D-4B2B-9C11-63453530FE31	0C2785E4-DB7D-4B2B-9C11-63453530FE31	1	1	1	0	0	0	FEMALE	MONTSERRADO	ST. PAUL	COMPLETED	2015-01-06	2015-01-06	1900	21	3	1	2015	1	2015	0	rural	3	0	0	0	0	0	0	0	0	0		1	1	1	0	0	0	0	0	0	0	0	0	0	0	0	0
0C298686-8EE6-4B9D-9391-88F5F1FC89D1	0C298686-8EE6-4B9D-9391-88F5F1FC89D1	1	1	1	1	0	0	MALE	MONTSERRADO	MONROVIA	COMPLETED	2014-10-08	2014-10-07	100	21	4	10	2014	10	2014	1	urban	2	0	0	0	0	0	0	0	0	0		1	1	1	1	0	0	0	0	0	0	0	0	0	0	0	0
0C2A5F28-6A67-4FA6-9DAE-C61B67805245	0C2A5F28-6A67-4FA6-9DAE-C61B67805245	1	0	0	0	0	0	MALE	MONTSERRADO	MONROVIA	COMPLETED	2014-08-02	2014-08-02	1100A1	21	1	8	2014	8	2014	0	urban	1	0	0	0	0	0	0	0	0	0		1	0	0	0	0	0	0	0	0	0	0	0	0	0	0	0
0C2B5F47-D1A6-427B-8B83-0BABA31D56C8	0C2B5F47-D1A6-427B-8B83-0BABA31D56C8	0	0	0	0	0	0	MALE	MARGIBI	GIBI	COMPLETED		2014-08-28		21	0			8	2014		rural	2	0	0	0	0	0	0	0	0	0								0	0	0	0	0	0	0	0	0	0
0C2CA164-0653-42A6-83A4-CB40032A39AE	0C2CA164-0653-42A6-83A4-CB40032A39AE	0	1	0	0	0	0	FEMALE	MONTSERRADO	MONROVIA	COMPLETED	2014-12-15	2014-12-01		9	1	12	2014	12	2014	14	urban	3	0	0	0	0	0	0	0	0	0		0	1	0	0	0	0	0	0	0	0	0	0	0	0	0	0
0C2EE0A1-EFF1-4B57-B96C-7F36E4DA90B3	0C2EE0A1-EFF1-4B57-B96C-7F36E4DA90B3	0	0	0	0	0	0	FEMALE	MARGIBI	KAKATA	COMPLETED	2014-09-04	2014-09-02		21	0	9	2014	9	2014	2	urban	2	0	0	0	0	0	0	0	0	0								0	0	0	0	0	0	0	0	0	0
0C3302CA-11C4-45B4-B5D5-C7ACFF0211D1	0C3302CA-11C4-45B4-B5D5-C7ACFF0211D1	1	1	0	0	0	0	FEMALE	MONTSERRADO	MONROVIA	COMPLETED	2014-11-25	2014-11-25		19	2	11	2014	11	2014	0	urban	3	0	0	0	0	0	0	0	0	0		1	1	0	0	0	0	0	0	0	0	0	0	0	0	0	0
0C3517AC-56C5-485E-929A-ACEC042FA804	0C3517AC-56C5-485E-929A-ACEC042FA804	0	1	0	1	0	0	FEMALE	MONTSERRADO	MONROVIA	COMPLETED	2014-09-26	2014-09-25		21	2	9	2014	9	2014	1	urban	2	0	0	0	0	0	0	0	0	0		0	1	0	1	0	0	0	0	0	0	0	0	0	0	0	0
0C353DF7-71F9-4715-978C-70086B66AE20	0C353DF7-71F9-4715-978C-70086B66AE20	0	0	1	1	0	0	MALE	MONTSERRADO	MONROVIA	COMPLETED	2014-10-21	2014-10-14	100	21	2	10	2014	10	2014	7	urban	2	0	0	0	0	0	0	0	0	0		0	0	1	1	0	0	0	0	0	0	0	0	0	0	0	0
0C40DF4C-DAD3-4B3E-B7E0-763A9FB49641	0C40DF4C-DAD3-4B3E-B7E0-763A9FB49641	1	1	0	0	0	0	MALE	MONTSERRADO	MONROVIA	COMPLETED	2015-02-09	2015-01-21	1300	3	2	2	2015	1	2015	19	urban	3	0	0	0	0	0	0	0	0	0		1	1	0	0	0	0	0	0	0	0	0	0	0	0	0	0
0C443FDA-B56A-4FA8-9DEE-7F6F609B092A	0C443FDA-B56A-4FA8-9DEE-7F6F609B092A	1	1	1	1	0	0	FEMALE	MONTSERRADO	MONROVIA	COMPLETED	2014-09-06	2014-08-30		16	4	9	2014	8	2014	7	urban	2	0	0	0	0	0	0	0	0	0		1	1	1	1	0	0	0	0	0	0	0	0	0	0	0	0
0C477023-BFC8-404A-AE17-3B910806D611	0C477023-BFC8-404A-AE17-3B910806D611	0	0	0	0	0	0	FEMALE	MARGIBI	KAKATA	COMPLETED				21	0					0	urban		0	0	0	0	0	0	0	0	0								0	0	0	0	0	0	0	0	0	0
0C4978F1-A4A3-42D6-8B52-111F45A4C137	0C4978F1-A4A3-42D6-8B52-111F45A4C137	1	1	0	1	0	0	MALE	MONTSERRADO	MONROVIA	COMPLETED	2014-10-22	2014-10-22	1100A2	21	3	10	2014	10	2014	0	urban	2	0	0	0	0	0	0	0	0	0		1	1	0	1	0	0	0	0	0	0	0	0	0	0	0	0
0C4C2BCD-546B-4E34-8120-DA8001103007	0C4C2BCD-546B-4E34-8120-DA8001103007	0	0	0	0	0	0	MALE	MONTSERRADO	MONROVIA	COMPLETED	2014-12-12	2014-12-12	500	21	0	12	2014	12	2014	0	urban	3	0	0	0	0	0	0	0	0	0								0	0	0	0	0	0	0	0	0	0
0C4C36B0-B6F4-4601-975C-19D2F1E124F3	0C4C36B0-B6F4-4601-975C-19D2F1E124F3	0	0	0	0	0	0	FEMALE	MONTSERRADO	MONROVIA	COMPLETED	2014-09-16	2014-09-10	1300	17	0	9	2014	9	2014	6	urban	2	0	0	0	0	0	0	0	0	0								0	0	0	0	0	0	0	0	0	0
0C4CADFB-F6A4-46E7-AAB2-27FBEF7CA274	0C4CADFB-F6A4-46E7-AAB2-27FBEF7CA274	0	0	0	0	0	0	MALE	MONTSERRADO	MONROVIA	COMPLETED	2014-11-27	2014-11-26	800		0	11	2014	11	2014	1	urban	3
0C4DA647-0EBF-476F-A8A4-400B7A9F9A96	0C4DA647-0EBF-476F-A8A4-400B7A9F9A96	0	0	0	0	0	0	FEMALE	LOFA	VOINJAMA	COMPLETED	2014-06-30	2014-06-24		15	0	6	2014	6	2014	6	urban	1	0	0	0	0	0	0	0	0	0								0	0	0	0	0	0	0	0	0	0
0C51DB25-D977-4773-9292-4E43D88E7903	0C51DB25-D977-4773-9292-4E43D88E7903	0	0	1	0	0	0	MALE	MONTSERRADO	MONROVIA	COMPLETED	2014-12-10	2014-12-09		21	1	12	2014	12	2014	1	urban	3	0	0	0	0	0	0	0	0	0		0	0	1	0	0	0	0	0	0	0	0	0	0	0	0	0
0C54878B-150B-4DC0-9857-1E97BF820F4B	0C54878B-150B-4DC0-9857-1E97BF820F4B	1	1	1	0	0	0	MALE	MONTSERRADO	MONROVIA	DROPPED	2015-01-20	2015-01-19	1600	4	3	1	2015	1	2015	1	urban	3	0	0	0	0	0	0	0	0	0		1	1	1	0	0	0	0	0	0	0	0	0	0	0	0	0
0C58185A-91A7-46E2-A267-7DC09E0C11DD	0C58185A-91A7-46E2-A267-7DC09E0C11DD	0	0	0	0	0	0	MALE	MONTSERRADO	MONROVIA	COMPLETED	2014-12-23	2014-12-20		19	0	12	2014	12	2014	3	urban	3	0	0	0	0	0	0	0	0	0								0	0	0	0	0	0	0	0	0	0
0C5AA123-EB12-4A0A-A9A9-AB2A3A9B05DE	0C5AA123-EB12-4A0A-A9A9-AB2A3A9B05DE	0	1	0	0	0	0	MALE	MONTSERRADO	MONROVIA	COMPLETED	2014-09-28	2014-09-27	1100B1	21	1	9	2014	9	2014	1	urban	2	0	0	0	0	0	0	0	0	0		0	1	0	0	0	0	0	0	0	0	0	0	0	0	0	0
0C5DA568-2CA4-4118-8D8B-090B149BEA99	0C5DA568-2CA4-4118-8D8B-090B149BEA99	0	1	0	0	0	0	FEMALE	MONTSERRADO	MONROVIA	COMPLETED	2014-07-31	2014-07-24	900	15	1	7	2014	7	2014	7	urban	1	0	0	0	0	0	0	0	0	0		0	1	0	0	0	0	0	0	0	0	0	0	0	0	0	0
0C611AB7-B05C-44D2-9009-D44371A0D4D5	0C611AB7-B05C-44D2-9009-D44371A0D4D5	0	0	0	0	0	0	MALE	MONTSERRADO	MONROVIA	DROPPED	2015-02-15	2015-02-14	400	6	0	2	2015	2	2015	1	urban	3	0	0	0	0	0	0	0	0	0								0	0	0	0	0	0	0	0	0	0
0C62AE96-6D47-4E0B-A04E-8A9E5D86AB42	0C62AE96-6D47-4E0B-A04E-8A9E5D86AB42	1	1	0	1	0	0	FEMALE	MONTSERRADO	MONROVIA	COMPLETED	2014-11-29	2014-11-25	1100A2		3	11	2014	11	2014	4	urban	3											1	1	0	1	0	0
0C66FC87-D437-4DA1-ABD4-89F45BDDEE1C	0C66FC87-D437-4DA1-ABD4-89F45BDDEE1C	0	0	0	0	0	0	MALE	MARGIBI	KAKATA	SYMPTOMATIC	2014-08-25	2014-08-25		3	0	8	2014	8	2014	0	urban	2	1	1	0	1	1	1	0	0	0								5	1	1	1	0	1	1	1	0	0
0C6990B6-023A-4F66-99CD-6E4AB7CDD24D	0C6990B6-023A-4F66-99CD-6E4AB7CDD24D	0	0	0	0	0	0	FEMALE	MONTSERRADO	MONROVIA	COMPLETED	2014-12-23	2014-12-22		21	0	12	2014	12	2014	1	urban	3	0	0	0	0	0	0	0	0	0								0	0	0	0	0	0	0	0	0	0
0C6AF91F-46EC-43C1-ADD2-9800624FF87F	0C6AF91F-46EC-43C1-ADD2-9800624FF87F	1	1	1	1	0	0	FEMALE	MONTSERRADO	ST. PAUL	COMPLETED	2014-12-16	2014-12-16	1900	20	4	12	2014	12	2014	0	rural	3	0	0	0	0	0	0	0	0	0		1	1	1	1	0	0	0	0	0	0	0	0	0	0	0	0
0C6C5C78-2B4F-4E34-918F-25832CF6444E	0C6C5C78-2B4F-4E34-918F-25832CF6444E	0	0	0	0	0	0	FEMALE	MONTSERRADO	TODEE	COMPLETED	2014-11-05	2014-11-05	1800		0	11	2014	11	2014	0	rural	2
0C72049E-D01C-46C5-BD9B-9C4E11BDCE97	0C72049E-D01C-46C5-BD9B-9C4E11BDCE97	1	0	0	0	0	0	MALE	MONTSERRADO	CAREYSBURG	COMPLETED	2014-11-08	2014-11-08	1700	21	1	11	2014	11	2014	0	rural	2	0	0	0	0	0	0	0	0	0		1	0	0	0	0	0	0	0	0	0	0	0	0	0	0	0
0C7A186B-9CDA-40F2-9027-2702A7914C02	0C7A186B-9CDA-40F2-9027-2702A7914C02	1	0	0	0	0	0	MALE	MONTSERRADO	MONROVIA	COMPLETED	2014-10-24	2014-10-23	1600	21	1	10	2014	10	2014	1	urban	2	0	0	0	0	0	0	0	0	0		1	0	0	0	0	0	0	0	0	0	0	0	0	0	0	0
0C7A51E9-E7F0-4CD3-8D8A-939BFD56B605	0C7A51E9-E7F0-4CD3-8D8A-939BFD56B605	1	1	0	1	0	0	FEMALE	MONTSERRADO	MONROVIA	COMPLETED	2015-01-03	2014-12-29		18	3	1	2015	12	2014	5	urban	3	0	0	0	0	0	0	0	0	0		1	1	0	1	0	0	0	0	0	0	0	0	0	0	0	0
0C7BF089-EB4D-4D6C-900A-C1AFE54187B2	0C7BF089-EB4D-4D6C-900A-C1AFE54187B2	0	0	0	0	0	0	MALE	MONTSERRADO	MONROVIA	COMPLETED	2014-12-11	2014-12-09	1300	21	0	12	2014	12	2014	2	urban	3	0	0	0	0	0	0	0	0	0								0	0	0	0	0	0	0	0	0	0
0C7D3976-D1C6-4E0B-A049-F74C09000A10	0C7D3976-D1C6-4E0B-A049-F74C09000A10	0	1	0	0	0	0	MALE	MONTSERRADO	MONROVIA	COMPLETED	2014-12-18	2014-12-11	1100B1	15	1	12	2014	12	2014	7	urban	3	0	0	0	0	0	0	0	0	0		0	1	0	0	0	0	0	0	0	0	0	0	0	0	0	0
0C81BBC3-D072-4E3C-801E-D12C13A2AF2F	0C81BBC3-D072-4E3C-801E-D12C13A2AF2F	0	1	0	0	0	0	FEMALE	MONTSERRADO	MONROVIA	COMPLETED	2014-10-25	2014-10-24	100	21	1	10	2014	10	2014	1	urban	2	0	0	0	0	0	0	0	0	0		0	1	0	0	0	0	0	0	0	0	0	0	0	0	0	0
0C844B6A-D268-4F66-9F97-AF894D4316F6	0C844B6A-D268-4F66-9F97-AF894D4316F6	0	1	1	0	0	0	FEMALE	MONTSERRADO	MONROVIA	COMPLETED	2014-09-07	2014-09-06	100	18	2	9	2014	9	2014	1	urban	2	0	0	0	0	0	0	0	0	0		0	1	1	0	0	0	0	0	0	0	0	0	0	0	0	0
0C8642E1-ECF8-4C74-854B-4D13F90D67F6	0C8642E1-ECF8-4C74-854B-4D13F90D67F6	0	0	0	0	0	0	FEMALE	BONG	PANTA KPAII	COMPLETED	2014-11-08	2014-11-07		21	0	11	2014	11	2014	1	rural	2	0	0	0	0	0	0	0	0	0								0	0	0	0	0	0	0	0	0	0
0C878937-DD9C-43AB-A5A9-A2CFEC139316	0C878937-DD9C-43AB-A5A9-A2CFEC139316	0	1	0	1	0	0	MALE	MONTSERRADO	MONROVIA	COMPLETED	2014-10-03	2014-10-03		21	2	10	2014	10	2014	0	urban	2	0	0	0	0	0	0	0	0	0		0	1	0	1	0	0	0	0	0	0	0	0	0	0	0	0
0C881AAF-EB5E-4833-9F2A-BCCFAACFA3DB	0C881AAF-EB5E-4833-9F2A-BCCFAACFA3DB	1	1	0	0	0	0	MALE	MONTSERRADO	MONROVIA	COMPLETED	2014-09-30	2014-09-29	1600	21	2	9	2014	9	2014	1	urban	2	0	0	0	0	0	0	0	0	0		1	1	0	0	0	0	0	0	0	0	0	0	0	0	0	0
0C89DDA1-23D3-49DB-8610-427789BBBF98	0C89DDA1-23D3-49DB-8610-427789BBBF98	0	1	0	0	0	0	FEMALE	MONTSERRADO	MONROVIA	COMPLETED	2014-11-01	2014-10-31	1100B1	21	1	11	2014	10	2014	1	urban	2	0	0	0	0	0	0	0	0	0		0	1	0	0	0	0	0	0	0	0	0	0	0	0	0	0
0C8AE6D2-4125-4B9F-8AAD-A150EAF7F0AD	0C8AE6D2-4125-4B9F-8AAD-A150EAF7F0AD	0	0	0	1	0	0	MALE	MONTSERRADO	MONROVIA	COMPLETED	2015-01-02	2015-01-01	100	21	1	1	2015	1	2015	1	urban	3	0	0	0	0	0	0	0	0	0		0	0	0	1	0	0	0	0	0	0	0	0	0	0	0	0
0C8BAC97-6BE4-48F5-930E-CAC42277FAF1	0C8BAC97-6BE4-48F5-930E-CAC42277FAF1	1	1	0	0	0	0	MALE	MONTSERRADO	MONROVIA	COMPLETED	2014-10-06	2014-10-05		21	2	10	2014	10	2014	1	urban	2	0	0	0	0	0	0	0	0	0		1	1	0	0	0	0	0	0	0	0	0	0	0	0	0	0
0C8E014C-2D5C-43EC-AA3A-1CE09C2B1692	0C8E014C-2D5C-43EC-AA3A-1CE09C2B1692	1	1	0	0	0	0	FEMALE	MONTSERRADO	MONROVIA	COMPLETED	2014-09-20	2014-09-19	1300	21	2	9	2014	9	2014	1	urban	2	0	0	0	0	0	0	0	0	0		1	1	0	0	0	0	0	0	0	0	0	0	0	0	0	0
0C8F9A77-C55E-4632-B805-49620C128A31	0C8F9A77-C55E-4632-B805-49620C128A31	0	1	0	0	0	0	FEMALE	MONTSERRADO	CAREYSBURG	COMPLETED	2014-10-13	2014-10-13	1700	21	1	10	2014	10	2014	0	rural	2	0	0	0	0	0	0	0	0	0		0	1	0	0	0	0	0	0	0	0	0	0	0	0	0	0
0C906DC3-5BFC-4656-855D-B0B060D71DBA	0C906DC3-5BFC-4656-855D-B0B060D71DBA	0	0	0	0	0	0	MALE	MONTSERRADO	MONROVIA	COMPLETED	2014-10-25	2014-10-17		15	0	10	2014	10	2014	8	urban	2	0	0	0	0	0	0	0	0	0								0	0	0	0	0	0	0	0	0	0
0C92BAF7-A6E4-4CF3-BF8A-7513C1C5C23A	0C92BAF7-A6E4-4CF3-BF8A-7513C1C5C23A	0	1	0	0	0	0	FEMALE	MONTSERRADO	MONROVIA	COMPLETED	2014-07-31	2014-07-20	200	11	1	7	2014	7	2014	11	urban	1	0	0	0	0	0	0	0	0	0		0	1	0	0	0	0	0	0	0	0	0	0	0	0	0	0
0C93A057-F550-4254-A6E5-9CEC42466F21	0C93A057-F550-4254-A6E5-9CEC42466F21	0	1	0	1	0	0	FEMALE	MONTSERRADO	MONROVIA	COMPLETED	2015-01-04	2014-12-18		5	2	1	2015	12	2014	17	urban	3	0	0	0	0	0	0	0	0	0		0	1	0	1	0	0	0	0	0	0	0	0	0	0	0	0
0C945388-9DA8-43E1-881E-97809ECE7CE0	0C945388-9DA8-43E1-881E-97809ECE7CE0	0	1	0	1	0	0	MALE	MONTSERRADO	ST. PAUL	COMPLETED	2014-06-21	2014-06-08	1900	9	2	6	2014	6	2014	13	rural	1	0	0	0	0	0	0	0	0	0		0	1	0	1	0	0	0	0	0	0	0	0	0	0	0	0
0C947924-EC23-4398-A30A-5F1D5CBB7BD6	0C947924-EC23-4398-A30A-5F1D5CBB7BD6	0	0	0	0	0	0	FEMALE	MONTSERRADO	ST. PAUL	COMPLETED	2014-10-05	2014-09-23	1900	10	0	10	2014	9	2014	12	rural	2	0	0	0	0	0	0	0	0	0								0	0	0	0	0	0	0	0	0	0
0C96B8E2-8C33-4393-BA2A-3ACB67BFFA91	0C96B8E2-8C33-4393-BA2A-3ACB67BFFA91	1	1	0	0	0	0	MALE	MONTSERRADO	MONROVIA	COMPLETED	2014-09-30	2014-09-29	1600	21	2	9	2014	9	2014	1	urban	2	0	0	0	0	0	0	0	0	0		1	1	0	0	0	0	0	0	0	0	0	0	0	0	0	0
0C971DA5-2041-4570-AA1E-BDEBB919468B	0C971DA5-2041-4570-AA1E-BDEBB919468B	0	1	1	0	0	0	MALE	MONTSERRADO	COMMONWEALTH	DROPPED	2015-01-12	2015-01-12	1500	12	2	1	2015	1	2015	0	rural	3	0	0	0	0	0	0	0	0	0		0	1	1	0	0	0	0	0	0	0	0	0	0	0	0	0
0C97AC63-089B-4B53-953F-C7690730597D	0C97AC63-089B-4B53-953F-C7690730597D	1	1	1	1	0	0	MALE	MONTSERRADO	MONROVIA	COMPLETED	2014-10-17	2014-10-10	100	21	4	10	2014	10	2014	7	urban	2	0	0	0	0	0	0	0	0	0		1	1	1	1	0	0	0	0	0	0	0	0	0	0	0	0
0C9E3390-28C1-47F1-8C70-B12633742FFB	0C9E3390-28C1-47F1-8C70-B12633742FFB	0	1	0	0	0	0	FEMALE	MONTSERRADO	MONROVIA	COMPLETED	2014-09-28	2014-09-28	1400	21	1	9	2014	9	2014	0	urban	2	0	0	0	0	0	0	0	0	0		0	1	0	0	0	0	0	0	0	0	0	0	0	0	0	0
0C9E6719-87BC-4F75-9FFB-EC3C37365892	0C9E6719-87BC-4F75-9FFB-EC3C37365892	0	1	0	0	0	0	FEMALE	MONTSERRADO	MONROVIA	COMPLETED	2014-11-21	2014-11-08	1100B1	9	1	11	2014	11	2014	13	urban	3	0	0	0	0	0	0	0	0	0		0	1	0	0	0	0	0	0	0	0	0	0	0	0	0	0
0C9FDBD5-6A08-4FD8-9006-8A115D402750	0C9FDBD5-6A08-4FD8-9006-8A115D402750	1	1	0	1	0	0	FEMALE	MONTSERRADO	MONROVIA	COMPLETED	2014-10-11	2014-10-11	1100A1	21	3	10	2014	10	2014	0	urban	2	0	0	0	0	0	0	0	0	0		1	1	0	1	0	0	0	0	0	0	0	0	0	0	0	0
0CA0C0E9-799A-4660-B487-C217A74C31F6	0CA0C0E9-799A-4660-B487-C217A74C31F6	0	1	0	1	0	0	MALE	MONTSERRADO	MONROVIA	COMPLETED	2014-08-19	2014-08-16		21	2	8	2014	8	2014	3	urban	2	0	0	0	0	0	0	0	0	0		0	1	0	1	0	0	0	0	0	0	0	0	0	0	0	0
0CA1BACC-DD42-4788-9679-2373B4023C61	0CA1BACC-DD42-4788-9679-2373B4023C61	0	1	0	1	0	0	MALE	MONTSERRADO	MONROVIA	COMPLETED	2014-10-03	2014-10-03		21	2	10	2014	10	2014	0	urban	2	0	0	0	0	0	0	0	0	0		0	1	0	1	0	0	0	0	0	0	0	0	0	0	0	0
0CA47043-AA5D-429C-AE7C-3E7117192D82	0CA47043-AA5D-429C-AE7C-3E7117192D82	1	0	0	1	0	0	MALE	MONTSERRADO	MONROVIA	COMPLETED	2014-11-10	2014-10-27	100	8	2	11	2014	10	2014	14	urban	2	0	0	0	0	0	0	0	0	0		1	0	0	1	0	0	0	0	0	0	0	0	0	0	0	0
0CA9757B-03D2-4304-80AB-521825537588	0CA9757B-03D2-4304-80AB-521825537588	1	1	1	1	0	0	MALE	MONTSERRADO	MONROVIA	COMPLETED	2014-11-05	2014-11-02	900	19	4	11	2014	11	2014	3	urban	2	0	0	0	0	0	0	0	0	0		1	1	1	1	0	0	0	0	0	0	0	0	0	0	0	0
0CACC89D-2B16-407A-8A7F-DEA2527EBDC3	0CACC89D-2B16-407A-8A7F-DEA2527EBDC3	0	0	0	0	0	0	FEMALE	MARGIBI	KAKATA	COMPLETED	2014-09-04	2014-09-04		21	0	9	2014	9	2014	0	urban	2	0	0	0	0	0	0	0	0	0								0	0	0	0	0	0	0	0	0	0
0CACDEB9-5ADD-4B0C-99A4-1F287D5986BF	0CACDEB9-5ADD-4B0C-99A4-1F287D5986BF	1	1	0	0	0	0	FEMALE	MONTSERRADO	MONROVIA	DROPPED	2015-01-08	2015-01-07	100	21	2	1	2015	1	2015	1	urban	3	0	0	0	0	0	0	0	0	0		1	1	0	0	0	0	0	0	0	0	0	0	0	0	0	0
0CADB321-E33E-4293-96BE-4E4248591177	0CADB321-E33E-4293-96BE-4E4248591177	0	0	0	0	0	0	MALE	MONTSERRADO	MONROVIA	COMPLETED	2014-10-29	2014-10-21	300	15	0	10	2014	10	2014	8	urban	2	0	0	0	0	0	0	0	0	0								0	0	0	0	0	0	0	0	0	0
0CAF92B0-CAB3-40C4-BD08-1F84FCD4BED2	0CAF92B0-CAB3-40C4-BD08-1F84FCD4BED2	0	1	0	0	0	0	FEMALE	MONTSERRADO	MONROVIA	DROPPED	2014-10-22	2014-10-18		5	1	10	2014	10	2014	4	urban	2	0	0	0	0	0	0	0	0	0		0	1	0	0	0	0	0	0	0	0	0	0	0	0	0	0
0CAFC226-9777-4923-9EDC-658A6AD90A4C	0CAFC226-9777-4923-9EDC-658A6AD90A4C	0	0	1	0	0	0	FEMALE	MONTSERRADO	MONROVIA	COMPLETED	2014-12-16	2014-12-10	200	17	1	12	2014	12	2014	6	urban	3	0	0	0	0	0	0	0	0	0		0	0	1	0	0	0	0	0	0	0	0	0	0	0	0	0
0CB48499-25E3-4DE7-937D-CE533144D082	0CB48499-25E3-4DE7-937D-CE533144D082	0	0	0	0	0	0	MALE	MONTSERRADO	MONROVIA	COMPLETED	2014-10-23	2014-10-22		21	0	10	2014	10	2014	1	urban	2	0	0	0	0	0	0	0	0	0								0	0	0	0	0	0	0	0	0	0
0CB5B3BD-BF03-427B-B5D8-53AB9496C794	0CB5B3BD-BF03-427B-B5D8-53AB9496C794	0	0	0	0	0	0	MALE	MONTSERRADO	MONROVIA	COMPLETED	2014-12-26	2014-12-25	700	20	0	12	2014	12	2014	1	urban	3	0	0	0	0	0	0	0	0	0								0	0	0	0	0	0	0	0	0	0
0CB72A57-DCA8-4555-B5D4-B3C399BEA4E3	0CB72A57-DCA8-4555-B5D4-B3C399BEA4E3	0	1	0	1	0	0	FEMALE	MONTSERRADO	MONROVIA	COMPLETED	2014-12-11	2014-12-10	100	18	2	12	2014	12	2014	1	urban	3	0	0	0	0	0	0	0	0	0		0	1	0	1	0	0	0	0	0	0	0	0	0	0	0	0
0CB90E21-4EED-49AA-8D39-BED37C49999F	0CB90E21-4EED-49AA-8D39-BED37C49999F	0	0	0	0	0	0	MALE	MONTSERRADO	MONROVIA	COMPLETED	2014-09-09	2014-09-04	100	18	0	9	2014	9	2014	5	urban	2	0	0	0	0	0	0	0	0	0								0	0	0	0	0	0	0	0	0	0
0CBA8735-5395-4A08-8E52-9DFFEED641B8	0CBA8735-5395-4A08-8E52-9DFFEED641B8	0	0	1	0	0	0	MALE	MONTSERRADO	MONROVIA	COMPLETED	2015-02-15	2015-02-13		21	1	2	2015	2	2015	2	urban	3	0	0	0	0	0	0	0	0	0		0	0	1	0	0	0	0	0	0	0	0	0	0	0	0	0
0CBCECBC-D846-47CF-8FF1-41505136621C	0CBCECBC-D846-47CF-8FF1-41505136621C	0	0	0	0	0	0	FEMALE	MONTSERRADO	MONROVIA	COMPLETED	2014-12-12	2014-12-12		21	0	12	2014	12	2014	0	urban	3	0	0	0	0	0	0	0	0	0								0	0	0	0	0	0	0	0	0	0
0CBE7783-4113-4408-A8E4-89A1040129E9	0CBE7783-4113-4408-A8E4-89A1040129E9	0	1	0	0	0	0	MALE	MONTSERRADO	MONROVIA	RESTARTED	2014-09-16	2014-09-11		12	1	9	2014	9	2014	5	urban	2	0	0	0	0	0	0	0	0	0		0	1	0	0	0	0	0	0	0	0	0	0	0	0	0	0
0CC01882-0A42-4FB3-844B-7B879FA6C7E3	0CC01882-0A42-4FB3-844B-7B879FA6C7E3	0	0	0	0	0	0	FEMALE	MONTSERRADO	MONROVIA	DROPPED	2015-01-07	2015-01-06	1600	17	0	1	2015	1	2015	1	urban	3	0	0	0	0	0	0	0	0	0								0	0	0	0	0	0	0	0	0	0
0CC15ACF-AD2C-4B2A-9925-57A9ECAA3CE1	0CC15ACF-AD2C-4B2A-9925-57A9ECAA3CE1	1	1	0	0	0	0	MALE	MONTSERRADO	MONROVIA	COMPLETED	2014-11-22	2014-11-19		21	2	11	2014	11	2014	3	urban	3	0	0	0	0	0	0	0	0	0		1	1	0	0	0	0	0	0	0	0	0	0	0	0	0	0
0CC3E8A0-F096-4F7D-91C8-1082B19F8AA9	0CC3E8A0-F096-4F7D-91C8-1082B19F8AA9	0	0	0	0	0	0	FEMALE	MONTSERRADO	MONROVIA	COMPLETED	2014-09-04	2014-08-29		18	0	9	2014	8	2014	6	urban	2	0	0	0	0	0	0	0	0	0								0	0	0	0	0	0	0	0	0	0
0CC6D7FE-702F-4F1C-BB38-0D31DD5DAD4C	0CC6D7FE-702F-4F1C-BB38-0D31DD5DAD4C	0	1	0	0	0	0	MALE	MONTSERRADO	MONROVIA	COMPLETED	2014-10-04	2014-10-03	100	21	1	10	2014	10	2014	1	urban	2	0	0	0	0	0	0	0	0	0		0	1	0	0	0	0	0	0	0	0	0	0	0	0	0	0
0CC73CB6-7DE8-4E2B-B8F6-31AD4B3C282D	0CC73CB6-7DE8-4E2B-B8F6-31AD4B3C282D	0	0	0	0	0	1	FEMALE	MONTSERRADO	CAREYSBURG	COMPLETED	2014-10-13	2014-10-13	1700	21	1	10	2014	10	2014	0	rural	2	0	0	0	0	0	0	0	0	0		0	0	0	0	0	1	0	0	0	0	0	0	0	0	0	0
0CC8FB28-7263-48E9-9B01-8D2A9F8FE2F9	0CC8FB28-7263-48E9-9B01-8D2A9F8FE2F9	0	0	0	0	0	0	FEMALE	MONTSERRADO	MONROVIA	COMPLETED	2014-10-10	2014-10-03		21	0	10	2014	10	2014	7	urban	2	0	0	0	0	0	0	0	0	0								0	0	0	0	0	0	0	0	0	0
0CC9FD0B-EA7F-4270-803C-AB9BEAD5F20A	0CC9FD0B-EA7F-4270-803C-AB9BEAD5F20A	0	0	0	1	0	0	FEMALE	MONTSERRADO	MONROVIA	COMPLETED	2014-12-06	2014-12-05	100	21	1	12	2014	12	2014	1	urban	3	0	0	0	0	0	0	0	0	0		0	0	0	1	0	0	0	0	0	0	0	0	0	0	0	0
0CCC4456-06E2-4D89-9DDF-251776E247B1	0CCC4456-06E2-4D89-9DDF-251776E247B1	1	1	0	0	0	0	MALE	MONTSERRADO	MONROVIA	COMPLETED	2014-11-06	2014-11-04	1600	16	2	11	2014	11	2014	2	urban	2	0	0	0	0	0	0	0	0	0		1	1	0	0	0	0	0	0	0	0	0	0	0	0	0	0
0CCDB5B8-3BF5-4E42-9E54-60B0751EC17F	0CCDB5B8-3BF5-4E42-9E54-60B0751EC17F	0	0	0	0	0	0	MALE	MONTSERRADO	MONROVIA	COMPLETED	2014-11-06	2014-10-31	100	17	0	11	2014	10	2014	6	urban	2	0	0	0	0	0	0	0	0	0								0	0	0	0	0	0	0	0	0	0
0CD0FDDD-6DD0-4DDB-8B94-A59E8C32371B	0CD0FDDD-6DD0-4DDB-8B94-A59E8C32371B	0	0	0	0	0	0	FEMALE	MONTSERRADO	MONROVIA	COMPLETED	2014-10-07	2014-10-06		21	0	10	2014	10	2014	1	urban	2	0	0	0	0	0	0	0	0	0								0	0	0	0	0	0	0	0	0	0
0CD2D342-4AB3-4B69-AC2A-8B166397C391	0CD2D342-4AB3-4B69-AC2A-8B166397C391	0	0	0	1	0	0	MALE	MONTSERRADO	MONROVIA	COMPLETED	2014-11-02	2014-11-01	100	21	1	11	2014	11	2014	1	urban	2	0	0	0	0	0	0	0	0	0		0	0	0	1	0	0	0	0	0	0	0	0	0	0	0	0
0CD6FCC0-5B05-4150-B56F-96FE7585002D	0CD6FCC0-5B05-4150-B56F-96FE7585002D	1	1	1	1	0	0	FEMALE	MONTSERRADO	MONROVIA	COMPLETED	2014-11-29	2014-11-19	200	13	4	11	2014	11	2014	10	urban	3	0	0	0	0	0	0	0	0	0		1	1	1	1	0	0	0	0	0	0	0	0	0	0	0	0
0CD73D68-B637-4F28-B66E-35D76B6BF83B	0CD73D68-B637-4F28-B66E-35D76B6BF83B	0	0	0	0	0	0	FEMALE	MONTSERRADO	MONROVIA	COMPLETED	2014-12-23	2014-12-22		21	0	12	2014	12	2014	1	urban	3	0	0	0	0	0	0	0	0	0								0	0	0	0	0	0	0	0	0	0
0CD83897-1200-4392-8E7A-73347A07DF1D	0CD83897-1200-4392-8E7A-73347A07DF1D	0	0	0	1	0	0	FEMALE	MONTSERRADO	MONROVIA	COMPLETED	2014-12-06	2014-12-05	100	21	1	12	2014	12	2014	1	urban	3	0	0	0	0	0	0	0	0	0		0	0	0	1	0	0	0	0	0	0	0	0	0	0	0	0
0CDB4CBB-075F-4059-B24C-988E6ED884FC	0CDB4CBB-075F-4059-B24C-988E6ED884FC	1	1	0	0	0	0	MALE	MONTSERRADO	MONROVIA	COMPLETED	2014-10-31	2014-10-29	1300	21	2	10	2014	10	2014	2	urban	2	0	0	0	0	0	0	0	0	0		1	1	0	0	0	0	0	0	0	0	0	0	0	0	0	0
0CDE8461-0B46-4FC3-B5B9-F9538FF7FF1F	0CDE8461-0B46-4FC3-B5B9-F9538FF7FF1F	1	1	1	1	0	0	FEMALE	MONTSERRADO	MONROVIA	COMPLETED	2014-09-19	2014-09-14	1600	18	4	9	2014	9	2014	5	urban	2	0	0	0	0	0	0	0	0	0		1	1	1	1	0	0	0	0	0	0	0	0	0	0	0	0
0CDEFCB4-30FC-443C-9A80-BD3ED831C420	0CDEFCB4-30FC-443C-9A80-BD3ED831C420	1	1	0	0	0	0	MALE	MONTSERRADO	MONROVIA	COMPLETED	2014-10-31	2014-10-29	1300	21	2	10	2014	10	2014	2	urban	2	0	0	0	0	0	0	0	0	0		1	1	0	0	0	0	0	0	0	0	0	0	0	0	0	0
0CE025EF-E2EA-43E8-8A1C-7B10E350CAFC	0CE025EF-E2EA-43E8-8A1C-7B10E350CAFC	1	0	0	0	0	0	MALE	MONTSERRADO	MONROVIA	COMPLETED	2014-10-11	2014-10-10	1300	21	1	10	2014	10	2014	1	urban	2	0	0	0	0	0	0	0	0	0		1	0	0	0	0	0	0	0	0	0	0	0	0	0	0	0
0CE15E1C-6E53-4B4F-B6B8-626B706355BF	0CE15E1C-6E53-4B4F-B6B8-626B706355BF	1	1	1	0	0	0	FEMALE	MONTSERRADO	ST. PAUL	COMPLETED	2014-12-15	2014-12-15	1900	21	3	12	2014	12	2014	0	rural	3	0	0	0	0	0	0	0	0	0		1	1	1	0	0	0	0	0	0	0	0	0	0	0	0	0
0CE3DB32-078C-49D5-AAA4-F075D1172274	0CE3DB32-078C-49D5-AAA4-F075D1172274	0	0	0	0	0	0	MALE	MONTSERRADO	MONROVIA	COMPLETED	2014-11-26	2014-11-25		17	0	11	2014	11	2014	1	urban	3	0	0	0	0	0	0	0	0	0								0	0	0	0	0	0	0	0	0	0
0CE434AF-8F1F-4770-854C-78C9BFFC7352	0CE434AF-8F1F-4770-854C-78C9BFFC7352	1	1	1	1	0	0	MALE	MONTSERRADO	MONROVIA	COMPLETED	2014-06-16	2014-06-08	100		4	6	2014	6	2014	8	urban	1											1	1	1	1	0	0
0CE6C394-3920-4755-95C3-2FA3826F6932	0CE6C394-3920-4755-95C3-2FA3826F6932	1	1	1	0	0	0	MALE	MARGIBI	KAKATA	COMPLETED	2014-11-21	2014-11-21		21	3	11	2014	11	2014	0	urban	3	0	0	0	0	0	0	0	0	0		1	1	1	0	0	0	0	0	0	0	0	0	0	0	0	0
0CEAACAA-1A38-48F5-929D-8CE8838C441A	0CEAACAA-1A38-48F5-929D-8CE8838C441A	0	0	0	0	0	0	MALE	MONTSERRADO	ST. PAUL	COMPLETED	2014-10-09	2014-09-23	1900	7	0	10	2014	9	2014	16	rural	2	0	0	0	0	0	0	0	0	0								0	0	0	0	0	0	0	0	0	0
0CED0647-47C9-456E-B139-7A8A643F0F8C	0CED0647-47C9-456E-B139-7A8A643F0F8C	1	1	0	1	0	0	MALE	MONTSERRADO	MONROVIA	COMPLETED	2014-11-18	2014-11-18		21	3	11	2014	11	2014	0	urban	3	0	0	0	0	0	0	0	0	0		1	1	0	1	0	0	0	0	0	0	0	0	0	0	0	0
0CEFF8AD-C2B2-4192-8F7C-F50E2349234B	0CEFF8AD-C2B2-4192-8F7C-F50E2349234B	1	1	1	1	0	0	MALE	MONTSERRADO	MONROVIA	COMPLETED	2014-10-18	2014-10-17	100	21	4	10	2014	10	2014	1	urban	2	0	0	0	0	0	0	0	0	0		1	1	1	1	0	0	0	0	0	0	0	0	0	0	0	0
0CF0F9AB-5E46-4A74-AF61-0605430F9614	0CF0F9AB-5E46-4A74-AF61-0605430F9614	0	0	0	0	0	0	FEMALE	MONTSERRADO	MONROVIA	COMPLETED	2014-10-13	2014-10-12	1200	21	0	10	2014	10	2014	1	urban	2	0	0	0	0	0	0	0	0	0								0	0	0	0	0	0	0	0	0	0
0CF1ACBF-5583-4FAC-A723-D7C0D2C7992F	0CF1ACBF-5583-4FAC-A723-D7C0D2C7992F	1	0	0	0	1	0	MALE	BONG	SALALA	COMPLETED	2014-08-14	2014-08-13		21	2	8	2014	8	2014	1	rural	1	0	0	0	0	0	0	0	0	0		1	0	0	0	1	0	0	0	0	0	0	0	0	0	0	0
0CF29AC0-D810-4C80-8193-89102973E337	0CF29AC0-D810-4C80-8193-89102973E337	0	0	1	0	0	0	MALE	MONTSERRADO	MONROVIA	COMPLETED	2014-09-16	2014-09-15	1200	21	1	9	2014	9	2014	1	urban	2	0	0	0	0	0	0	0	0	0		0	0	1	0	0	0	0	0	0	0	0	0	0	0	0	0
0CF6FEAD-A34C-4927-8584-953BF239971A	0CF6FEAD-A34C-4927-8584-953BF239971A	1	1	1	1	0	0	FEMALE	MONTSERRADO	MONROVIA	COMPLETED	2014-12-24	2014-12-18		21	4	12	2014	12	2014	6	urban	3	0	0	0	0	0	0	0	0	0		1	1	1	1	0	0	0	0	0	0	0	0	0	0	0	0
0CFBD2E7-54CE-4A29-8FD3-9890D429F0BD	0CFBD2E7-54CE-4A29-8FD3-9890D429F0BD	0	1	1	0	0	0	FEMALE	MONTSERRADO	COMMONWEALTH	COMPLETED	2014-12-21	2014-12-16	1500	20	2	12	2014	12	2014	5	rural	3	0	0	0	0	0	0	0	0	0		0	1	1	0	0	0	0	0	0	0	0	0	0	0	0	0
0CFC547B-D11C-4D42-A7CB-0D4A9EF15B98	0CFC547B-D11C-4D42-A7CB-0D4A9EF15B98	1	1	0	0	0	0	FEMALE	MONTSERRADO	MONROVIA	COMPLETED	2014-09-06	2014-09-06		21	2	9	2014	9	2014	0	urban	2	0	0	0	0	0	0	0	0	0		1	1	0	0	0	0	0	0	0	0	0	0	0	0	0	0
0CFCA2F6-3644-42E0-A446-9DC4DF93A282	0CFCA2F6-3644-42E0-A446-9DC4DF93A282	0	0	0	1	0	0	FEMALE	MONTSERRADO	MONROVIA	COMPLETED	2015-03-20	2015-03-19		21	1	3	2015	3	2015	1	urban	4	0	0	0	0	0	0	0	0	0		0	0	0	1	0	0	0	0	0	0	0	0	0	0	0	0
0CFD7C91-4727-4DE0-948E-8D9CE13FF677	0CFD7C91-4727-4DE0-948E-8D9CE13FF677	0	0	0	0	0	1	FEMALE	MONTSERRADO	CAREYSBURG	COMPLETED	2014-09-27	2014-09-27	1700	21	1	9	2014	9	2014	0	rural	2	0	0	0	0	0	0	0	0	0		0	0	0	0	0	1	0	0	0	0	0	0	0	0	0	0
0CFDAE8C-D48D-40AF-B8CE-504BF3034A42	0CFDAE8C-D48D-40AF-B8CE-504BF3034A42	1	1	0	0	0	0	FEMALE	SINOE	DUGBE RIVER	RESTARTED	2014-12-04	2014-11-29		6	2	12	2014	11	2014	5	rural	3	0	0	0	0	0	0	0	0	0		1	1	0	0	0	0	0	0	0	0	0	0	0	0	0	0
0CFDE05F-2215-4FDD-95D4-2457FDD85D0B	0CFDE05F-2215-4FDD-95D4-2457FDD85D0B	0	0	0	0	0	0	FEMALE	MONTSERRADO	CAREYSBURG	COMPLETED	2014-12-02	2014-12-02	1700	21	0	12	2014	12	2014	0	rural	3	0	0	0	0	0	0	0	0	0								0	0	0	0	0	0	0	0	0	0
0D0433F9-C868-470B-A730-45E6F42ABB07	0D0433F9-C868-470B-A730-45E6F42ABB07	1	0	1	0	0	0	MALE	MONTSERRADO	MONROVIA	DROPPED	2014-11-21	2014-11-20	1200	16	2	11	2014	11	2014	1	urban	3	0	0	0	0	0	0	0	0	0		1	0	1	0	0	0	0	0	0	0	0	0	0	0	0	0
0D090DF5-5466-46A1-9C69-2AA604C366C1	0D090DF5-5466-46A1-9C69-2AA604C366C1	1	0	0	0	0	0	MALE	MONTSERRADO	MONROVIA	COMPLETED	2014-10-25	2014-10-19	300	17	1	10	2014	10	2014	6	urban	2	0	0	0	0	0	0	0	0	0		1	0	0	0	0	0	0	0	0	0	0	0	0	0	0	0
0D0B62EB-758A-45C1-B11F-E3C0508E08AF	0D0B62EB-758A-45C1-B11F-E3C0508E08AF	0	0	0	0	0	0	FEMALE	MONTSERRADO	MONROVIA	COMPLETED	2014-12-02	2014-12-01	400	21	0	12	2014	12	2014	1	urban	3	0	0	0	0	0	0	0	0	0								0	0	0	0	0	0	0	0	0	0
0D0C4BB8-3E2E-4B19-B104-960A7B2F4486	0D0C4BB8-3E2E-4B19-B104-960A7B2F4486	0	0	0	0	0	0	FEMALE	MARGIBI	GIBI	COMPLETED	2014-08-30	2014-08-30		21	0	8	2014	8	2014	0	rural	2	0	0	0	0	0	0	0	0	0								0	0	0	0	0	0	0	0	0	0
0D0C6D0E-9465-4049-B5F1-2DB5D3B9E473	0D0C6D0E-9465-4049-B5F1-2DB5D3B9E473	1	0	1	0	0	0	MALE	MONTSERRADO	MONROVIA	DROPPED	2014-11-21	2014-11-20	1200	16	2	11	2014	11	2014	1	urban	3	0	0	0	0	0	0	0	0	0		1	0	1	0	0	0	0	0	0	0	0	0	0	0	0	0
0D120CB4-BEB8-4C4F-967D-61343D6A2C08	0D120CB4-BEB8-4C4F-967D-61343D6A2C08	0	0	1	0	0	0	FEMALE	MONTSERRADO	MONROVIA	COMPLETED	2014-10-02	2014-10-01	1200	21	1	10	2014	10	2014	1	urban	2	0	0	0	0	0	0	0	0	0		0	0	1	0	0	0	0	0	0	0	0	0	0	0	0	0
0D13F58E-B1F7-422F-9C20-A9390B80E467	0D13F58E-B1F7-422F-9C20-A9390B80E467	1	1	0	0	0	0	MALE	MONTSERRADO	MONROVIA	COMPLETED	2014-10-30	2014-10-24	1300	17	2	10	2014	10	2014	6	urban	2	0	0	0	0	0	0	0	0	0		1	1	0	0	0	0	0	0	0	0	0	0	0	0	0	0
0D1A205D-994D-4F3D-9029-6F1B9E588097	0D1A205D-994D-4F3D-9029-6F1B9E588097	0	0	0	0	0	0	FEMALE	MONTSERRADO	MONROVIA	COMPLETED	2014-08-31	2014-08-30		21	0	8	2014	8	2014	1	urban	2	0	0	0	0	0	0	0	0	0								0	0	0	0	0	0	0	0	0	0
0D1A8A2C-70D3-4B57-BD91-77311EACFF6B	0D1A8A2C-70D3-4B57-BD91-77311EACFF6B	1	0	0	0	0	0	FEMALE	MARGIBI	KAKATA	COMPLETED	2014-09-05	2014-09-05		21	1	9	2014	9	2014	0	urban	2	0	0	0	0	0	0	0	0	0		1	0	0	0	0	0	0	0	0	0	0	0	0	0	0	0
0D1AD7B6-C26F-4AF7-98E1-8F7555FA797F	0D1AD7B6-C26F-4AF7-98E1-8F7555FA797F	1	0	0	0	0	0	FEMALE	MONTSERRADO	MONROVIA	COMPLETED	2014-11-10	2014-11-04	300	17	1	11	2014	11	2014	6	urban	2	0	0	0	0	0	0	0	0	0		1	0	0	0	0	0	0	0	0	0	0	0	0	0	0	0
0D1C9A52-5498-4B81-AD0D-91B843BA0800	0D1C9A52-5498-4B81-AD0D-91B843BA0800	0	1	0	0	0	0	FEMALE	MONTSERRADO	MONROVIA	COMPLETED	2014-10-22	2014-10-22		21	1	10	2014	10	2014	0	urban	2	0	0	0	0	0	0	0	0	0		0	1	0	0	0	0	0	0	0	0	0	0	0	0	0	0
0D1E26D3-6790-43ED-BBBD-D33FF1CD7FB4	0D1E26D3-6790-43ED-BBBD-D33FF1CD7FB4	0	1	0	0	0	0	MALE	MONTSERRADO	MONROVIA	COMPLETED	2014-10-10	2014-10-04	1100B1	21	1	10	2014	10	2014	6	urban	2	0	0	0	0	0	0	0	0	0		0	1	0	0	0	0	0	0	0	0	0	0	0	0	0	0
0D1F3C89-6D3B-4E24-92D5-648337C374ED	0D1F3C89-6D3B-4E24-92D5-648337C374ED	1	1	0	0	0	0	FEMALE	MONTSERRADO	MONROVIA	COMPLETED	2014-10-06	2014-10-02	1300	19	2	10	2014	10	2014	4	urban	2	0	0	0	0	0	0	0	0	0		1	1	0	0	0	0	0	0	0	0	0	0	0	0	0	0
0D23443F-D678-4C31-BC27-921892A0B01F	0D23443F-D678-4C31-BC27-921892A0B01F	0	0	1	0	0	0	FEMALE	MONTSERRADO	MONROVIA	COMPLETED	2014-10-27	2014-10-26		21	1	10	2014	10	2014	1	urban	2	0	0	0	0	0	0	0	0	0		0	0	1	0	0	0	0	0	0	0	0	0	0	0	0	0
0D2466F0-9201-4897-9053-571FE89FA373	0D2466F0-9201-4897-9053-571FE89FA373	1	1	0	0	0	0	MALE	MONTSERRADO	MONROVIA	COMPLETED	2014-11-19	2014-11-14	900	17	2	11	2014	11	2014	5	urban	3	0	0	0	0	0	0	0	0	0		1	1	0	0	0	0	0	0	0	0	0	0	0	0	0	0
0D268205-BE43-4878-94DD-B4E774ACC365	0D268205-BE43-4878-94DD-B4E774ACC365	0	0	0	0	0	0	MALE	MONTSERRADO	MONROVIA	COMPLETED	2014-11-01	2014-10-31		21	0	11	2014	10	2014	1	urban	2	0	0	0	0	0	0	0	0	0								0	0	0	0	0	0	0	0	0	0
0D2B53ED-97B1-421A-8659-18D9CAD29015	0D2B53ED-97B1-421A-8659-18D9CAD29015	0	1	1	1	0	0	FEMALE	MONTSERRADO	MONROVIA	COMPLETED	2014-10-09	2014-10-04		17	3	10	2014	10	2014	5	urban	2	0	0	0	0	0	0	0	0	0		0	1	1	1	0	0	0	0	0	0	0	0	0	0	0	0
0D2C1B11-3215-491E-8B09-9511BAD76C33	0D2C1B11-3215-491E-8B09-9511BAD76C33	0	1	0	0	0	0	FEMALE	MONTSERRADO	ST. PAUL	COMPLETED	2014-10-15	2014-10-15	1900	5	1	10	2014	10	2014	0	rural	2	0	0	0	0	0	0	0	0	0		0	1	0	0	0	0	0	0	0	0	0	0	0	0	0	0
0D2E8201-1683-47B5-8BD1-9E1B56D1E9B8	0D2E8201-1683-47B5-8BD1-9E1B56D1E9B8	1	0	0	0	0	0	FEMALE	MONTSERRADO	MONROVIA	COMPLETED	2014-12-25	2014-12-24		14	1	12	2014	12	2014	1	urban	3	0	0	0	0	0	0	0	0	0		1	0	0	0	0	0	0	0	0	0	0	0	0	0	0	0
0D310573-DBB8-437A-8AE1-5BA5DE79F4A6	0D310573-DBB8-437A-8AE1-5BA5DE79F4A6	0	0	1	0	0	0	MALE	MONTSERRADO	MONROVIA	COMPLETED	2014-12-10	2014-12-09		21	1	12	2014	12	2014	1	urban	3	0	0	0	0	0	0	0	0	0		0	0	1	0	0	0	0	0	0	0	0	0	0	0	0	0
0D311C06-C584-4EC7-97A0-8925AD80F7CD	0D311C06-C584-4EC7-97A0-8925AD80F7CD	0	1	0	0	0	0	FEMALE	MONTSERRADO	CAREYSBURG	COMPLETED	2014-10-02	2014-10-02	1700	21	1	10	2014	10	2014	0	rural	2	0	0	0	0	0	0	0	0	0		0	1	0	0	0	0	0	0	0	0	0	0	0	0	0	0
0D317143-8381-4583-B6C5-8EB46DCD3803	0D317143-8381-4583-B6C5-8EB46DCD3803	1	1	1	1	0	0	MALE	MONTSERRADO	MONROVIA	COMPLETED	2014-09-02	2014-08-31		20	4	9	2014	8	2014	2	urban	2	0	0	0	0	0	0	0	0	0		1	1	1	1	0	0	0	0	0	0	0	0	0	0	0	0
0D317F6A-A395-4C7A-9C94-17CB2CD14436	0D317F6A-A395-4C7A-9C94-17CB2CD14436	0	0	1	1	0	0	FEMALE	MONTSERRADO	MONROVIA	COMPLETED	2014-11-12	2014-11-07	100	18	2	11	2014	11	2014	5	urban	2	0	0	0	0	0	0	0	0	0		0	0	1	1	0	0	0	0	0	0	0	0	0	0	0	0
0D31CEC5-5089-4515-9AE1-5315EEE67DBF	0D31CEC5-5089-4515-9AE1-5315EEE67DBF	0	0	0	0	0	0	MALE	MONTSERRADO	MONROVIA	RESTARTED	2014-12-25	2014-12-24		10	0	12	2014	12	2014	1	urban	3	0	0	0	0	0	0	0	0	0								0	0	0	0	0	0	0	0	0	0
0D3333E3-7B88-46FE-B290-D647B25878BA	0D3333E3-7B88-46FE-B290-D647B25878BA	0	0	0	0	0	1	FEMALE	MONTSERRADO	CAREYSBURG	COMPLETED	2014-10-13	2014-10-13	1700	21	1	10	2014	10	2014	0	rural	2	0	0	0	0	0	0	0	0	0		0	0	0	0	0	1	0	0	0	0	0	0	0	0	0	0
0D37391A-0208-4714-81BF-591B015F4BCB	0D37391A-0208-4714-81BF-591B015F4BCB	0	1	0	0	0	0	FEMALE	MONTSERRADO	CAREYSBURG	COMPLETED	2014-10-16	2014-10-16	1700	21	1	10	2014	10	2014	0	rural	2	0	0	0	0	0	0	0	0	0		0	1	0	0	0	0	0	0	0	0	0	0	0	0	0	0
0D3A6FCA-63C0-4662-AA2E-707410E8C449	0D3A6FCA-63C0-4662-AA2E-707410E8C449	0	0	0	1	0	0	FEMALE	MONTSERRADO	MONROVIA	COMPLETED	2014-10-28	2014-10-27	100	20	1	10	2014	10	2014	1	urban	2	0	0	0	0	0	0	0	0	0		0	0	0	1	0	0	0	0	0	0	0	0	0	0	0	0
0D3B3C15-3382-4B66-A88B-90CAC4778ED1	0D3B3C15-3382-4B66-A88B-90CAC4778ED1	0	0	1	0	0	0	MALE	MONTSERRADO	MONROVIA	COMPLETED	2014-10-16	2014-10-15	1200	21	1	10	2014	10	2014	1	urban	2	0	0	0	0	0	0	0	0	0		0	0	1	0	0	0	0	0	0	0	0	0	0	0	0	0
0D3BA50D-A89D-4C73-8A7F-888DDDC2ACB0	0D3BA50D-A89D-4C73-8A7F-888DDDC2ACB0	1	1	1	1	0	0	MALE	MONTSERRADO	MONROVIA	TRANSFERRED	2014-12-02	2014-12-02	900	6	4	12	2014	12	2014	0	urban	3	0	0	0	0	0	0	0	0	0		1	1	1	1	0	0	0	0	0	0	0	0	0	0	0	0
0D3D9146-DBDC-4EBF-ACE9-1FBC47878FDD	0D3D9146-DBDC-4EBF-ACE9-1FBC47878FDD	0	1	1	0	0	0	MALE	MONTSERRADO	MONROVIA	COMPLETED	2014-09-22	2014-09-07	1200	7	2	9	2014	9	2014	15	urban	2	0	0	0	0	0	0	0	0	0		0	1	1	0	0	0	0	0	0	0	0	0	0	0	0	0
0D3D9A42-0D42-4236-BB4D-E51EA1B302F2	0D3D9A42-0D42-4236-BB4D-E51EA1B302F2	0	1	0	0	0	0	MALE	MONTSERRADO	MONROVIA	COMPLETED	2014-11-04	2014-10-28		21	1	11	2014	10	2014	7	urban	2	0	0	0	0	0	0	0	0	0		0	1	0	0	0	0	0	0	0	0	0	0	0	0	0	0
0D4060D8-784D-42DA-9D55-3F0151B96F98	0D4060D8-784D-42DA-9D55-3F0151B96F98	0	1	0	0	0	0	MALE	MONTSERRADO	ST. PAUL	COMPLETED	2014-11-21	2014-11-21	1900	21	1	11	2014	11	2014	0	rural	3	0	0	0	0	0	0	0	0	0		0	1	0	0	0	0	0	0	0	0	0	0	0	0	0	0
0D419718-4622-445C-B5DD-16F441E916A7	0D419718-4622-445C-B5DD-16F441E916A7	1	1	0	1	0	0	MALE	MONTSERRADO	MONROVIA	COMPLETED	2014-09-24	2014-09-15	600	14	3	9	2014	9	2014	9	urban	2	0	0	0	0	0	0	0	0	0		1	1	0	1	0	0	0	0	0	0	0	0	0	0	0	0
0D470C2D-D4D2-4EF3-B102-93AF908146E5	0D470C2D-D4D2-4EF3-B102-93AF908146E5	0	0	0	0	0	0	MALE	MONTSERRADO	MONROVIA	COMPLETED	2014-11-02	2014-11-02		21	0	11	2014	11	2014	0	urban	2	0	0	0	0	0	0	0	0	0								0	0	0	0	0	0	0	0	0	0
0D4874B2-1C5C-485C-9A9C-E8F5DAEB5DA1	0D4874B2-1C5C-485C-9A9C-E8F5DAEB5DA1	0	0	0	0	0	0	MALE	MARGIBI	GIBI	COMPLETED		2014-09-13		21	0			9	2014		rural	2	0	0	0	0	0	0	0	0	0								0	0	0	0	0	0	0	0	0	0
0D4EC573-F61A-455B-9DEA-51ACD41BD6F2	0D4EC573-F61A-455B-9DEA-51ACD41BD6F2	1	0	0	1	0	0	FEMALE	MONTSERRADO	MONROVIA	COMPLETED	2014-11-02	2014-11-01	100	21	2	11	2014	11	2014	1	urban	2	0	0	0	0	0	0	0	0	0		1	0	0	1	0	0	0	0	0	0	0	0	0	0	0	0
0D4F583E-96E6-42D0-BEDB-D2321A5D124E	0D4F583E-96E6-42D0-BEDB-D2321A5D124E	1	1	0	0	0	0	MALE	MONTSERRADO	MONROVIA	COMPLETED	2014-09-19	2014-09-13		17	2	9	2014	9	2014	6	urban	2	0	0	0	0	0	0	0	0	0		1	1	0	0	0	0	0	0	0	0	0	0	0	0	0	0
0D505846-5D9A-4B2C-8D10-22CC6414C794	0D505846-5D9A-4B2C-8D10-22CC6414C794	0	0	0	0	0	0	FEMALE	MONTSERRADO	MONROVIA	COMPLETED	2015-03-20	2015-03-19		19	0	3	2015	3	2015	1	urban	4	0	0	0	0	0	0	0	0	0								0	0	0	0	0	0	0	0	0	0
0D53A86D-C287-466C-A715-6EA839705739	0D53A86D-C287-466C-A715-6EA839705739	0	1	0	1	0	0	MALE	MONTSERRADO	MONROVIA	COMPLETED	2014-12-17	2014-12-16	1600	21	2	12	2014	12	2014	1	urban	3	0	0	0	0	0	0	0	0	0		0	1	0	1	0	0	0	0	0	0	0	0	0	0	0	0
0D56FCE3-458E-470D-A02D-6A3B0F28516D	0D56FCE3-458E-470D-A02D-6A3B0F28516D	0	0	0	0	0	0	MALE	MONTSERRADO	MONROVIA	COMPLETED	2014-08-19	2014-08-03		21	0	8	2014	8	2014	16	urban	2	0	0	0	0	0	0	0	0	0								0	0	0	0	0	0	0	0	0	0
0D5D46FE-D4F2-4C2C-8887-776A039472ED	0D5D46FE-D4F2-4C2C-8887-776A039472ED	0	0	0	0	0	0	FEMALE	MARGIBI	MAMBA KABA	COMPLETED	2014-09-05	2014-08-26		11	0	9	2014	8	2014	10	rural	2	0	0	0	0	0	0	0	0	0								0	0	0	0	0	0	0	0	0	0
0D610252-613F-4FAC-8E9E-7EDCDC7B27AF	0D610252-613F-4FAC-8E9E-7EDCDC7B27AF	0	0	0	0	0	0	FEMALE	MONTSERRADO	MONROVIA	COMPLETED	2014-09-19	2014-09-11	400	21	0	9	2014	9	2014	8	urban	2	0	0	0	0	0	0	0	0	0								0	0	0	0	0	0	0	0	0	0
0D6495DF-9394-404E-9DE2-7CFD92B48CB9	0D6495DF-9394-404E-9DE2-7CFD92B48CB9	0	1	0	0	0	0	FEMALE	MONTSERRADO	MONROVIA	COMPLETED	2014-10-01	2014-10-01	1100B1	21	1	10	2014	10	2014	0	urban	2	0	0	0	0	0	0	0	0	0		0	1	0	0	0	0	0	0	0	0	0	0	0	0	0	0
0D66B1EC-BF9D-4623-B0FB-D15338B76325	0D66B1EC-BF9D-4623-B0FB-D15338B76325	1	0	0	0	0	0	FEMALE	MONTSERRADO	MONROVIA	COMPLETED	2014-09-10	2014-09-09	1400	21	1	9	2014	9	2014	1	urban	2	0	0	0	0	0	0	0	0	0		1	0	0	0	0	0	0	0	0	0	0	0	0	0	0	0
0D6B0C55-DB11-431A-B48A-70C14C7ECB8F	0D6B0C55-DB11-431A-B48A-70C14C7ECB8F	0	0	0	0	0	0	FEMALE	MARGIBI	KAKATA	RESTARTED	2014-09-22	2014-09-22		21	0	9	2014	9	2014	0	urban	2	0	0	0	0	0	0	0	0	0								0	0	0	0	0	0	0	0	0	0
0D6DEBB7-EB5C-4C73-AB92-BD02038AF0A5	0D6DEBB7-EB5C-4C73-AB92-BD02038AF0A5	0	0	0	0	0	0	FEMALE	MONTSERRADO	MONROVIA	COMPLETED	2014-10-18	2014-10-18		21	0	10	2014	10	2014	0	urban	2	0	0	0	0	0	0	0	0	0								0	0	0	0	0	0	0	0	0	0
0D6DF68A-AFDA-4D16-A902-2A05363E2F7D	0D6DF68A-AFDA-4D16-A902-2A05363E2F7D	1	1	1	1	0	0	MALE	MONTSERRADO	MONROVIA	COMPLETED	2014-10-18	2014-10-15	700	20	4	10	2014	10	2014	3	urban	2	0	0	0	0	0	0	0	0	0		1	1	1	1	0	0	0	0	0	0	0	0	0	0	0	0
0D728410-2149-44B2-B310-7FBBEDFBCD00	0D728410-2149-44B2-B310-7FBBEDFBCD00	0	0	0	0	0	0	MALE	MONTSERRADO	MONROVIA	COMPLETED	2014-08-23	2014-08-23		21	0	8	2014	8	2014	0	urban	2	0	0	0	0	0	0	0	0	0								0	0	0	0	0	0	0	0	0	0
0D75BDCA-4740-4191-A3C7-4937E65D72CC	0D75BDCA-4740-4191-A3C7-4937E65D72CC	0	0	1	0	0	0	MALE	MONTSERRADO	MONROVIA	COMPLETED	2014-11-29	2014-11-23	300	17	1	11	2014	11	2014	6	urban	3	0	0	0	0	0	0	0	0	0		0	0	1	0	0	0	0	0	0	0	0	0	0	0	0	0
0D76EFFA-6D13-4514-BC1B-240487C1E4B2	0D76EFFA-6D13-4514-BC1B-240487C1E4B2	1	1	1	0	0	0	FEMALE	MONTSERRADO	COMMONWEALTH	COMPLETED	2014-10-05	2014-10-03	1500	21	3	10	2014	10	2014	2	rural	2	0	0	0	0	0	0	0	0	0		1	1	1	0	0	0	0	0	0	0	0	0	0	0	0	0
0D7D4008-7267-4D66-8526-C4573B648B2B	0D7D4008-7267-4D66-8526-C4573B648B2B	1	1	0	0	0	0	MALE	MONTSERRADO	MONROVIA	COMPLETED	2014-09-24	2014-09-24		21	2	9	2014	9	2014	0	urban	2	0	0	0	0	0	0	0	0	0		1	1	0	0	0	0	0	0	0	0	0	0	0	0	0	0
0D7E5AA5-576D-40C9-B495-306D6AB8369F	0D7E5AA5-576D-40C9-B495-306D6AB8369F	0	0	0	0	0	0	MALE	MONTSERRADO	MONROVIA	COMPLETED	2014-10-12	2014-10-11	300	21	0	10	2014	10	2014	1	urban	2	0	0	0	0	0	0	0	0	0								0	0	0	0	0	0	0	0	0	0
0D842569-E887-48B0-96A6-C1FCF6F493DF	0D842569-E887-48B0-96A6-C1FCF6F493DF	0	1	0	0	0	0	FEMALE	LOFA	VOINJAMA	COMPLETED	2014-07-17	2014-07-02		7	1	7	2014	7	2014	15	urban	1	0	0	0	0	0	0	0	0	0		0	1	0	0	0	0	0	0	0	0	0	0	0	0	0	0
0D8BA573-7E22-4653-ADE0-948B0551C3AC	0D8BA573-7E22-4653-ADE0-948B0551C3AC	0	1	0	0	0	0	MALE	MONTSERRADO	MONROVIA	COMPLETED	2014-10-07	2014-10-07	1100B1	21	1	10	2014	10	2014	0	urban	2	0	0	0	0	0	0	0	0	0		0	1	0	0	0	0	0	0	0	0	0	0	0	0	0	0
0D8BC500-A2FF-418F-AF42-1E461CCEE58D	0D8BC500-A2FF-418F-AF42-1E461CCEE58D	1	1	1	1	0	0	FEMALE	MONTSERRADO	MONROVIA	COMPLETED	2014-12-22	2014-12-21	1100B2	21	4	12	2014	12	2014	1	urban	3	0	0	0	0	0	0	0	0	0		1	1	1	1	0	0	0	0	0	0	0	0	0	0	0	0
0D8C66D4-D6EF-4648-9557-556B87D19B37	0D8C66D4-D6EF-4648-9557-556B87D19B37	1	1	1	1	0	0	MALE	MONTSERRADO	COMMONWEALTH	COMPLETED	2014-11-09	2014-11-07	1500	21	4	11	2014	11	2014	2	rural	2	0	0	0	0	0	0	0	0	0		1	1	1	1	0	0	0	0	0	0	0	0	0	0	0	0
0D8CB5D0-77F0-4017-91A3-0BA51D4122FC	0D8CB5D0-77F0-4017-91A3-0BA51D4122FC	1	0	0	1	0	0	MALE	MONTSERRADO	MONROVIA	COMPLETED	2014-09-19	2014-09-19	1100A2	21	2	9	2014	9	2014	0	urban	2	0	0	0	0	0	0	0	0	0		1	0	0	1	0	0	0	0	0	0	0	0	0	0	0	0
0D8D65EA-D067-40D4-9690-0194908DF987	0D8D65EA-D067-40D4-9690-0194908DF987	0	0	0	1	0	0	MALE	MONTSERRADO	MONROVIA	COMPLETED	2014-10-16	2014-10-15		21	1	10	2014	10	2014	1	urban	2	0	0	0	0	0	0	0	0	0		0	0	0	1	0	0	0	0	0	0	0	0	0	0	0	0
0D9368A5-3359-4CB0-ACEF-A7513C497D19	0D9368A5-3359-4CB0-ACEF-A7513C497D19	0	0	0	0	0	0	MALE	MONTSERRADO	MONROVIA	COMPLETED	2014-09-17	2014-09-17	600	21	0	9	2014	9	2014	0	urban	2	0	0	0	0	0	0	0	0	0								0	0	0	0	0	0	0	0	0	0
0D9475F4-A15D-49A3-91F5-225CEC0A721F	0D9475F4-A15D-49A3-91F5-225CEC0A721F	0	0	0	0	0	0	FEMALE	MARGIBI	MAMBA KABA	COMPLETED	2014-11-08	2014-11-08		21	0	11	2014	11	2014	0	rural	2	0	0	0	0	0	0	0	0	0								0	0	0	0	0	0	0	0	0	0
0D9BF28D-E109-4519-907D-D2DCE20698B8	0D9BF28D-E109-4519-907D-D2DCE20698B8	0	0	0	0	0	0	MALE	MONTSERRADO	MONROVIA	COMPLETED	2014-10-25	2014-10-17		15	0	10	2014	10	2014	8	urban	2	0	0	0	0	0	0	0	0	0								0	0	0	0	0	0	0	0	0	0
0D9C650B-36B1-4E6F-8EF5-4C14D458F594	0D9C650B-36B1-4E6F-8EF5-4C14D458F594	0	1	0	0	0	0	FEMALE	MONTSERRADO	MONROVIA	COMPLETED	2014-09-28	2014-09-28	1400	21	1	9	2014	9	2014	0	urban	2	0	0	0	0	0	0	0	0	0		0	1	0	0	0	0	0	0	0	0	0	0	0	0	0	0
0D9E90CA-D4DE-458C-BA25-116F5EF35E81	0D9E90CA-D4DE-458C-BA25-116F5EF35E81	0	0	0	0	0	0	MALE	MONTSERRADO	MONROVIA	DROPPED	2015-01-20	2015-01-15	300	3	0	1	2015	1	2015	5	urban	3	0	0	0	0	0	0	0	0	0								0	0	0	0	0	0	0	0	0	0
0D9F1510-92FA-482E-A6D2-A687286AFBDE	0D9F1510-92FA-482E-A6D2-A687286AFBDE	0	0	0	0	0	0	MALE	MARGIBI	GIBI	COMPLETED	2014-08-24	2014-08-24		21	0	8	2014	8	2014	0	rural	2	3	2	0	0	0	3	0	0	0								3	1	1	1	0	0	0	1	0	0
0D9FA3E0-172A-4C44-A2D5-4C0054262A58	0D9FA3E0-172A-4C44-A2D5-4C0054262A58	0	0	0	1	0	0	MALE	MONTSERRADO	MONROVIA	COMPLETED	2014-10-23	2014-10-22	1400	21	1	10	2014	10	2014	1	urban	2	0	0	0	0	0	0	0	0	0		0	0	0	1	0	0	0	0	0	0	0	0	0	0	0	0
0DA39850-A18B-4497-8906-A2145C184D21	0DA39850-A18B-4497-8906-A2145C184D21	1	0	1	0	0	0	FEMALE	MONTSERRADO	MONROVIA	COMPLETED	2014-10-28	2014-10-27		21	2	10	2014	10	2014	1	urban	2	0	0	0	0	0	0	0	0	0		1	0	1	0	0	0	0	0	0	0	0	0	0	0	0	0
0DA58F39-E09F-440E-A15C-9953A5B0D084	0DA58F39-E09F-440E-A15C-9953A5B0D084	0	1	0	0	0	0	FEMALE	MONTSERRADO	MONROVIA	COMPLETED	2014-10-14	2014-10-13	1100B2	21	1	10	2014	10	2014	1	urban	2	0	0	0	0	0	0	0	0	0		0	1	0	0	0	0	0	0	0	0	0	0	0	0	0	0
0DA5E8E0-8CA1-4E77-91D6-88F1E3AA1826	0DA5E8E0-8CA1-4E77-91D6-88F1E3AA1826	0	0	0	0	0	0	MALE	MONTSERRADO	MONROVIA	COMPLETED	2014-11-15	2014-11-14	1100B2	21	0	11	2014	11	2014	1	urban	2	0	0	0	0	0	0	0	0	0								0	0	0	0	0	0	0	0	0	0
0DA8161D-19D6-49A3-8D7F-0A003E731F40	0DA8161D-19D6-49A3-8D7F-0A003E731F40	0	1	0	0	0	0	FEMALE	MONTSERRADO	MONROVIA	COMPLETED	2014-10-24	2014-10-22	1100A2	20	1	10	2014	10	2014	2	urban	2	0	0	0	0	0	0	0	0	0		0	1	0	0	0	0	0	0	0	0	0	0	0	0	0	0
0DA8FDB0-1881-49BB-B5F5-732C37C4C853	0DA8FDB0-1881-49BB-B5F5-732C37C4C853	0	1	0	0	0	0	FEMALE	MONTSERRADO	MONROVIA	COMPLETED	2014-07-31	2014-07-20	200	11	1	7	2014	7	2014	11	urban	1	0	0	0	0	0	0	0	0	0		0	1	0	0	0	0	0	0	0	0	0	0	0	0	0	0
0DAAB604-A37B-4E4B-BCF9-08496CA215D2	0DAAB604-A37B-4E4B-BCF9-08496CA215D2	0	1	0	0	0	0	MALE	MONTSERRADO	MONROVIA	COMPLETED	2014-09-09	2014-09-06	1100B1	20	1	9	2014	9	2014	3	urban	2	0	0	0	0	0	0	0	0	0		0	1	0	0	0	0	0	0	0	0	0	0	0	0	0	0
0DAAD2AF-3018-4A66-B65A-92C87F0AADFC	0DAAD2AF-3018-4A66-B65A-92C87F0AADFC	0	0	0	0	0	0	MALE	MONTSERRADO	MONROVIA	COMPLETED	2014-09-16	2014-09-15	100	19	0	9	2014	9	2014	1	urban	2	0	0	0	0	0	0	0	0	0								0	0	0	0	0	0	0	0	0	0
0DB13A16-9557-4DAD-BB09-E6FBCF681302	0DB13A16-9557-4DAD-BB09-E6FBCF681302	1	1	1	1	0	0	FEMALE	MONTSERRADO	MONROVIA	COMPLETED	2014-09-12	2014-09-12	1100A1	21	4	9	2014	9	2014	0	urban	2	0	0	0	0	0	0	0	0	0		1	1	1	1	0	0	0	0	0	0	0	0	0	0	0	0
0DB22E44-2C10-4A01-8B31-286C4A797DAE	0DB22E44-2C10-4A01-8B31-286C4A797DAE	0	1	0	0	0	0	MALE	MONTSERRADO	MONROVIA	COMPLETED	2014-09-20	2014-09-16	900	19	1	9	2014	9	2014	4	urban	2	0	0	0	0	0	0	0	0	0		0	1	0	0	0	0	0	0	0	0	0	0	0	0	0	0
0DB91AAA-7DB7-4540-AC9D-819C6661FCAD	0DB91AAA-7DB7-4540-AC9D-819C6661FCAD	0	0	0	0	0	0	FEMALE	MONTSERRADO	ST. PAUL	COMPLETED	2014-09-19	2014-09-13	1900	16	0	9	2014	9	2014	6	rural	2	0	0	0	0	0	0	0	0	0								0	0	0	0	0	0	0	0	0	0
0DBC8C35-26A3-4846-83C2-974CFEA5DDD1	0DBC8C35-26A3-4846-83C2-974CFEA5DDD1	0	0	0	0	0	0	FEMALE	MONTSERRADO	MONROVIA	COMPLETED	2014-11-08	2014-11-07		21	0	11	2014	11	2014	1	urban	2	0	0	0	0	0	0	0	0	0								0	0	0	0	0	0	0	0	0	0
0DBD2597-66C5-4D22-BCAB-A60DC21E662D	0DBD2597-66C5-4D22-BCAB-A60DC21E662D	0	0	0	0	0	0	FEMALE	MONTSERRADO	MONROVIA	COMPLETED	2014-11-21	2014-11-20		21	0	11	2014	11	2014	1	urban	3	0	0	0	0	0	0	0	0	0								0	0	0	0	0	0	0	0	0	0
0DBE8A38-4B47-4F4E-9B65-95BA5FD7B224	0DBE8A38-4B47-4F4E-9B65-95BA5FD7B224	1	1	0	0	0	0	MALE	MONTSERRADO	MONROVIA	COMPLETED	2014-10-08	2014-10-07	100	21	2	10	2014	10	2014	1	urban	2	0	0	0	0	0	0	0	0	0		1	1	0	0	0	0	0	0	0	0	0	0	0	0	0	0
0DBEB63B-B9E0-407F-AD48-E0DB8CD5767B	0DBEB63B-B9E0-407F-AD48-E0DB8CD5767B	0	0	0	0	0	0	FEMALE	MONTSERRADO	CAREYSBURG	COMPLETED	2014-09-20	2014-09-20	1700	21	0	9	2014	9	2014	0	rural	2	0	0	0	0	0	0	0	0	0								0	0	0	0	0	0	0	0	0	0
0DBFD67E-AAE8-4DD8-9118-7891FF4317A3	0DBFD67E-AAE8-4DD8-9118-7891FF4317A3	0	0	0	0	0	0	FEMALE	MONTSERRADO	MONROVIA	COMPLETED	2015-03-20	2015-03-19		21	0	3	2015	3	2015	1	urban	4	0	0	0	0	0	0	0	0	0								0	0	0	0	0	0	0	0	0	0
0DC3620E-F6B5-427C-8AA8-DDA984552B6E	0DC3620E-F6B5-427C-8AA8-DDA984552B6E	1	1	0	0	0	0	MALE	MARGIBI	GIBI	COMPLETED	2014-11-11	2014-11-11		21	2	11	2014	11	2014	0	rural	2	0	0	0	0	0	0	0	0	0		1	1	0	0	0	0	0	0	0	0	0	0	0	0	0	0
0DC43060-29EA-4D7B-8467-2521F29C640B	0DC43060-29EA-4D7B-8467-2521F29C640B	0	0	1	0	0	0	MALE	MONTSERRADO	MONROVIA	COMPLETED	2014-10-23	2014-10-22		21	1	10	2014	10	2014	1	urban	2	0	0	0	0	0	0	0	0	0		0	0	1	0	0	0	0	0	0	0	0	0	0	0	0	0
0DC4EBB1-9E5D-4A69-9503-2AFD3B88756B	0DC4EBB1-9E5D-4A69-9503-2AFD3B88756B	0	0	0	1	0	0	FEMALE	MONTSERRADO	MONROVIA	COMPLETED	2015-03-20	2015-03-19		21	1	3	2015	3	2015	1	urban	4	0	0	0	0	0	0	0	0	0		0	0	0	1	0	0	0	0	0	0	0	0	0	0	0	0
0DC54134-8A60-4289-9372-127243F26ED3	0DC54134-8A60-4289-9372-127243F26ED3	1	1	0	0	0	0	FEMALE	MONTSERRADO	MONROVIA	COMPLETED	2014-10-22	2014-10-22	1100A1	21	2	10	2014	10	2014	0	urban	2	0	0	0	0	0	0	0	0	0		1	1	0	0	0	0	0	0	0	0	0	0	0	0	0	0
0DC5E0A6-63D4-4C1D-A2B7-5BBB7ECE5A56	0DC5E0A6-63D4-4C1D-A2B7-5BBB7ECE5A56	0	0	0	0	0	0	FEMALE	LOFA	VOINJAMA	COMPLETED	2014-07-17	2014-07-02		7	0	7	2014	7	2014	15	urban	1	0	0	0	0	0	0	0	0	0								0	0	0	0	0	0	0	0	0	0
0DC76F75-8772-45E5-8912-CE033BBEBFBE	0DC76F75-8772-45E5-8912-CE033BBEBFBE	0	0	0	0	0	0	FEMALE	MONTSERRADO	MONROVIA	COMPLETED	2014-10-23	2014-10-19	1100A1	19	0	10	2014	10	2014	4	urban	2	0	0	0	0	0	0	0	0	0								0	0	0	0	0	0	0	0	0	0
0DC7D37A-9AB6-4908-8310-7ADC0585E203	0DC7D37A-9AB6-4908-8310-7ADC0585E203	1	1	1	1	0	0	MALE	MONTSERRADO	MONROVIA	COMPLETED	2014-11-19	2014-11-06	100	10	4	11	2014	11	2014	13	urban	3	0	0	0	0	0	0	0	0	0		1	1	1	1	0	0	0	0	0	0	0	0	0	0	0	0
0DC9035E-8843-4F18-BD76-0DBC8060A246	0DC9035E-8843-4F18-BD76-0DBC8060A246	1	1	0	0	0	0		MONTSERRADO	MONROVIA	COMPLETED	2014-12-11	2014-12-11		18	2	12	2014	12	2014	0	urban	3	0	0	0	0	0	0	0	0	0		1	1	0	0	0	0	0	0	0	0	0	0	0	0	0	0
0DC916F5-67C9-403A-ACD3-DA491866756E	0DC916F5-67C9-403A-ACD3-DA491866756E	1	1	1	1	0	0	FEMALE	MONTSERRADO	MONROVIA	LOST TO FOLLOW-UP	2014-09-01	2014-08-29	100	1	4	9	2014	8	2014	3	urban	2	0	0	0	0	0	0	0	0	0		1	1	1	1	0	0	0	0	0	0	0	0	0	0	0	0
0DCD6041-6C71-4E18-B57C-F8ED0240B862	0DCD6041-6C71-4E18-B57C-F8ED0240B862	0	0	0	0	0	0	MALE	MONTSERRADO	MONROVIA	RESTARTED	2014-10-05	2014-10-04	400	14	0	10	2014	10	2014	1	urban	2	0	0	0	0	0	0	0	0	0								0	0	0	0	0	0	0	0	0	0
0DD1AED6-DCB5-4EB5-BC33-5C7597995732	0DD1AED6-DCB5-4EB5-BC33-5C7597995732	0	0	0	1	0	0	MALE	MONTSERRADO	MONROVIA	LOST TO FOLLOW-UP	2015-01-02	2015-01-01	100	1	1	1	2015	1	2015	1	urban	3	0	0	0	0	0	0	0	0	0		0	0	0	1	0	0	0	0	0	0	0	0	0	0	0	0
0DD2C99C-0F6A-4089-AA71-C4FC300326F8	0DD2C99C-0F6A-4089-AA71-C4FC300326F8	0	0	0	0	0	0	FEMALE	MONTSERRADO	MONROVIA	COMPLETED	2014-12-02	2014-12-01	400	21	0	12	2014	12	2014	1	urban	3	0	0	0	0	0	0	0	0	0								0	0	0	0	0	0	0	0	0	0
0DD30319-F0FE-4924-953C-224BA8B11B26	0DD30319-F0FE-4924-953C-224BA8B11B26	0	1	0	1	0	0	MALE	MONTSERRADO	MONROVIA	COMPLETED	2014-11-15	2014-11-15		11	2	11	2014	11	2014	0	urban	2	0	0	0	0	0	0	0	0	0		0	1	0	1	0	0	0	0	0	0	0	0	0	0	0	0
0DD4590E-8B9B-40BC-A3E2-799F89CE5F05	0DD4590E-8B9B-40BC-A3E2-799F89CE5F05	0	1	0	0	0	0	FEMALE	MONTSERRADO	CAREYSBURG	COMPLETED	2014-10-13	2014-10-13	1700	21	1	10	2014	10	2014	0	rural	2	0	0	0	0	0	0	0	0	0		0	1	0	0	0	0	0	0	0	0	0	0	0	0	0	0
0DD4FA01-FBA6-4D9D-A085-7E042E776864	0DD4FA01-FBA6-4D9D-A085-7E042E776864	1	1	0	0	0	0	MALE	MONTSERRADO	MONROVIA	COMPLETED	2014-10-07	2014-10-04	1300	20	2	10	2014	10	2014	3	urban	2	0	0	0	0	0	0	0	0	0		1	1	0	0	0	0	0	0	0	0	0	0	0	0	0	0
0DDA5FCB-1014-47FC-BBA4-EABDFA5464B0	0DDA5FCB-1014-47FC-BBA4-EABDFA5464B0	1	1	0	1	0	0	FEMALE	MONTSERRADO	MONROVIA	COMPLETED	2014-11-29	2014-11-25	1100A2	18	3	11	2014	11	2014	4	urban	3	0	0	0	0	0	0	0	0	0		1	1	0	1	0	0	0	0	0	0	0	0	0	0	0	0
0DDC9782-7A36-4D1B-89EF-2A6B59F85027	0DDC9782-7A36-4D1B-89EF-2A6B59F85027	0	0	0	0	0	0	MALE	LOFA	VOINJAMA	LOST TO FOLLOW-UP	2014-08-06	2014-07-30		10	0	8	2014	7	2014	7	urban	1	0	0	0	0	0	0	0	0	0								0	0	0	0	0	0	0	0	0	0
0DDDDE06-EC5D-47DD-B831-331F68EEDA33	0DDDDE06-EC5D-47DD-B831-331F68EEDA33	0	1	1	1	0	0	FEMALE	MONTSERRADO	MONROVIA	COMPLETED	2014-12-07	2014-12-06	600	21	3	12	2014	12	2014	1	urban	3	0	0	0	0	0	0	0	0	0		0	1	1	1	0	0	0	0	0	0	0	0	0	0	0	0
0DDE2FF0-6430-42A0-9472-F294BA5B079B	0DDE2FF0-6430-42A0-9472-F294BA5B079B	0	1	0	0	0	0	MALE	MONTSERRADO	MONROVIA	COMPLETED	2014-10-28	2014-10-27	100	21	1	10	2014	10	2014	1	urban	2	0	0	0	0	0	0	0	0	0		0	1	0	0	0	0	0	0	0	0	0	0	0	0	0	0
0DE1632A-E290-4624-B538-4A6679F7F837	0DE1632A-E290-4624-B538-4A6679F7F837	0	1	0	0	0	0	MALE	MONTSERRADO	MONROVIA	COMPLETED	2014-08-16	2014-08-15	900	21	1	8	2014	8	2014	1	urban	1	0	0	0	0	0	0	0	0	0		0	1	0	0	0	0	0	0	0	0	0	0	0	0	0	0
0DEA8C7F-6DB4-43FD-B550-5AA60112140F	0DEA8C7F-6DB4-43FD-B550-5AA60112140F	0	0	0	0	0	0	FEMALE	MONTSERRADO	MONROVIA	COMPLETED	2014-11-14	2014-11-13		21	0	11	2014	11	2014	1	urban	2	0	0	0	0	0	0	0	0	0								0	0	0	0	0	0	0	0	0	0
0DEB7EAC-66E4-4A34-9F37-DBE17AABC6B4	0DEB7EAC-66E4-4A34-9F37-DBE17AABC6B4	1	1	1	1	0	0	MALE	MONTSERRADO	MONROVIA	COMPLETED	2014-09-07	2014-09-06	1200	21	4	9	2014	9	2014	1	urban	2	0	0	0	0	0	0	0	0	0		1	1	1	1	0	0	0	0	0	0	0	0	0	0	0	0
0DEC4315-E9A2-49E0-A635-54825116CB94	0DEC4315-E9A2-49E0-A635-54825116CB94	0	1	0	0	0	0	FEMALE	MONTSERRADO	MONROVIA	COMPLETED	2014-07-30	2014-07-19	1600	11	1	7	2014	7	2014	11	urban	1	0	0	0	0	0	0	0	0	0		0	1	0	0	0	0	0	0	0	0	0	0	0	0	0	0
0DEE5A6A-51A4-4300-B4CD-2A3FFA96ADCE	0DEE5A6A-51A4-4300-B4CD-2A3FFA96ADCE	1	1	0	1	0	0		MONTSERRADO	MONROVIA	COMPLETED	2014-12-15	2014-12-11		18	3	12	2014	12	2014	4	urban	3	0	0	0	0	0	0	0	0	0		1	1	0	1	0	0	0	0	0	0	0	0	0	0	0	0
0DEEFEFB-8ED6-4207-9142-A1E07428DB65	0DEEFEFB-8ED6-4207-9142-A1E07428DB65	0	0	0	0	0	0	MALE	MONTSERRADO	MONROVIA	COMPLETED	2014-12-23	2014-12-20		15	0	12	2014	12	2014	3	urban	3	0	0	0	0	0	0	0	0	0								0	0	0	0	0	0	0	0	0	0
0DEF5FC1-D435-486A-9434-B487E9B92E42	0DEF5FC1-D435-486A-9434-B487E9B92E42	0	0	0	1	0	0	MALE	MONTSERRADO	MONROVIA	COMPLETED	2014-11-10	2014-11-09		21	1	11	2014	11	2014	1	urban	2	0	0	0	0	0	0	0	0	0		0	0	0	1	0	0	0	0	0	0	0	0	0	0	0	0
0DF09800-B0DC-4B7F-A533-A327E7EDC153	0DF09800-B0DC-4B7F-A533-A327E7EDC153	0	0	0	0	0	0	FEMALE	MONTSERRADO	MONROVIA	COMPLETED	2014-11-07	2014-11-06		21	0	11	2014	11	2014	1	urban	2	0	0	0	0	0	0	0	0	0								0	0	0	0	0	0	0	0	0	0
0DF8804B-FBDA-4D2A-BDA8-5B052A78C1D5	0DF8804B-FBDA-4D2A-BDA8-5B052A78C1D5	1	1	0	1	0	0	FEMALE	MONTSERRADO	MONROVIA	COMPLETED	2014-10-17	2014-10-17	1100A2	21	3	10	2014	10	2014	0	urban	2	0	0	0	0	0	0	0	0	0		1	1	0	1	0	0	0	0	0	0	0	0	0	0	0	0
0DF962D9-CBA4-4C65-BE5E-B17E8C798681	0DF962D9-CBA4-4C65-BE5E-B17E8C798681	1	0	0	0	0	0	MALE	BONG	SUAKOKO	COMPLETED	2014-09-20	2014-09-19		21	1	9	2014	9	2014	1	rural	2	0	0	0	0	0	0	0	0	0		1	0	0	0	0	0	0	0	0	0	0	0	0	0	0	0
0E0153FB-2664-42BC-9FE1-D28BAEFF2759	0E0153FB-2664-42BC-9FE1-D28BAEFF2759	0	0	0	0	0	0	FEMALE	MONTSERRADO	MONROVIA	COMPLETED	2015-01-02	2015-01-01		17	0	1	2015	1	2015	1	urban	3	0	0	0	0	0	0	0	0	0								0	0	0	0	0	0	0	0	0	0
0E01C3BE-699D-46E6-83C7-2CBF2C3AE913	0E01C3BE-699D-46E6-83C7-2CBF2C3AE913	1	0	0	0	0	0	FEMALE	MARGIBI	MAMBA KABA	COMPLETED	2014-10-05	2014-10-05		21	1	10	2014	10	2014	0	rural	2	0	0	0	0	0	0	0	0	0		1	0	0	0	0	0	0	0	0	0	0	0	0	0	0	0
0E030EAF-E61A-44D5-80B0-6DADD4BA627C	0E030EAF-E61A-44D5-80B0-6DADD4BA627C	0	0	0	0	0	0		LOFA	QUARDU GBONI	COMPLETED	2014-09-19	2014-09-10		12	0	9	2014	9	2014	9	rural	2	0	0	0	0	0	0	0	0	0								0	0	0	0	0	0	0	0	0	0
0E041456-811F-4CB8-A595-B174F599148D	0E041456-811F-4CB8-A595-B174F599148D	0	1	0	0	0	0	MALE	MONTSERRADO	MONROVIA	DROPPED	2015-01-23	2015-01-18	1100B1	2	1	1	2015	1	2015	5	urban	3	0	0	0	0	0	0	0	0	0		0	1	0	0	0	0	0	0	0	0	0	0	0	0	0	0
0E042823-614E-4F98-AC00-9713693F33DD	0E042823-614E-4F98-AC00-9713693F33DD	0	1	0	1	0	0	MALE	MONTSERRADO	MONROVIA	COMPLETED	2014-10-22	2014-10-21		21	2	10	2014	10	2014	1	urban	2	0	0	0	0	0	0	0	0	0		0	1	0	1	0	0	0	0	0	0	0	0	0	0	0	0
0E0DB195-52E6-4761-A4FF-CB55DBD3115D	0E0DB195-52E6-4761-A4FF-CB55DBD3115D	1	1	0	0	0	0	FEMALE	BONG	SUAKOKO	COMPLETED	2014-08-18	2014-08-17		21	2	8	2014	8	2014	1	rural	2	0	0	0	0	0	0	0	0	0		1	1	0	0	0	0	0	0	0	0	0	0	0	0	0	0
0E0EDEAE-4563-410A-B17E-1494C1DD4169	0E0EDEAE-4563-410A-B17E-1494C1DD4169	0	1	0	1	0	0	FEMALE	MONTSERRADO	CAREYSBURG	COMPLETED	2014-10-08	2014-10-08	1700	21	2	10	2014	10	2014	0	rural	2	0	0	0	0	0	0	0	0	0		0	1	0	1	0	0	0	0	0	0	0	0	0	0	0	0
0E12B468-B25E-4D7D-80C8-D94D408156C2	0E12B468-B25E-4D7D-80C8-D94D408156C2	1	1	1	1	0	0	MALE	MONTSERRADO	MONROVIA	DROPPED	2015-01-17	2015-01-14	100	8	4	1	2015	1	2015	3	urban	3	0	0	0	0	0	0	0	0	0		1	1	1	1	0	0	0	0	0	0	0	0	0	0	0	0
0E1361DD-0963-4B2B-A04A-E8A1582D5211	0E1361DD-0963-4B2B-A04A-E8A1582D5211	1	1	1	1	0	0	MALE	MONTSERRADO	MONROVIA	COMPLETED	2014-11-05	2014-11-02	900	19	4	11	2014	11	2014	3	urban	2	0	0	0	0	0	0	0	0	0		1	1	1	1	0	0	0	0	0	0	0	0	0	0	0	0
0E173770-BEF3-45EB-9341-9D118EEF9808	0E173770-BEF3-45EB-9341-9D118EEF9808	0	1	0	0	0	0	FEMALE	MONTSERRADO	MONROVIA	COMPLETED	2014-11-25	2014-11-21	1100B1	18	1	11	2014	11	2014	4	urban	3	0	0	0	0	0	0	0	0	0		0	1	0	0	0	0	0	0	0	0	0	0	0	0	0	0
0E20C868-E438-41FA-B08E-BDC966F08C32	0E20C868-E438-41FA-B08E-BDC966F08C32	0	0	0	0	0	0	FEMALE	MONTSERRADO	MONROVIA	COMPLETED	2014-10-13	2014-10-12	1200	21	0	10	2014	10	2014	1	urban	2	0	0	0	0	0	0	0	0	0								0	0	0	0	0	0	0	0	0	0
0E2BB171-4BDF-41F5-91EF-A676249CD537	0E2BB171-4BDF-41F5-91EF-A676249CD537	1	0	0	0	0	0	MALE	MARGIBI	MAMBA KABA	COMPLETED		2014-10-10		21	1			10	2014		rural	2	0	0	0	0	0	0	0	0	0		1	0	0	0	0	0	0	0	0	0	0	0	0	0	0	0
0E2DD1E1-A62F-45F3-8854-64939426B7F4	0E2DD1E1-A62F-45F3-8854-64939426B7F4	1	1	0	0	0	0	MALE	MONTSERRADO	MONROVIA	COMPLETED	2014-12-19	2014-12-17	1300	21	2	12	2014	12	2014	2	urban	3	0	0	0	0	0	0	0	0	0		1	1	0	0	0	0	0	0	0	0	0	0	0	0	0	0
0E2EE429-CE0B-4BCC-86EA-DBD0E0F34E2A	0E2EE429-CE0B-4BCC-86EA-DBD0E0F34E2A	0	0	0	0	0	0	FEMALE	MONTSERRADO	MONROVIA	COMPLETED	2014-11-16	2014-11-13		21	0	11	2014	11	2014	3	urban	2	0	0	0	0	0	0	0	0	0								0	0	0	0	0	0	0	0	0	0
0E314241-B160-420B-BA14-889F7201E033	0E314241-B160-420B-BA14-889F7201E033	1	1	0	1	0	0	FEMALE	MONTSERRADO	MONROVIA	COMPLETED	2014-11-29	2014-11-26	1100A2	19	3	11	2014	11	2014	3	urban	3	0	0	0	0	0	0	0	0	0		1	1	0	1	0	0	0	0	0	0	0	0	0	0	0	0
0E316AB7-6CF1-474C-8B31-34C95A20B040	0E316AB7-6CF1-474C-8B31-34C95A20B040	0	0	0	0	0	0	MALE	MONTSERRADO	MONROVIA	DROPPED	2015-02-15	2015-02-14		6	0	2	2015	2	2015	1	urban	3	0	0	0	0	0	0	0	0	0								0	0	0	0	0	0	0	0	0	0
0E33ACA8-BB9D-4362-9E8E-7AED290BF5D0	0E33ACA8-BB9D-4362-9E8E-7AED290BF5D0	0	1	0	0	0	0	MALE	MONTSERRADO	MONROVIA	COMPLETED	2014-08-26	2014-08-18		14	1	8	2014	8	2014	8	urban	2	0	0	0	0	0	0	0	0	0		0	1	0	0	0	0	0	0	0	0	0	0	0	0	0	0
0E33DD1C-44E8-4A57-8E53-2254AEC863C4	0E33DD1C-44E8-4A57-8E53-2254AEC863C4	0	0	0	0	0	0	FEMALE	MONTSERRADO	MONROVIA	COMPLETED	2014-11-26	2014-11-21		18	0	11	2014	11	2014	5	urban	3	0	0	0	0	0	0	0	0	0								0	0	0	0	0	0	0	0	0	0
0E344B8F-EFD5-468B-B6DB-5EA6EDB8DF1C	0E344B8F-EFD5-468B-B6DB-5EA6EDB8DF1C	0	1	0	0	0	0	FEMALE	MONTSERRADO	MONROVIA	COMPLETED	2014-09-23	2014-09-19		21	1	9	2014	9	2014	4	urban	2	0	0	0	0	0	0	0	0	0		0	1	0	0	0	0	0	0	0	0	0	0	0	0	0	0
0E368B5B-AA1B-4013-8D4C-75011ADBF15A	0E368B5B-AA1B-4013-8D4C-75011ADBF15A	0	0	0	0	0	0	MALE	BONG	JORQUELLEH	COMPLETED	2014-09-19	2014-09-18		21	0	9	2014	9	2014	1	urban	2	0	0	0	0	0	0	0	0	0								0	0	0	0	0	0	0	0	0	0
0E38C2BA-EFDE-4107-A168-B22E36A02986	0E38C2BA-EFDE-4107-A168-B22E36A02986	0	1	1	1	0	0	MALE	MONTSERRADO	MONROVIA	COMPLETED	2014-10-10	2014-10-10	1100B1	21	3	10	2014	10	2014	0	urban	2	0	0	0	0	0	0	0	0	0		0	1	1	1	0	0	0	0	0	0	0	0	0	0	0	0
0E3D1AD5-2C98-4976-A2B1-C11F193C3B67	0E3D1AD5-2C98-4976-A2B1-C11F193C3B67	0	1	0	0	0	0	FEMALE	MONTSERRADO	MONROVIA	COMPLETED	2014-08-25	2014-08-25		19	1	8	2014	8	2014	0	urban	2	0	0	0	0	0	0	0	0	0		0	1	0	0	0	0	0	0	0	0	0	0	0	0	0	0
0E3DF949-4781-4914-9961-71684338BB1F	0E3DF949-4781-4914-9961-71684338BB1F	1	0	0	0	0	0	FEMALE	MONTSERRADO	ST. PAUL	COMPLETED	2015-02-18	2015-02-18	1900	21	1	2	2015	2	2015	0	rural	3	0	0	0	0	0	0	0	0	0		1	0	0	0	0	0	0	0	0	0	0	0	0	0	0	0
0E459433-D15D-48E1-9CA6-456E2C8FF87A	0E459433-D15D-48E1-9CA6-456E2C8FF87A	0	0	0	0	0	0	FEMALE	MONTSERRADO	MONROVIA	COMPLETED	2015-02-12	2015-01-29	300	9	0	2	2015	1	2015	14	urban	3	0	0	0	0	0	0	0	0	0								0	0	0	0	0	0	0	0	0	0
0E4890EC-44AA-43E6-9FED-AF033BC68E76	0E4890EC-44AA-43E6-9FED-AF033BC68E76	1	1	1	0	0	0	MALE	MONTSERRADO	MONROVIA	COMPLETED	2014-12-13	2014-12-12		21	3	12	2014	12	2014	1	urban	3	0	0	0	0	0	0	0	0	0		1	1	1	0	0	0	0	0	0	0	0	0	0	0	0	0
0E495C38-A62B-464C-B6AD-4E84F389E87D	0E495C38-A62B-464C-B6AD-4E84F389E87D	0	1	0	0	0	0	MALE	MONTSERRADO	MONROVIA	COMPLETED	2014-09-18	2014-09-17	1100B2	21	1	9	2014	9	2014	1	urban	2	0	0	0	0	0	0	0	0	0		0	1	0	0	0	0	0	0	0	0	0	0	0	0	0	0
0E497A3E-D5ED-4B3D-B4C9-E9D7118E0B17	0E497A3E-D5ED-4B3D-B4C9-E9D7118E0B17	0	0	0	0	0	0	FEMALE	MONTSERRADO	ST. PAUL	COMPLETED	2015-02-22	2015-02-18	1900	18	0	2	2015	2	2015	4	rural	3	0	0	0	0	0	0	0	0	0								0	0	0	0	0	0	0	0	0	0
0E4ADA22-0486-4BA6-BE63-60C57BA2DAAE	0E4ADA22-0486-4BA6-BE63-60C57BA2DAAE	0	0	0	1	0	0	MALE	MONTSERRADO	MONROVIA	COMPLETED	2015-02-23	2015-02-13		12	1	2	2015	2	2015	10	urban	3	0	0	0	0	0	0	0	0	0		0	0	0	1	0	0	0	0	0	0	0	0	0	0	0	0
0E57DB0D-B23F-4B4A-A162-BBC674017E64	0E57DB0D-B23F-4B4A-A162-BBC674017E64	0	1	0	1	0	0	FEMALE	MONTSERRADO	MONROVIA	COMPLETED	2014-10-30	2014-10-27	100	20	2	10	2014	10	2014	3	urban	2	0	0	0	0	0	0	0	0	0		0	1	0	1	0	0	0	0	0	0	0	0	0	0	0	0
0E5D3131-8A59-4E90-8915-EA99C7F8309A	0E5D3131-8A59-4E90-8915-EA99C7F8309A	0	1	0	0	0	0	FEMALE	MONTSERRADO	MONROVIA	COMPLETED	2014-10-14	2014-10-07		21	1	10	2014	10	2014	7	urban	2	0	0	0	0	0	0	0	0	0		0	1	0	0	0	0	0	0	0	0	0	0	0	0	0	0
0E61FDBE-A559-4BED-8C83-987932A4B6DE	0E61FDBE-A559-4BED-8C83-987932A4B6DE	0	1	1	0	0	0	FEMALE	MONTSERRADO	COMMONWEALTH	COMPLETED	2014-12-21	2014-12-16	1500	17	2	12	2014	12	2014	5	rural	3	0	0	0	0	0	0	0	0	0		0	1	1	0	0	0	0	0	0	0	0	0	0	0	0	0
0E6446F4-C7E2-4A96-847B-38CBAAD7182B	0E6446F4-C7E2-4A96-847B-38CBAAD7182B	1	1	1	1	0	0	MALE	MONTSERRADO	MONROVIA	COMPLETED	2014-09-09	2014-09-09		16	4	9	2014	9	2014	0	urban	2	0	0	0	0	0	0	0	0	0		1	1	1	1	0	0	0	0	0	0	0	0	0	0	0	0
0E64E9FA-169C-46D7-857F-0D4556FCCD7A	0E64E9FA-169C-46D7-857F-0D4556FCCD7A	1	1	1	1	0	0	FEMALE	MONTSERRADO	MONROVIA	COMPLETED	2014-10-05	2014-10-05		21	4	10	2014	10	2014	0	urban	2	0	0	0	0	0	0	0	0	0		1	1	1	1	0	0	0	0	0	0	0	0	0	0	0	0
0E695DFA-D7FA-4F72-848C-CF8004E44264	0E695DFA-D7FA-4F72-848C-CF8004E44264	0	0	1	0	0	0	FEMALE	MARGIBI	KAKATA	COMPLETED	2014-09-25	2014-09-25		21	1	9	2014	9	2014	0	urban	2	0	0	0	0	0	0	0	0	0		0	0	1	0	0	0	0	0	0	0	0	0	0	0	0	0
0E6B8FC5-57EB-446C-BAB3-7E46C285D016	0E6B8FC5-57EB-446C-BAB3-7E46C285D016	0	0	0	0	0	0	MALE	MONTSERRADO	MONROVIA	COMPLETED	2014-11-27	2014-11-26	800	21	0	11	2014	11	2014	1	urban	3	0	0	0	0	0	0	0	0	0								0	0	0	0	0	0	0	0	0	0
0E6CA52D-4D73-48B7-83D3-8F8C324A670B	0E6CA52D-4D73-48B7-83D3-8F8C324A670B	1	0	1	0	0	0	MALE	MONTSERRADO	MONROVIA	DROPPED	2014-11-21	2014-11-20	1200	16	2	11	2014	11	2014	1	urban	3	0	0	0	0	0	0	0	0	0		1	0	1	0	0	0	0	0	0	0	0	0	0	0	0	0
0E74E20D-4687-4CEE-9149-8CD0C978E2C1	0E74E20D-4687-4CEE-9149-8CD0C978E2C1	0	1	0	0	0	0	MALE	MONTSERRADO	MONROVIA	COMPLETED	2014-10-28	2014-10-27	100	21	1	10	2014	10	2014	1	urban	2	0	0	0	0	0	0	0	0	0		0	1	0	0	0	0	0	0	0	0	0	0	0	0	0	0
0E755E4D-1355-4FEF-B81B-E90BD144CC82	0E755E4D-1355-4FEF-B81B-E90BD144CC82	1	1	1	0	0	0	FEMALE	MONTSERRADO	MONROVIA	COMPLETED	2014-09-24	2014-09-19	1200	18	3	9	2014	9	2014	5	urban	2	0	0	0	0	0	0	0	0	0		1	1	1	0	0	0	0	0	0	0	0	0	0	0	0	0
0E812CBF-1C46-453E-AB8E-7D8A1FA21A1F	0E812CBF-1C46-453E-AB8E-7D8A1FA21A1F	0	1	0	0	0	0	MALE	MARGIBI	MAMBA KABA	COMPLETED	2014-11-12	2014-11-12		21	1	11	2014	11	2014	0	rural	2	0	0	0	0	0	0	0	0	0		0	1	0	0	0	0	0	0	0	0	0	0	0	0	0	0
0E82D8FF-BAA9-46B4-B618-F4FD0B469AF6	0E82D8FF-BAA9-46B4-B618-F4FD0B469AF6	0	1	0	0	0	0	FEMALE	MONTSERRADO	MONROVIA	COMPLETED	2014-12-01	2014-11-30		21	1	12	2014	11	2014	1	urban	3	0	0	0	0	0	0	0	0	0		0	1	0	0	0	0	0	0	0	0	0	0	0	0	0	0
0E8A1BD7-E9B7-4E26-93BA-931BB07C39CF	0E8A1BD7-E9B7-4E26-93BA-931BB07C39CF	0	0	0	0	0	0	FEMALE	MONTSERRADO	MONROVIA	DROPPED	2015-02-24	2015-02-21		5	0	2	2015	2	2015	3	urban	3	0	0	0	0	0	0	0	0	0								0	0	0	0	0	0	0	0	0	0
0E8C5E02-9445-41F5-B702-BE8477B6220E	0E8C5E02-9445-41F5-B702-BE8477B6220E	1	1	1	1	0	0	MALE	MONTSERRADO	MONROVIA	COMPLETED	2014-12-03	2014-11-26	1900	15	4	12	2014	11	2014	7	rural	3	0	0	0	0	0	0	0	0	0		1	1	1	1	0	0	0	0	0	0	0	0	0	0	0	0
0E8CE8E6-30EF-4274-9644-6028C8C17092	0E8CE8E6-30EF-4274-9644-6028C8C17092	1	1	0	1	0	0	MALE	MONTSERRADO	MONROVIA	COMPLETED	2014-10-20	2014-10-10	600	12	3	10	2014	10	2014	10	urban	2	0	0	0	0	0	0	0	0	0		1	1	0	1	0	0	0	0	0	0	0	0	0	0	0	0
0E8D4FF2-3065-4B3F-AE86-CCB6BA003A07	0E8D4FF2-3065-4B3F-AE86-CCB6BA003A07	0	1	0	0	0	0	FEMALE	MONTSERRADO	MONROVIA	COMPLETED	2014-10-23	2014-10-23		20	1	10	2014	10	2014	0	urban	2	0	0	0	0	0	0	0	0	0		0	1	0	0	0	0	0	0	0	0	0	0	0	0	0	0
0E8D968F-0FA7-475E-B5ED-E5B7C9AB0D55	0E8D968F-0FA7-475E-B5ED-E5B7C9AB0D55	0	0	0	0	0	0	MALE	NIMBA	SANNIQUELLIE MAH	COMPLETED	2014-12-14	2014-11-29		8	0	12	2014	11	2014	15	urban	3	0	0	0	0	0	0	0	0	0								0	0	0	0	0	0	0	0	0	0
0E8E9D52-5473-4A93-BEFD-D25217471797	0E8E9D52-5473-4A93-BEFD-D25217471797	1	0	0	0	0	0	FEMALE	MONTSERRADO	MONROVIA	COMPLETED	2014-11-10	2014-11-04	300	17	1	11	2014	11	2014	6	urban	2	0	0	0	0	0	0	0	0	0		1	0	0	0	0	0	0	0	0	0	0	0	0	0	0	0
0E95A4CA-1EB6-426F-8E8C-FD2453F15762	0E95A4CA-1EB6-426F-8E8C-FD2453F15762	0	0	0	0	0	0	FEMALE	MONTSERRADO	MONROVIA	COMPLETED	2014-11-13	2014-11-11	100	20	0	11	2014	11	2014	2	urban	2	0	0	0	0	0	0	0	0	0								0	0	0	0	0	0	0	0	0	0
0E9A0B7A-CAF9-4B05-8BE6-3A75B1561A97	0E9A0B7A-CAF9-4B05-8BE6-3A75B1561A97	0	0	0	0	0	0	FEMALE	MONTSERRADO	MONROVIA	COMPLETED	2014-09-08	2014-09-07	1200	21	0	9	2014	9	2014	1	urban	2	0	0	0	0	0	0	0	0	0								0	0	0	0	0	0	0	0	0	0
0E9ADB91-51BB-43B8-870D-BBFDD900EB79	0E9ADB91-51BB-43B8-870D-BBFDD900EB79	1	0	0	1	0	0	MALE	MONTSERRADO	ST. PAUL	COMPLETED	2014-12-02	2014-12-02	1900	1	2	12	2014	12	2014	0	rural	3	0	0	0	0	0	0	0	0	0		1	0	0	1	0	0	0	0	0	0	0	0	0	0	0	0
0E9B49E5-C867-4803-9614-192B2838EC18	0E9B49E5-C867-4803-9614-192B2838EC18	0	1	0	0	0	0	FEMALE	MONTSERRADO	MONROVIA	COMPLETED	2014-08-10	2014-08-07	1100B2		1	8	2014	8	2014	3	urban	1											0	1	0	0	0	0
0E9B66D7-20D8-491A-95C1-DC846F4DFD12	0E9B66D7-20D8-491A-95C1-DC846F4DFD12	0	0	0	0	0	0	MALE	MONTSERRADO	MONROVIA	SYMPTOMATIC		2014-09-29	1200		0			9	2014		urban	2
0E9B9E4C-3221-4F58-86F0-3553CAE43FB4	0E9B9E4C-3221-4F58-86F0-3553CAE43FB4	1	1	0	0	0	0	MALE	MONTSERRADO	MONROVIA	COMPLETED	2014-09-30	2014-09-29	1600	21	2	9	2014	9	2014	1	urban	2	0	0	0	0	0	0	0	0	0		1	1	0	0	0	0	0	0	0	0	0	0	0	0	0	0
0EA554DA-E789-4218-B3D1-72D135C4E901	0EA554DA-E789-4218-B3D1-72D135C4E901	0	0	1	0	0	0	MALE	MONTSERRADO	MONROVIA	COMPLETED	2014-11-26	2014-11-25		21	1	11	2014	11	2014	1	urban	3	0	0	0	0	0	0	0	0	0		0	0	1	0	0	0	0	0	0	0	0	0	0	0	0	0
0EA65489-27B8-4F8D-9715-17E7690703DC	0EA65489-27B8-4F8D-9715-17E7690703DC	1	1	1	1	0	0	FEMALE	MONTSERRADO	MONROVIA	COMPLETED	2014-10-28	2014-10-27	100	21	4	10	2014	10	2014	1	urban	2	0	0	0	0	0	0	0	0	0		1	1	1	1	0	0	0	0	0	0	0	0	0	0	0	0
0EA66823-8A65-4924-9E73-909673C8BE41	0EA66823-8A65-4924-9E73-909673C8BE41	0	0	0	0	0	0	MALE	MONTSERRADO	MONROVIA	COMPLETED	2014-11-14	2014-11-13		21	0	11	2014	11	2014	1	urban	2	0	0	0	0	0	0	0	0	0								0	0	0	0	0	0	0	0	0	0
0EA7DE2F-8258-4903-A0D1-708F2C3E29E9	0EA7DE2F-8258-4903-A0D1-708F2C3E29E9	1	1	0	0	0	0	MALE	MONTSERRADO	MONROVIA	COMPLETED	2014-09-01	2014-08-22	100	13	2	9	2014	8	2014	10	urban	2	0	0	0	0	0	0	0	0	0		1	1	0	0	0	0	0	0	0	0	0	0	0	0	0	0
0EA9E709-125F-43AA-A09B-88EA5E38F08C	0EA9E709-125F-43AA-A09B-88EA5E38F08C	1	1	0	1	0	0	MALE	MONTSERRADO	MONROVIA	COMPLETED	2014-09-07	2014-09-07	1400	21	3	9	2014	9	2014	0	urban	2	0	0	0	0	0	0	0	0	0		1	1	0	1	0	0	0	0	0	0	0	0	0	0	0	0
0EAD3502-D146-4AAD-B271-BD2E0B684BC9	0EAD3502-D146-4AAD-B271-BD2E0B684BC9	0	1	0	0	0	0	MALE	MONTSERRADO	MONROVIA	COMPLETED	2015-02-07	2015-02-03	1100B1	15	1	2	2015	2	2015	4	urban	3	0	0	0	0	0	0	0	0	0		0	1	0	0	0	0	0	0	0	0	0	0	0	0	0	0
0EAE5F36-9AC1-4EA8-82D5-4EF120B1C896	0EAE5F36-9AC1-4EA8-82D5-4EF120B1C896	0	1	0	0	0	0	FEMALE	MARGIBI	KAKATA	COMPLETED		2014-09-12		21	1			9	2014		urban	2	0	0	0	0	0	0	0	0	0		0	1	0	0	0	0	0	0	0	0	0	0	0	0	0	0
0EB1D7A0-7BD4-4321-B96F-E8580F0EF646	0EB1D7A0-7BD4-4321-B96F-E8580F0EF646	0	1	0	0	0	0	MALE	MONTSERRADO	MONROVIA	COMPLETED	2014-09-15	2014-09-11	100	19	1	9	2014	9	2014	4	urban	2	0	0	0	0	0	0	0	0	0		0	1	0	0	0	0	0	0	0	0	0	0	0	0	0	0
0EB2023E-E08D-4874-B8B1-E6592412617F	0EB2023E-E08D-4874-B8B1-E6592412617F	0	0	0	0	0	0	FEMALE	MONTSERRADO	MONROVIA	COMPLETED	2014-10-19	2014-10-06		8	0	10	2014	10	2014	13	urban	2	0	0	0	0	0	0	0	0	0								0	0	0	0	0	0	0	0	0	0
0EB3AB57-0D75-46AB-8F8B-B20BD171617B	0EB3AB57-0D75-46AB-8F8B-B20BD171617B	1	0	0	1	0	0	MALE	MONTSERRADO	MONROVIA	COMPLETED	2014-09-07	2014-09-07		21	2	9	2014	9	2014	0	urban	2	0	0	0	0	0	0	0	0	0		1	0	0	1	0	0	0	0	0	0	0	0	0	0	0	0
0EB46985-C625-4685-B9A5-078732E0BE05	0EB46985-C625-4685-B9A5-078732E0BE05	0	0	0	0	0	0	FEMALE	MONTSERRADO	MONROVIA	COMPLETED	2014-09-19	2014-09-18		21	0	9	2014	9	2014	1	urban	2	0	0	0	0	0	0	0	0	0								0	0	0	0	0	0	0	0	0	0
0EBA7C2E-1E99-46B0-BC5F-C56E697112DD	0EBA7C2E-1E99-46B0-BC5F-C56E697112DD	0	0	0	0	0	0	MALE	MONTSERRADO	MONROVIA	DROPPED	2015-02-03	2015-02-03		3	0	2	2015	2	2015	0	urban	3	0	0	0	0	0	0	0	0	0								0	0	0	0	0	0	0	0	0	0
0EBADEEF-ED93-4F55-AC05-0DE82D7204E6	0EBADEEF-ED93-4F55-AC05-0DE82D7204E6	1	0	0	0	0	0	MALE	MARGIBI	KAKATA	COMPLETED		2014-09-05		21	1			9	2014		urban	2	0	0	0	0	0	0	0	0	0		1	0	0	0	0	0	0	0	0	0	0	0	0	0	0	0
0EBB073F-F264-45F2-AE70-070BA52FCE8C	0EBB073F-F264-45F2-AE70-070BA52FCE8C	0	1	0	0	0	0	FEMALE	MONTSERRADO	MONROVIA	COMPLETED	2014-10-16	2014-10-04	900	10	1	10	2014	10	2014	12	urban	2	0	0	0	0	0	0	0	0	0		0	1	0	0	0	0	0	0	0	0	0	0	0	0	0	0
0EBE00E3-5FAD-49C5-A8DC-70737CB18724	0EBE00E3-5FAD-49C5-A8DC-70737CB18724	0	0	0	0	0	0	FEMALE	MONTSERRADO	CAREYSBURG	UNKNOWN	2014-11-14	2014-11-14	1700	21	0	11	2014	11	2014	0	rural	2	0	0	0	0	0	0	0	0	0								0	0	0	0	0	0	0	0	0	0
0EBF8624-A259-47BA-B518-A5BF1F78D585	0EBF8624-A259-47BA-B518-A5BF1F78D585	1	1	1	1	0	0	MALE	MONTSERRADO	MONROVIA	COMPLETED	2014-10-17	2014-10-10	100	21	4	10	2014	10	2014	7	urban	2	0	0	0	0	0	0	0	0	0		1	1	1	1	0	0	0	0	0	0	0	0	0	0	0	0
0EC0BE55-01E8-49A9-B36C-90BC858C7E34	0EC0BE55-01E8-49A9-B36C-90BC858C7E34	1	1	0	1	0	0	FEMALE	MONTSERRADO	MONROVIA	COMPLETED	2014-10-15	2014-10-15	1100A	21	3	10	2014	10	2014	0	urban	2	0	0	0	0	0	0	0	0	0		1	1	0	1	0	0	0	0	0	0	0	0	0	0	0	0
0EC14229-9E89-4DEB-AA21-275F6440F67B	0EC14229-9E89-4DEB-AA21-275F6440F67B	0	0	0	0	0	0	FEMALE	MONTSERRADO	MONROVIA	COMPLETED	2014-09-09	2014-09-08		21	0	9	2014	9	2014	1	urban	2	0	0	0	0	0	0	0	0	0								0	0	0	0	0	0	0	0	0	0
0EC194F2-6645-47A5-AA3D-B2C6FE4A6320	0EC194F2-6645-47A5-AA3D-B2C6FE4A6320	0	1	1	1	0	0	MALE	MONTSERRADO	MONROVIA	COMPLETED	2014-09-24	2014-09-14	1100B	11	3	9	2014	9	2014	10	urban	2	0	0	0	0	0	0	0	0	0		0	1	1	1	0	0	0	0	0	0	0	0	0	0	0	0
0EC68228-E57F-4D3E-BE9F-16B54623913D	0EC68228-E57F-4D3E-BE9F-16B54623913D	1	1	0	0	0	0	MALE	MONTSERRADO	MONROVIA	COMPLETED	2014-12-19	2014-12-17	1300	21	2	12	2014	12	2014	2	urban	3	0	0	0	0	0	0	0	0	0		1	1	0	0	0	0	0	0	0	0	0	0	0	0	0	0
0ECB0FCB-B19F-473F-99AB-B5FAF28DA88A	0ECB0FCB-B19F-473F-99AB-B5FAF28DA88A	0	0	0	1	0	0	FEMALE	MONTSERRADO	MONROVIA	COMPLETED	2014-10-28	2014-10-27	100	20	1	10	2014	10	2014	1	urban	2	0	0	0	0	0	0	0	0	0		0	0	0	1	0	0	0	0	0	0	0	0	0	0	0	0
0ECB52C2-5AE3-4DDC-9D80-A4CB80A6874F	0ECB52C2-5AE3-4DDC-9D80-A4CB80A6874F	0	1	1	1	0	0	FEMALE	MARGIBI	FIRESTONE	COMPLETED	2014-11-01	2014-10-31		21	3	11	2014	10	2014	1	urban	2	0	0	0	0	0	0	0	0	0		0	1	1	1	0	0	0	0	0	0	0	0	0	0	0	0
0ECB949F-5C20-4CDD-B512-40AE34F7EF8B	0ECB949F-5C20-4CDD-B512-40AE34F7EF8B	0	0	0	1	0	0		MONTSERRADO	MONROVIA	COMPLETED	2015-02-16	2015-02-09	100	17	1	2	2015	2	2015	7	urban	3	0	0	0	0	0	0	0	0	0		0	0	0	1	0	0	0	0	0	0	0	0	0	0	0	0
0ECD9B08-D9D9-4F1E-9E77-07996618DB70	0ECD9B08-D9D9-4F1E-9E77-07996618DB70	1	1	1	1	0	0	FEMALE	MONTSERRADO	MONROVIA	COMPLETED	2014-09-19	2014-09-19		21	4	9	2014	9	2014	0	urban	2	0	0	0	0	0	0	0	0	0		1	1	1	1	0	0	0	0	0	0	0	0	0	0	0	0
0ECDD21A-FDC4-4BEB-BC9B-3B584E3F5D35	0ECDD21A-FDC4-4BEB-BC9B-3B584E3F5D35	0	0	0	0	0	0	FEMALE	MONTSERRADO	MONROVIA	COMPLETED	2014-10-20	2014-10-17	200	20	0	10	2014	10	2014	3	urban	2	0	0	0	0	0	0	0	0	0								0	0	0	0	0	0	0	0	0	0
0ED02AF0-2D2C-4273-805F-5FCAAD5B9FC6	0ED02AF0-2D2C-4273-805F-5FCAAD5B9FC6	0	1	0	0	0	0	MALE	MONTSERRADO	MONROVIA	COMPLETED	2014-10-08	2014-10-06	1100B1	20	1	10	2014	10	2014	2	urban	2	0	0	0	0	0	0	0	0	0		0	1	0	0	0	0	0	0	0	0	0	0	0	0	0	0
0ED1CF66-99DD-4960-A5B7-26C85E2C1778	0ED1CF66-99DD-4960-A5B7-26C85E2C1778	0	1	0	0	0	0	MALE	MONTSERRADO	MONROVIA	COMPLETED	2014-12-09	2014-12-01		21	1	12	2014	12	2014	8	urban	3	0	0	0	0	0	0	0	0	0		0	1	0	0	0	0	0	0	0	0	0	0	0	0	0	0
0ED1D37B-3E3B-452C-8DCE-ABC499D5AC18	0ED1D37B-3E3B-452C-8DCE-ABC499D5AC18	0	1	0	0	0	0	MALE	MONTSERRADO	MONROVIA	DROPPED	2015-01-01	2014-12-24	100	6	1	1	2015	12	2014	8	urban	3	0	0	0	0	0	0	0	0	0		0	1	0	0	0	0	0	0	0	0	0	0	0	0	0	0
0ED2A618-FBF3-4406-BE1C-AAB62CBFC506	0ED2A618-FBF3-4406-BE1C-AAB62CBFC506	0	0	0	0	0	0	FEMALE	MONTSERRADO	MONROVIA	COMPLETED	2014-09-19	2014-09-11		21	0	9	2014	9	2014	8	urban	2	0	0	0	0	0	0	0	0	0								0	0	0	0	0	0	0	0	0	0
0ED2BE72-323A-418B-B982-7C3930A6409E	0ED2BE72-323A-418B-B982-7C3930A6409E	1	1	0	1	0	0	MALE	MONTSERRADO	MONROVIA	COMPLETED	2014-10-07	2014-10-05		20	3	10	2014	10	2014	2	urban	2	0	0	0	0	0	0	0	0	0		1	1	0	1	0	0	0	0	0	0	0	0	0	0	0	0
0ED34A54-0385-45EC-92AA-D38FA511D9FC	0ED34A54-0385-45EC-92AA-D38FA511D9FC	0	0	0	0	0	0	MALE	MARGIBI	GIBI	COMPLETED	2014-08-25	2014-08-25		21	0	8	2014	8	2014	0	rural	2	0	0	0	0	0	0	0	0	0								0	0	0	0	0	0	0	0	0	0
0ED40332-C6B0-4152-B619-83D10ECE804F	0ED40332-C6B0-4152-B619-83D10ECE804F	1	0	0	0	0	0	FEMALE	MONTSERRADO	MONROVIA	COMPLETED	2014-10-06	2014-10-05		16	1	10	2014	10	2014	1	urban	2	0	0	0	0	0	0	0	0	0		1	0	0	0	0	0	0	0	0	0	0	0	0	0	0	0
0ED50FBB-06D0-4123-9DF9-BACF913D44BF	0ED50FBB-06D0-4123-9DF9-BACF913D44BF	1	1	1	1	0	0	FEMALE	MONTSERRADO	COMMONWEALTH	COMPLETED	2014-11-29	2014-11-27	1500	21	4	11	2014	11	2014	2	rural	3	0	0	0	0	0	0	0	0	0		1	1	1	1	0	0	0	0	0	0	0	0	0	0	0	0
0ED5B4B7-1622-4E90-9052-4FBDEACC17B2	0ED5B4B7-1622-4E90-9052-4FBDEACC17B2	1	0	0	0	0	0	MALE	MONTSERRADO	MONROVIA	COMPLETED	2014-10-11	2014-09-29	300	11	1	10	2014	9	2014	12	urban	2	0	0	0	0	0	0	0	0	0		1	0	0	0	0	0	0	0	0	0	0	0	0	0	0	0
0ED5DB96-518F-4ECC-90D5-BC4715B96B9F	0ED5DB96-518F-4ECC-90D5-BC4715B96B9F	0	1	0	1	0	0	MALE	MONTSERRADO	CAREYSBURG	COMPLETED	2014-09-13	2014-09-13	1700	21	2	9	2014	9	2014	0	rural	2	0	0	0	0	0	0	0	0	0		0	1	0	1	0	0	0	0	0	0	0	0	0	0	0	0
0ED66B4F-43FD-498D-8A1B-526E18B836F9	0ED66B4F-43FD-498D-8A1B-526E18B836F9	0	0	0	0	0	0	FEMALE	MONTSERRADO	MONROVIA	COMPLETED	2014-12-10	2014-12-09		21	0	12	2014	12	2014	1	urban	3	0	0	0	0	0	0	0	0	0								0	0	0	0	0	0	0	0	0	0
0ED971E0-9300-4CE4-8595-F233211F9E43	0ED971E0-9300-4CE4-8595-F233211F9E43	0	1	0	0	0	0	FEMALE	MONTSERRADO	MONROVIA	COMPLETED	2014-12-24	2014-12-23		17	1	12	2014	12	2014	1	urban	3	0	0	0	0	0	0	0	0	0		0	1	0	0	0	0	0	0	0	0	0	0	0	0	0	0
0EDDF524-7605-4A15-80C0-BF77757D1CAE	0EDDF524-7605-4A15-80C0-BF77757D1CAE	0	0	0	0	0	0		MONTSERRADO	MONROVIA	COMPLETED	2014-10-20	2014-10-05	1300	8	0	10	2014	10	2014	15	urban	2	0	0	0	0	0	0	0	0	0								0	0	0	0	0	0	0	0	0	0
0EE3A598-7762-458E-B477-33DC01B05AB7	0EE3A598-7762-458E-B477-33DC01B05AB7	0	0	0	0	0	0	MALE	MONTSERRADO	MONROVIA	COMPLETED	2015-01-03	2015-01-03		21	0	1	2015	1	2015	0	urban	3	0	0	0	0	0	0	0	0	0								0	0	0	0	0	0	0	0	0	0
0EECC7F6-9C6B-47FE-9311-339EE77E83CB	0EECC7F6-9C6B-47FE-9311-339EE77E83CB	0	1	0	0	0	0	FEMALE	MONTSERRADO	MONROVIA	COMPLETED	2014-10-16	2014-10-04	900	10	1	10	2014	10	2014	12	urban	2	0	0	0	0	0	0	0	0	0		0	1	0	0	0	0	0	0	0	0	0	0	0	0	0	0
0EF3AB3C-B9DC-47A7-BD05-800A0D25D762	0EF3AB3C-B9DC-47A7-BD05-800A0D25D762	0	0	0	1	0	0	MALE	MONTSERRADO	MONROVIA	COMPLETED	2014-09-30	2014-09-29	1000	18	1	9	2014	9	2014	1	urban	2	0	0	0	0	0	0	0	0	0		0	0	0	1	0	0	0	0	0	0	0	0	0	0	0	0
0EF3AE2D-BE59-4642-8E85-F1D06C02D3D2	0EF3AE2D-BE59-4642-8E85-F1D06C02D3D2	0	1	0	0	0	0	MALE	MARGIBI	GIBI	COMPLETED	2014-11-18	2014-11-18		21	1	11	2014	11	2014	0	rural	3	0	0	0	0	0	0	0	0	0		0	1	0	0	0	0	0	0	0	0	0	0	0	0	0	0
0EF5BFB9-0C6F-486C-9E9C-62295C7F83BA	0EF5BFB9-0C6F-486C-9E9C-62295C7F83BA	0	1	0	0	0	0	FEMALE	MONTSERRADO	MONROVIA	COMPLETED	2014-10-09	2014-10-08	1100B1	21	1	10	2014	10	2014	1	urban	2	0	0	0	0	0	0	0	0	0		0	1	0	0	0	0	0	0	0	0	0	0	0	0	0	0
0EFA55DF-C48E-4BE3-9DA0-6C9FE761FB57	0EFA55DF-C48E-4BE3-9DA0-6C9FE761FB57	1	1	1	0	0	0	FEMALE	MONTSERRADO	MONROVIA	COMPLETED	2014-09-18	2014-09-17		21	3	9	2014	9	2014	1	urban	2	0	0	0	0	0	0	0	0	0		1	1	1	0	0	0	0	0	0	0	0	0	0	0	0	0
0EFF3E1F-1463-4D7D-98F8-8AE9C2462E33	0EFF3E1F-1463-4D7D-98F8-8AE9C2462E33	0	0	0	0	0	0	FEMALE	MONTSERRADO	MONROVIA	COMPLETED	2014-10-31	2014-10-26	100	18	0	10	2014	10	2014	5	urban	2	0	0	0	0	0	0	0	0	0								0	0	0	0	0	0	0	0	0	0
0F03746F-B0B9-4B64-BBF5-1DD9FE405340	0F03746F-B0B9-4B64-BBF5-1DD9FE405340	0	0	0	0	0	0	MALE	LOFA	QUARDU GBONI	COMPLETED	2014-09-05	2014-08-27		14	0	9	2014	8	2014	9	rural	2	0	0	0	0	0	0	0	0	0								0	0	0	0	0	0	0	0	0	0
0F044A55-037F-40C4-8A3B-66453956CA32	0F044A55-037F-40C4-8A3B-66453956CA32	0	0	0	0	0	0	MALE	MONTSERRADO	MONROVIA	RESTARTED	2014-09-17	2014-09-16			0	9	2014	9	2014	1	urban	2
0F08E5D1-340B-4E61-AC34-1D45AC09BD9A	0F08E5D1-340B-4E61-AC34-1D45AC09BD9A	0	1	1	0	0	0	FEMALE	MONTSERRADO	COMMONWEALTH	COMPLETED	2014-12-21	2014-12-16	1500	17	2	12	2014	12	2014	5	rural	3	0	0	0	0	0	0	0	0	0		0	1	1	0	0	0	0	0	0	0	0	0	0	0	0	0
0F0A350C-85DA-4771-809D-595A61E5AB48	0F0A350C-85DA-4771-809D-595A61E5AB48	0	1	1	1	0	0	FEMALE	MONTSERRADO	MONROVIA	DROPPED	2015-01-30	2015-01-27		7	3	1	2015	1	2015	3	urban	3	0	0	0	0	0	0	0	0	0		0	1	1	1	0	0	0	0	0	0	0	0	0	0	0	0
0F0EF81A-02E4-4E11-9A39-E00D95BBAFA4	0F0EF81A-02E4-4E11-9A39-E00D95BBAFA4	1	1	1	1	0	0	FEMALE	MONTSERRADO	MONROVIA	COMPLETED	2014-11-11	2014-11-10	100	21	4	11	2014	11	2014	1	urban	2	0	0	0	0	0	0	0	0	0		1	1	1	1	0	0	0	0	0	0	0	0	0	0	0	0
0F0F1BB0-BD28-44B7-A2F3-FA50E22DACEB	0F0F1BB0-BD28-44B7-A2F3-FA50E22DACEB	1	1	0	0	0	0	MALE	MONTSERRADO	CAREYSBURG	COMPLETED	2014-10-14	2014-10-14	1700	21	2	10	2014	10	2014	0	rural	2	0	0	0	0	0	0	0	0	0		1	1	0	0	0	0	0	0	0	0	0	0	0	0	0	0
0F131C88-122C-48B7-8893-9A95AC97E207	0F131C88-122C-48B7-8893-9A95AC97E207	0	0	0	0	0	0	MALE	MARGIBI	MAMBA KABA	COMPLETED	2014-09-04	2014-09-04		21	0	9	2014	9	2014	0	rural	2	0	0	0	0	0	0	0	0	0								0	0	0	0	0	0	0	0	0	0
0F134BF1-6AFB-42F5-8EC5-31C214BC9954	0F134BF1-6AFB-42F5-8EC5-31C214BC9954	0	0	0	0	0	0	FEMALE	MONTSERRADO	MONROVIA	COMPLETED	2015-03-20	2015-03-19		15	0	3	2015	3	2015	1	urban	4	0	0	0	0	0	0	0	0	0								0	0	0	0	0	0	0	0	0	0
0F1366A7-2FF9-4768-A211-8B915F0AAA93	0F1366A7-2FF9-4768-A211-8B915F0AAA93	0	1	0	0	0	1	FEMALE	MARGIBI	GIBI	COMPLETED		2014-09-28		21	2			9	2014		rural	2	0	0	0	0	0	0	0	0	0		0	1	0	0	0	1	0	0	0	0	0	0	0	0	0	0
0F15779C-A0E0-4F03-9A80-8A5534111A8C	0F15779C-A0E0-4F03-9A80-8A5534111A8C	1	0	0	0	0	0	FEMALE	MARGIBI	MAMBA KABA	COMPLETED	2014-10-28	2014-10-28		21	1	10	2014	10	2014	0	rural	2	0	0	0	0	0	0	0	0	0		1	0	0	0	0	0	0	0	0	0	0	0	0	0	0	0
0F17E00E-7BA8-4290-A122-62B07B8587E7	0F17E00E-7BA8-4290-A122-62B07B8587E7	0	0	0	0	0	0	MALE	MONTSERRADO	MONROVIA	DROPPED	2015-03-07	2015-03-04	100	5	0	3	2015	3	2015	3	urban	4	0	0	0	0	0	0	0	0	0								0	0	0	0	0	0	0	0	0	0
0F1D01A4-870C-4E39-804E-013D0D624CDD	0F1D01A4-870C-4E39-804E-013D0D624CDD	0	0	0	0	0	0	FEMALE	MONTSERRADO	MONROVIA	COMPLETED	2014-10-30	2014-10-24			0	10	2014	10	2014	6	urban	2
0F1E2786-65F2-4F4D-9D89-2F569378569F	0F1E2786-65F2-4F4D-9D89-2F569378569F	1	0	0	0	0	0	MALE	MARGIBI	MAMBA KABA	COMPLETED	2014-10-25	2014-10-25		21	1	10	2014	10	2014	0	rural	2	0	0	0	0	0	0	0	0	0		1	0	0	0	0	0	0	0	0	0	0	0	0	0	0	0
0F23FEE0-96BC-4D62-8C0F-33F0F3C8FAEF	0F23FEE0-96BC-4D62-8C0F-33F0F3C8FAEF	0	0	0	1	0	0	MALE	MARGIBI	KAKATA	COMPLETED	2014-08-25	2014-08-21		21	1	8	2014	8	2014	4	urban	2	0	0	0	0	0	0	0	0	0		0	0	0	1	0	0	0	0	0	0	0	0	0	0	0	0
0F24BCF2-AB17-4CD2-8350-FF87DEB17B5C	0F24BCF2-AB17-4CD2-8350-FF87DEB17B5C	0	1	0	1	0	0	FEMALE	MONTSERRADO	MONROVIA	COMPLETED	2014-12-04	2014-12-04		21	2	12	2014	12	2014	0	urban	3	0	0	0	0	0	0	0	0	0		0	1	0	1	0	0	0	0	0	0	0	0	0	0	0	0
0F266FD4-CCDB-4886-859B-224B1158E1CE	0F266FD4-CCDB-4886-859B-224B1158E1CE	0	0	0	0	0	1	FEMALE	MONTSERRADO	CAREYSBURG	COMPLETED	2014-09-27	2014-09-27	1700	21	1	9	2014	9	2014	0	rural	2	0	0	0	0	0	0	0	0	0		0	0	0	0	0	1	0	0	0	0	0	0	0	0	0	0
0F26C655-B436-4731-9A58-79BC581A7A86	0F26C655-B436-4731-9A58-79BC581A7A86	1	1	1	1	0	0	FEMALE	MONTSERRADO	MONROVIA	COMPLETED	2014-09-06	2014-08-30		16	4	9	2014	8	2014	7	urban	2	0	0	0	0	0	0	0	0	0		1	1	1	1	0	0	0	0	0	0	0	0	0	0	0	0
0F27DFBE-7655-4D6D-8F3B-A89D7CB9EC69	0F27DFBE-7655-4D6D-8F3B-A89D7CB9EC69	1	1	1	0	0	0	MALE	MONTSERRADO	MONROVIA	COMPLETED	2014-10-07	2014-10-06		21	3	10	2014	10	2014	1	urban	2	0	0	0	0	0	0	0	0	0		1	1	1	0	0	0	0	0	0	0	0	0	0	0	0	0
0F2847ED-B982-4790-BC18-65F013F4F0AC	0F2847ED-B982-4790-BC18-65F013F4F0AC	0	1	0	0	0	0	FEMALE	MONTSERRADO	MONROVIA	COMPLETED	2014-12-04	2014-12-03	1200	16	1	12	2014	12	2014	1	urban	3	0	0	0	0	0	0	0	0	0		0	1	0	0	0	0	0	0	0	0	0	0	0	0	0	0
0F293BF4-8F76-4A29-91EC-5E43BD5F1195	0F293BF4-8F76-4A29-91EC-5E43BD5F1195	1	0	0	1	0	0	FEMALE	MONTSERRADO	MONROVIA	COMPLETED	2014-09-19	2014-09-19	1400	21	2	9	2014	9	2014	0	urban	2	0	0	0	0	0	0	0	0	0		1	0	0	1	0	0	0	0	0	0	0	0	0	0	0	0
0F30F947-3C9D-4C87-8CB7-170B89043B1D	0F30F947-3C9D-4C87-8CB7-170B89043B1D	1	1	1	0	0	0	FEMALE	MONTSERRADO	MONROVIA	COMPLETED	2014-10-24	2014-10-20	1100A1	18	3	10	2014	10	2014	4	urban	2	0	0	0	0	0	0	0	0	0		1	1	1	0	0	0	0	0	0	0	0	0	0	0	0	0
0F347854-8F27-4351-8C48-987E2A3DEBDF	0F347854-8F27-4351-8C48-987E2A3DEBDF	1	1	0	0	0	0	MALE	MONTSERRADO	MONROVIA	DROPPED	2014-06-20	2014-06-20			2	6	2014	6	2014	0	urban	1											1	1	0	0	0	0
0F3EBFC0-04DD-4454-875E-E3C75047411A	0F3EBFC0-04DD-4454-875E-E3C75047411A	0	0	1	0	0	0	MALE	MONTSERRADO	MONROVIA	COMPLETED	2014-09-21	2014-09-20	1200	21	1	9	2014	9	2014	1	urban	2	0	0	0	0	0	0	0	0	0		0	0	1	0	0	0	0	0	0	0	0	0	0	0	0	0
0F4226DE-676F-46FD-81DF-03A866FA0820	0F4226DE-676F-46FD-81DF-03A866FA0820	1	0	0	1	0	0	MALE	MONTSERRADO	MONROVIA	COMPLETED	2014-09-18	2014-09-18		21	2	9	2014	9	2014	0	urban	2	0	0	0	0	0	0	0	0	0		1	0	0	1	0	0	0	0	0	0	0	0	0	0	0	0
0F492A58-DDDD-440A-AD3A-E6BA78FA12D2	0F492A58-DDDD-440A-AD3A-E6BA78FA12D2	1	1	0	0	0	0	MALE	SINOE	DUGBE RIVER	RESTARTED	2014-12-10	2014-12-09		16	2	12	2014	12	2014	1	rural	3	0	0	0	0	0	0	0	0	0		1	1	0	0	0	0	0	0	0	0	0	0	0	0	0	0
0F4B3D38-0D66-485E-9A8D-474A8A52D846	0F4B3D38-0D66-485E-9A8D-474A8A52D846	0	1	0	1	0	0	FEMALE	MONTSERRADO	MONROVIA	COMPLETED	2014-11-28	2014-11-27	700	21	2	11	2014	11	2014	1	urban	3	0	0	0	0	0	0	0	0	0		0	1	0	1	0	0	0	0	0	0	0	0	0	0	0	0
0F4B42E1-02B6-44F3-9A89-EACF2F409F3C	0F4B42E1-02B6-44F3-9A89-EACF2F409F3C	0	0	0	0	0	0	MALE	MONTSERRADO	COMMONWEALTH	COMPLETED	2014-09-25	2014-09-25	1500	21	0	9	2014	9	2014	0	rural	2	0	0	0	0	0	0	0	0	0								0	0	0	0	0	0	0	0	0	0
0F4B5C16-4A84-45E3-8C4F-1FB9513D7CA3	0F4B5C16-4A84-45E3-8C4F-1FB9513D7CA3	0	0	0	0	0	0	MALE	MONTSERRADO	MONROVIA	COMPLETED	2014-10-11	2014-10-11		21	0	10	2014	10	2014	0	urban	2	0	0	0	0	0	0	0	0	0								0	0	0	0	0	0	0	0	0	0
0F4DDD01-4CD2-4497-A776-21D794B52183	0F4DDD01-4CD2-4497-A776-21D794B52183	0	0	0	0	0	0	MALE	MONTSERRADO	MONROVIA	DROPPED	2015-01-20	2015-01-15	300	3	0	1	2015	1	2015	5	urban	3	0	0	0	0	0	0	0	0	0								0	0	0	0	0	0	0	0	0	0
0F4F782A-BBF3-47C9-8C5A-6BA9A9BEF7C2	0F4F782A-BBF3-47C9-8C5A-6BA9A9BEF7C2	1	0	0	0	0	0	FEMALE	MONTSERRADO	MONROVIA	COMPLETED	2014-12-20	2014-12-19	800	21	1	12	2014	12	2014	1	urban	3	0	0	0	0	0	0	0	0	0		1	0	0	0	0	0	0	0	0	0	0	0	0	0	0	0
0F51FDC4-4DCF-469F-B423-A2C99E7AA7CE	0F51FDC4-4DCF-469F-B423-A2C99E7AA7CE	1	1	0	0	0	0	MALE	MONTSERRADO	MONROVIA	COMPLETED	2015-01-08	2014-12-29		15	2	1	2015	12	2014	10	urban	3	0	0	0	0	0	0	0	0	0		1	1	0	0	0	0	0	0	0	0	0	0	0	0	0	0
0F5719AD-FDA1-4E02-AACB-54D44BDAE3B2	0F5719AD-FDA1-4E02-AACB-54D44BDAE3B2	1	0	0	0	0	0	FEMALE	MARGIBI	MAMBA KABA	COMPLETED	2014-11-09	2014-11-09		21	1	11	2014	11	2014	0	rural	2	0	0	0	0	0	0	0	0	0		1	0	0	0	0	0	0	0	0	0	0	0	0	0	0	0
0F582D89-2663-4179-BC13-609433A1406B	0F582D89-2663-4179-BC13-609433A1406B	0	0	0	0	0	0	FEMALE	MONTSERRADO	MONROVIA	COMPLETED	2014-11-02	2014-10-30		21	0	11	2014	10	2014	3	urban	2	0	0	0	0	0	0	0	0	0								0	0	0	0	0	0	0	0	0	0
0F5C9C0F-6214-4171-9566-562C63F39D27	0F5C9C0F-6214-4171-9566-562C63F39D27	1	1	1	1	0	0	MALE	MONTSERRADO	MONROVIA	COMPLETED	2015-01-31	2015-01-30	100	21	4	1	2015	1	2015	1	urban	3	0	0	0	0	0	0	0	0	0		1	1	1	1	0	0	0	0	0	0	0	0	0	0	0	0
0F5CD826-F559-461D-9A9A-5618D5DC1DA2	0F5CD826-F559-461D-9A9A-5618D5DC1DA2	0	1	0	0	0	0	FEMALE	MONTSERRADO	MONROVIA	COMPLETED	2014-09-28	2014-09-27		21	1	9	2014	9	2014	1	urban	2	0	0	0	0	0	0	0	0	0		0	1	0	0	0	0	0	0	0	0	0	0	0	0	0	0
0F5F2F01-885A-46E0-8735-2294710A9C1D	0F5F2F01-885A-46E0-8735-2294710A9C1D	0	1	0	0	0	0	FEMALE	MONTSERRADO	MONROVIA	COMPLETED	2014-09-28	2014-09-27	1600	21	1	9	2014	9	2014	1	urban	2	0	0	0	0	0	0	0	0	0		0	1	0	0	0	0	0	0	0	0	0	0	0	0	0	0
0F618EEC-7BCD-4CF4-81E4-09650AFCBF3F	0F618EEC-7BCD-4CF4-81E4-09650AFCBF3F	0	1	0	0	0	0	MALE	MONTSERRADO	MONROVIA	COMPLETED	2014-12-20	2014-12-19		21	1	12	2014	12	2014	1	urban	3	0	0	0	0	0	0	0	0	0		0	1	0	0	0	0	0	0	0	0	0	0	0	0	0	0
0F63CC60-95D3-471A-8927-2C4B483C2F38	0F63CC60-95D3-471A-8927-2C4B483C2F38	0	0	0	1	0	0	FEMALE	MONTSERRADO	MONROVIA	COMPLETED	2015-03-20	2015-03-19		19	1	3	2015	3	2015	1	urban	4	0	0	0	0	0	0	0	0	0		0	0	0	1	0	0	0	0	0	0	0	0	0	0	0	0
0F656B25-2732-467D-BFD0-E386E5327420	0F656B25-2732-467D-BFD0-E386E5327420	0	0	0	0	0	0	MALE	MONTSERRADO	MONROVIA	LOST TO FOLLOW-UP	2014-09-07	2014-09-04	100	11	0	9	2014	9	2014	3	urban	2	0	0	0	0	0	0	0	0	0								0	0	0	0	0	0	0	0	0	0
0F66006E-FBD1-4120-9515-1753D3E1EEF5	0F66006E-FBD1-4120-9515-1753D3E1EEF5	0	0	1	0	0	0	FEMALE	MONTSERRADO	MONROVIA	COMPLETED	2014-10-30	2014-10-27	200	20	1	10	2014	10	2014	3	urban	2	0	0	0	0	0	0	0	0	0		0	0	1	0	0	0	0	0	0	0	0	0	0	0	0	0
0F661828-5667-4B3D-875E-6130194F0301	0F661828-5667-4B3D-875E-6130194F0301	0	0	0	1	0	0	MALE	MONTSERRADO	MONROVIA	COMPLETED	2015-02-23	2015-02-13		12	1	2	2015	2	2015	10	urban	3	0	0	0	0	0	0	0	0	0		0	0	0	1	0	0	0	0	0	0	0	0	0	0	0	0
0F66FD11-C83B-4452-8CB5-CD7A8DBA9D75	0F66FD11-C83B-4452-8CB5-CD7A8DBA9D75	0	0	0	0	0	0	FEMALE	MONTSERRADO	MONROVIA	COMPLETED	2014-10-23	2014-10-17		20	0	10	2014	10	2014	6	urban	2	0	0	0	0	0	0	0	0	0								0	0	0	0	0	0	0	0	0	0
0F68C95E-16C4-44B3-8BC1-454C70329D00	0F68C95E-16C4-44B3-8BC1-454C70329D00	1	1	1	1	1	0	FEMALE	MONTSERRADO	MONROVIA	DROPPED	2015-01-02	2014-12-29	900	9	5	1	2015	12	2014	4	urban	3	0	0	0	0	0	0	0	0	0		1	1	1	1	1	0	0	0	0	0	0	0	0	0	0	0
0F6A8A48-6299-4326-81D0-9F4421AFE772	0F6A8A48-6299-4326-81D0-9F4421AFE772	0	1	0	0	0	0	MALE	MONTSERRADO	MONROVIA	DROPPED	2015-01-18	2015-01-15		3	1	1	2015	1	2015	3	urban	3	0	0	0	0	0	0	0	0	0		0	1	0	0	0	0	0	0	0	0	0	0	0	0	0	0
0F6AC6A7-01D0-4944-B880-CE6FEC3F7D5F	0F6AC6A7-01D0-4944-B880-CE6FEC3F7D5F	0	1	0	0	0	0	FEMALE	MONTSERRADO	MONROVIA	COMPLETED	2014-12-09	2014-12-03	1100B1	13	1	12	2014	12	2014	6	urban	3	0	0	0	0	0	0	0	0	0		0	1	0	0	0	0	0	0	0	0	0	0	0	0	0	0
0F6B0E69-BAD8-49E2-894C-09CB832370BB	0F6B0E69-BAD8-49E2-894C-09CB832370BB	1	0	0	0	0	0	FEMALE	MARGIBI	MAMBA KABA	COMPLETED	2014-09-28	2014-09-28		21	1	9	2014	9	2014	0	rural	2	0	0	0	0	0	0	0	0	0		1	0	0	0	0	0	0	0	0	0	0	0	0	0	0	0
0F6D58F1-A52C-4BBB-B3BA-CDDB6C1D9EF0	0F6D58F1-A52C-4BBB-B3BA-CDDB6C1D9EF0	1	1	1	1	0	0	FEMALE	MONTSERRADO	MONROVIA	COMPLETED	2014-11-11	2014-11-10	100	21	4	11	2014	11	2014	1	urban	2	0	0	0	0	0	0	0	0	0		1	1	1	1	0	0	0	0	0	0	0	0	0	0	0	0
0F6E1DBA-D8F4-4092-BAB8-E66B052C68AA	0F6E1DBA-D8F4-4092-BAB8-E66B052C68AA	1	1	1	1	0	0	FEMALE	MONTSERRADO	MONROVIA	COMPLETED	2014-11-20	2014-11-19	1600	21	4	11	2014	11	2014	1	urban	3	0	0	0	0	0	0	0	0	0		1	1	1	1	0	0	0	0	0	0	0	0	0	0	0	0
0F6E97D0-E1D5-4952-BF85-CBA9ECFCC4E7	0F6E97D0-E1D5-4952-BF85-CBA9ECFCC4E7	1	1	0	1	0	0	FEMALE	MONTSERRADO	MONROVIA	SYMPTOMATIC	2014-09-13	2014-09-12		11	3	9	2014	9	2014	1	urban	2	4	4	4	4	4	4	2	0	0		1	1	0	1	0	0	7	1	1	1	1	1	1	1	1	0
0F70EB4E-4E30-4736-9CD5-CA4DBF3C8603	0F70EB4E-4E30-4736-9CD5-CA4DBF3C8603	0	1	0	1	0	0	FEMALE	MONTSERRADO	MONROVIA	COMPLETED	2014-11-13	2014-11-12	800	21	2	11	2014	11	2014	1	urban	2	0	0	0	0	0	0	0	0	0		0	1	0	1	0	0	0	0	0	0	0	0	0	0	0	0
0F742183-29CB-43F9-8B39-997BB3487D82	0F742183-29CB-43F9-8B39-997BB3487D82	1	0	0	0	0	0	MALE	MARGIBI	MAMBA KABA	COMPLETED	2014-08-17	2014-08-17		21	1	8	2014	8	2014	0	rural	1	0	0	0	0	0	0	0	0	0		1	0	0	0	0	0	0	0	0	0	0	0	0	0	0	0
0F779AEB-C12E-4C7E-8F31-2F640E5A63ED	0F779AEB-C12E-4C7E-8F31-2F640E5A63ED	0	1	0	1	0	0	FEMALE	MONTSERRADO	MONROVIA	DROPPED	2015-01-14	2015-01-13	1400	3	2	1	2015	1	2015	1	urban	3	0	0	0	0	0	0	0	0	0		0	1	0	1	0	0	0	0	0	0	0	0	0	0	0	0
0F77E340-6585-40D8-A150-0FA01D0E5DD3	0F77E340-6585-40D8-A150-0FA01D0E5DD3	1	0	0	0	0	0	FEMALE	MONTSERRADO	ST. PAUL	COMPLETED	2014-07-06	2014-07-03	1900	19	1	7	2014	7	2014	3	rural	1	0	0	0	0	0	0	0	0	0		1	0	0	0	0	0	0	0	0	0	0	0	0	0	0	0
0F7A7698-63C1-4F7F-94FC-644438DBF116	0F7A7698-63C1-4F7F-94FC-644438DBF116	0	1	0	1	0	0	MALE	MONTSERRADO	MONROVIA	COMPLETED	2014-11-27	2014-11-26	800	21	2	11	2014	11	2014	1	urban	3	0	0	0	0	0	0	0	0	0		0	1	0	1	0	0	0	0	0	0	0	0	0	0	0	0
0F7BC06A-B508-478B-A9D9-645B45A0AB9F	0F7BC06A-B508-478B-A9D9-645B45A0AB9F	0	0	1	0	0	0	MALE	MONTSERRADO	MONROVIA	COMPLETED	2014-09-29	2014-09-20	1200	21	1	9	2014	9	2014	9	urban	2	0	0	0	0	0	0	0	0	0		0	0	1	0	0	0	0	0	0	0	0	0	0	0	0	0
0F80BC20-4692-4CC9-B3BF-8481026013FF	0F80BC20-4692-4CC9-B3BF-8481026013FF	1	1	1	1	0	0	MALE	MONTSERRADO	COMMONWEALTH	COMPLETED	2014-10-31	2014-10-30	1500	21	4	10	2014	10	2014	1	rural	2	0	0	0	0	0	0	0	0	0		1	1	1	1	0	0	0	0	0	0	0	0	0	0	0	0
0F8240E0-E610-4EDB-A0C3-EBD6B9C40983	0F8240E0-E610-4EDB-A0C3-EBD6B9C40983	1	1	1	1	0	0	MALE	MONTSERRADO	MONROVIA	COMPLETED	2015-01-16	2015-01-13		20	4	1	2015	1	2015	3	urban	3	0	0	0	0	0	0	0	0	0		1	1	1	1	0	0	0	0	0	0	0	0	0	0	0	0
0F83A830-6B54-48D0-B2FA-001EF14E3E5F	0F83A830-6B54-48D0-B2FA-001EF14E3E5F	0	0	0	0	0	0	MALE	MONTSERRADO	MONROVIA	COMPLETED	2014-12-27	2014-12-26	400	21	0	12	2014	12	2014	1	urban	3	0	0	0	0	0	0	0	0	0								0	0	0	0	0	0	0	0	0	0
0F85D589-FCBD-4874-A3D9-D4F887903834	0F85D589-FCBD-4874-A3D9-D4F887903834	0	0	0	0	0	0	FEMALE	MONTSERRADO	MONROVIA	COMPLETED	2014-10-20	2014-10-19	100	21	0	10	2014	10	2014	1	urban	2	0	0	0	0	0	0	0	0	0								0	0	0	0	0	0	0	0	0	0
0F85FD19-A9D8-46BD-897B-CBBC9169F3FF	0F85FD19-A9D8-46BD-897B-CBBC9169F3FF	0	0	0	0	0	0	FEMALE	MONTSERRADO	MONROVIA	RESTARTED	2014-09-14	2014-09-11		5	0	9	2014	9	2014	3	urban	2	0	0	0	0	0	0	0	0	0								0	0	0	0	0	0	0	0	0	0
0F86855E-8B15-4543-A342-61E9E134AA54	0F86855E-8B15-4543-A342-61E9E134AA54	0	0	0	0	0	0	FEMALE	MONTSERRADO	ST. PAUL	COMPLETED	2014-10-04	2014-09-18	1900	6	0	10	2014	9	2014	16	rural	2	0	0	0	0	0	0	0	0	0								0	0	0	0	0	0	0	0	0	0
0F86C67F-2CEB-42C4-8984-5C0ABA428014	0F86C67F-2CEB-42C4-8984-5C0ABA428014	1	1	0	0	0	0	FEMALE	MONTSERRADO	CAREYSBURG	COMPLETED	2014-10-13	2014-10-13	1700	21	2	10	2014	10	2014	0	rural	2	0	0	0	0	0	0	0	0	0		1	1	0	0	0	0	0	0	0	0	0	0	0	0	0	0
0F88E707-CE1F-4AFA-BFBB-91F030C20174	0F88E707-CE1F-4AFA-BFBB-91F030C20174	0	0	0	0	0	0	FEMALE	MONTSERRADO	MONROVIA	COMPLETED	2014-12-04	2014-12-03	300	21	0	12	2014	12	2014	1	urban	3	0	0	0	0	0	0	0	0	0								0	0	0	0	0	0	0	0	0	0
0F8AFE68-1B80-4B68-B1E4-78311178388F	0F8AFE68-1B80-4B68-B1E4-78311178388F	0	0	0	0	0	0	FEMALE	MONTSERRADO	MONROVIA	COMPLETED	2015-01-08	2015-01-04	1100B2	19	0	1	2015	1	2015	4	urban	3	0	0	0	0	0	0	0	0	0								0	0	0	0	0	0	0	0	0	0
0F8D779A-8609-47B6-A02C-FC6E6FE22056	0F8D779A-8609-47B6-A02C-FC6E6FE22056	1	1	0	0	0	0	MALE	MONTSERRADO	MONROVIA	COMPLETED	2014-10-17	2014-10-16	1600		2	10	2014	10	2014	1	urban	2											1	1	0	0	0	0
0F91E5F6-4495-4F57-917E-7EC3EC80BA79	0F91E5F6-4495-4F57-917E-7EC3EC80BA79	0	1	0	0	0	0	MALE	MONTSERRADO	MONROVIA	COMPLETED	2014-12-09	2014-12-01		21	1	12	2014	12	2014	8	urban	3	0	0	0	0	0	0	0	0	0		0	1	0	0	0	0	0	0	0	0	0	0	0	0	0	0
0F9362CB-6C25-4DE5-832F-901EC6DAE136	0F9362CB-6C25-4DE5-832F-901EC6DAE136	0	1	1	1	0	0	FEMALE	MONTSERRADO	MONROVIA	COMPLETED	2014-12-28	2014-12-22		17	3	12	2014	12	2014	6	urban	3	0	0	0	0	0	0	0	0	0		0	1	1	1	0	0	0	0	0	0	0	0	0	0	0	0
0F944D1E-F5A4-47CE-A51F-E9E3481FD108	0F944D1E-F5A4-47CE-A51F-E9E3481FD108	0	0	0	0	0	0	FEMALE	MONTSERRADO	MONROVIA	COMPLETED	2014-08-17	2014-08-17	1600	21	0	8	2014	8	2014	0	urban	1	0	0	0	0	0	0	0	0	0								0	0	0	0	0	0	0	0	0	0
0F954563-72DE-42D2-8897-6F30B2B15B57	0F954563-72DE-42D2-8897-6F30B2B15B57	1	1	0	0	0	0	FEMALE	MONTSERRADO	MONROVIA	COMPLETED	2014-10-08	2014-10-05		20	2	10	2014	10	2014	3	urban	2	0	0	0	0	0	0	0	0	0		1	1	0	0	0	0	0	0	0	0	0	0	0	0	0	0
0F95A606-F568-4CC4-8DA9-57231D74AC06	0F95A606-F568-4CC4-8DA9-57231D74AC06	1	0	0	0	0	0	MALE	MONTSERRADO	MONROVIA	COMPLETED	2014-12-07	2014-12-06	700	19	1	12	2014	12	2014	1	urban	3	0	0	0	0	0	0	0	0	0		1	0	0	0	0	0	0	0	0	0	0	0	0	0	0	0
0F963465-C6EC-4C1F-84A7-18CB99EAEA51	0F963465-C6EC-4C1F-84A7-18CB99EAEA51	1	0	1	0	0	0	MALE	MONTSERRADO	MONROVIA	COMPLETED	2014-10-26	2014-10-25		21	2	10	2014	10	2014	1	urban	2	0	0	0	0	0	0	0	0	0		1	0	1	0	0	0	0	0	0	0	0	0	0	0	0	0
0F9812D5-7293-4F54-9A48-36653F9DF350	0F9812D5-7293-4F54-9A48-36653F9DF350	1	1	0	1	0	0	FEMALE	MONTSERRADO	MONROVIA	COMPLETED	2014-11-29	2014-11-26	1100A2	19	3	11	2014	11	2014	3	urban	3	0	0	0	0	0	0	0	0	0		1	1	0	1	0	0	0	0	0	0	0	0	0	0	0	0
0F9E3CA6-4811-4753-9ACA-556087C43926	0F9E3CA6-4811-4753-9ACA-556087C43926	0	0	0	0	0	0	FEMALE	BONG	PANTA KPAII	COMPLETED	2014-11-08	2014-11-07		21	0	11	2014	11	2014	1	rural	2	0	0	0	0	0	0	0	0	0								0	0	0	0	0	0	0	0	0	0
0FA325B1-210D-4B4D-9FC1-56B63A10E3E1	0FA325B1-210D-4B4D-9FC1-56B63A10E3E1	0	1	0	1	0	0	MALE	MONTSERRADO	MONROVIA	COMPLETED	2014-12-11	2014-12-10	100	20	2	12	2014	12	2014	1	urban	3	0	0	0	0	0	0	0	0	0		0	1	0	1	0	0	0	0	0	0	0	0	0	0	0	0
0FA33385-E9F1-482E-AA10-11F1BC942C60	0FA33385-E9F1-482E-AA10-11F1BC942C60	0	0	0	0	0	0	MALE	MONTSERRADO	MONROVIA	COMPLETED	2014-08-23	2014-08-23		21	0	8	2014	8	2014	0	urban	2	0	0	0	0	0	0	0	0	0								0	0	0	0	0	0	0	0	0	0
0FA88D2E-B045-493A-A906-E6BF685B8AE6	0FA88D2E-B045-493A-A906-E6BF685B8AE6	0	0	0	0	0	0	FEMALE	MONTSERRADO	MONROVIA	DROPPED	2015-01-02	2015-01-02	900	7	0	1	2015	1	2015	0	urban	3	0	0	0	0	0	0	0	0	0								0	0	0	0	0	0	0	0	0	0
0FAA731A-20C8-4904-9F55-75D89AC8A3E2	0FAA731A-20C8-4904-9F55-75D89AC8A3E2	0	0	0	0	0	0	MALE	MARGIBI	KAKATA	COMPLETED	2014-09-18	2014-09-18		21	0	9	2014	9	2014	0	urban	2	0	0	0	0	0	0	0	0	0								0	0	0	0	0	0	0	0	0	0
0FABF345-7C98-49AA-BD7C-6DC0CC90D127	0FABF345-7C98-49AA-BD7C-6DC0CC90D127	0	1	0	0	0	0	MALE	MONTSERRADO	MONROVIA	COMPLETED	2014-09-30	2014-09-28	100	21	1	9	2014	9	2014	2	urban	2	0	0	0	0	0	0	0	0	0		0	1	0	0	0	0	0	0	0	0	0	0	0	0	0	0
0FADE5E4-7649-42C1-A1AC-7E9C105DCCFC	0FADE5E4-7649-42C1-A1AC-7E9C105DCCFC	0	1	0	0	0	0	MALE	MONTSERRADO	MONROVIA	COMPLETED	2014-09-29	2014-09-27	1100	21	1	9	2014	9	2014	2	urban	2	0	0	0	0	0	0	0	0	0		0	1	0	0	0	0	0	0	0	0	0	0	0	0	0	0
0FAEC49D-A5EC-47D7-BF5F-347AB64E0DF4	0FAEC49D-A5EC-47D7-BF5F-347AB64E0DF4	0	0	1	0	0	0	FEMALE	BONG	KPAII	COMPLETED	2014-10-05	2014-10-04		21	1	10	2014	10	2014	1	rural	2	0	0	0	0	0	0	0	0	0		0	0	1	0	0	0	0	0	0	0	0	0	0	0	0	0
0FB01444-33A0-4C54-B68D-F3F70A3A31D0	0FB01444-33A0-4C54-B68D-F3F70A3A31D0	0	0	1	0	0	0	MALE	MONTSERRADO	MONROVIA	COMPLETED	2014-09-08	2014-09-07		21	1	9	2014	9	2014	1	urban	2	0	0	0	0	0	0	0	0	0		0	0	1	0	0	0	0	0	0	0	0	0	0	0	0	0
0FB6536E-5E2B-4D3B-8AC2-B811AB3A2BD5	0FB6536E-5E2B-4D3B-8AC2-B811AB3A2BD5	0	0	0	1	0	0	FEMALE	MARGIBI	KAKATA	COMPLETED		2014-09-24		21	1			9	2014		urban	2	0	0	0	0	0	0	0	0	0		0	0	0	1	0	0	0	0	0	0	0	0	0	0	0	0
0FB75D2F-5AF6-4014-B21D-E9ECFE1A155A	0FB75D2F-5AF6-4014-B21D-E9ECFE1A155A	0	0	0	0	0	0	MALE	MARGIBI	KAKATA	COMPLETED	2014-09-10	2014-09-10		21	0	9	2014	9	2014	0	urban	2	0	0	0	0	0	0	0	0	0								0	0	0	0	0	0	0	0	0	0
0FBD5D76-0544-40B1-9C98-B85CFD5EBA27	0FBD5D76-0544-40B1-9C98-B85CFD5EBA27	1	1	0	0	0	0	FEMALE	MONTSERRADO	MONROVIA	COMPLETED	2014-11-21	2014-11-17	1100B1	18	2	11	2014	11	2014	4	urban	3	0	0	0	0	0	0	0	0	0		1	1	0	0	0	0	0	0	0	0	0	0	0	0	0	0
0FBFF5C7-A161-44D5-B9F9-F5BDB0BEAD2D	0FBFF5C7-A161-44D5-B9F9-F5BDB0BEAD2D	0	1	0	0	0	0	FEMALE	MONTSERRADO	MONROVIA	COMPLETED	2015-01-22	2015-01-16		15	1	1	2015	1	2015	6	urban	3	0	0	0	0	0	0	0	0	0		0	1	0	0	0	0	0	0	0	0	0	0	0	0	0	0
0FC0B11A-32A4-44B8-BAAB-08CF8B862525	0FC0B11A-32A4-44B8-BAAB-08CF8B862525	1	1	0	1	0	0	MALE	MONTSERRADO	MONROVIA	COMPLETED	2014-10-20	2014-10-10	600	12	3	10	2014	10	2014	10	urban	2	0	0	0	0	0	0	0	0	0		1	1	0	1	0	0	0	0	0	0	0	0	0	0	0	0
0FC1EB5A-FF7C-4977-874B-EA838C3CC7DD	0FC1EB5A-FF7C-4977-874B-EA838C3CC7DD	0	0	1	0	0	0	FEMALE	MONTSERRADO	MONROVIA	COMPLETED	2014-12-16	2014-12-10	200	17	1	12	2014	12	2014	6	urban	3	0	0	0	0	0	0	0	0	0		0	0	1	0	0	0	0	0	0	0	0	0	0	0	0	0
0FC28987-392A-493D-9821-5BBC33F63947	0FC28987-392A-493D-9821-5BBC33F63947	1	1	1	1	0	0	MALE	MONTSERRADO	ST. PAUL	COMPLETED	2014-09-21	2014-09-16	1900	17	4	9	2014	9	2014	5	rural	2	0	0	0	0	0	0	0	0	0		1	1	1	1	0	0	0	0	0	0	0	0	0	0	0	0
0FC388A1-5F15-4678-960A-15CB3CD495C1	0FC388A1-5F15-4678-960A-15CB3CD495C1	1	0	0	0	0	0	MALE	MONTSERRADO	MONROVIA	COMPLETED	2014-11-10	2014-11-06	300	19	1	11	2014	11	2014	4	urban	2	0	0	0	0	0	0	0	0	0		1	0	0	0	0	0	0	0	0	0	0	0	0	0	0	0
0FC7D62F-8B03-45E7-9808-AED1FCA625F0	0FC7D62F-8B03-45E7-9808-AED1FCA625F0	0	0	0	0	0	0	MALE	BONG	JORQUELLEH	COMPLETED	2014-08-13	2014-08-12		21	0	8	2014	8	2014	1	urban	1	0	0	0	0	0	0	0	0	0								0	0	0	0	0	0	0	0	0	0
0FC82E0C-1E89-48DF-B278-DD8A55576FB8	0FC82E0C-1E89-48DF-B278-DD8A55576FB8	0	0	0	0	0	0	MALE	MONTSERRADO	MONROVIA	COMPLETED	2014-10-12	2014-10-11	300	21	0	10	2014	10	2014	1	urban	2	0	0	0	0	0	0	0	0	0								0	0	0	0	0	0	0	0	0	0
0FCA5954-0DF8-4422-9C45-DE985A70CD94	0FCA5954-0DF8-4422-9C45-DE985A70CD94	1	1	0	1	0	0	FEMALE	BONG	SANOYEA	DROPPED	2014-08-16	2014-08-15		3	3	8	2014	8	2014	1	rural	1	0	0	0	0	0	0	0	0	0		1	1	0	1	0	0	0	0	0	0	0	0	0	0	0	0
0FCC4800-291F-4806-989C-8FFFC96692B4	0FCC4800-291F-4806-989C-8FFFC96692B4	0	1	0	0	0	0	MALE	MONTSERRADO	MONROVIA	COMPLETED	2014-09-04	2014-08-29		17	1	9	2014	8	2014	6	urban	2	0	0	0	0	0	0	0	0	0		0	1	0	0	0	0	0	0	0	0	0	0	0	0	0	0
0FD00A44-3D8B-4B6F-8659-2933DEDD03E8	0FD00A44-3D8B-4B6F-8659-2933DEDD03E8	0	1	1	0	0	0	FEMALE	MONTSERRADO	MONROVIA	COMPLETED	2015-01-18	2015-01-17	1900	21	2	1	2015	1	2015	1	rural	3	0	0	0	0	0	0	0	0	0		0	1	1	0	0	0	0	0	0	0	0	0	0	0	0	0
0FD0233B-AA72-4E15-8D75-E1E123AC39D2	0FD0233B-AA72-4E15-8D75-E1E123AC39D2	0	1	0	0	0	0	FEMALE	MONTSERRADO	MONROVIA	COMPLETED	2014-12-09	2014-12-09	1100B1	16	1	12	2014	12	2014	0	urban	3	0	0	0	0	0	0	0	0	0		0	1	0	0	0	0	0	0	0	0	0	0	0	0	0	0
0FD093EF-C48F-45D4-992F-AA3E1101C93F	0FD093EF-C48F-45D4-992F-AA3E1101C93F	0	1	0	1	0	0	FEMALE	MONTSERRADO	MONROVIA	COMPLETED	2014-11-13	2014-11-12	800	21	2	11	2014	11	2014	1	urban	2	0	0	0	0	0	0	0	0	0		0	1	0	1	0	0	0	0	0	0	0	0	0	0	0	0
0FD9E27E-8C18-482E-9EDF-9B97C2C835BB	0FD9E27E-8C18-482E-9EDF-9B97C2C835BB	1	0	0	0	0	0	FEMALE	MONTSERRADO	ST. PAUL	COMPLETED	2014-12-03	2014-12-03	1900	20	1	12	2014	12	2014	0	rural	3	0	0	0	0	0	0	0	0	0		1	0	0	0	0	0	0	0	0	0	0	0	0	0	0	0
0FE167E8-0849-40D4-8EF3-C01C6F9AFC91	0FE167E8-0849-40D4-8EF3-C01C6F9AFC91	1	1	1	0	0	0	FEMALE	MONTSERRADO	MONROVIA	COMPLETED	2014-09-21	2014-09-21		21	3	9	2014	9	2014	0	urban	2	0	0	0	0	0	0	0	0	0		1	1	1	0	0	0	0	0	0	0	0	0	0	0	0	0
0FE8E455-1CAA-4954-8E14-CE0C8F5F98F4	0FE8E455-1CAA-4954-8E14-CE0C8F5F98F4	0	0	0	0	0	0	MALE	MONTSERRADO	MONROVIA	COMPLETED	2014-08-23	2014-08-23		21	0	8	2014	8	2014	0	urban	2	0	0	0	0	0	0	0	0	0								0	0	0	0	0	0	0	0	0	0
0FED3532-804F-4E79-A598-0BA338CBFAB6	0FED3532-804F-4E79-A598-0BA338CBFAB6	0	0	0	0	0	0	FEMALE	MONTSERRADO	MONROVIA	COMPLETED	2014-10-22	2014-10-21		21	0	10	2014	10	2014	1	urban	2	0	0	0	0	0	0	0	0	0								0	0	0	0	0	0	0	0	0	0
0FF0B880-BED0-4A6A-A6FD-ADD97B393E24	0FF0B880-BED0-4A6A-A6FD-ADD97B393E24	1	1	0	1	0	0	FEMALE	MONTSERRADO	MONROVIA	COMPLETED	2014-10-22	2014-10-22		21	3	10	2014	10	2014	0	urban	2	0	0	0	0	0	0	0	0	0		1	1	0	1	0	0	0	0	0	0	0	0	0	0	0	0
0FF45B08-637A-4B27-BA57-D5226E5A05A7	0FF45B08-637A-4B27-BA57-D5226E5A05A7	0	1	0	0	0	0	FEMALE	MONTSERRADO	MONROVIA	COMPLETED	2014-08-26	2014-08-19		16	1	8	2014	8	2014	7	urban	2	0	0	0	0	0	0	0	0	0		0	1	0	0	0	0	0	0	0	0	0	0	0	0	0	0
0FF4EDD3-28A5-4BDB-8B6F-AD52520A4AA6	0FF4EDD3-28A5-4BDB-8B6F-AD52520A4AA6	1	1	0	0	0	0	FEMALE	MONTSERRADO	MONROVIA	COMPLETED	2014-07-14	2014-07-13	1100	5	2	7	2014	7	2014	1	urban	1	0	0	0	0	0	0	0	0	0		1	1	0	0	0	0	0	0	0	0	0	0	0	0	0	0
0FF9A164-2E91-460A-B4D3-D23AD0E23D49	0FF9A164-2E91-460A-B4D3-D23AD0E23D49	0	0	1	0	0	0	FEMALE	MONTSERRADO	CAREYSBURG	COMPLETED	2014-10-13	2014-10-13	1700	1	1	10	2014	10	2014	0	rural	2	0	0	0	0	0	0	0	0	0		0	0	1	0	0	0	0	0	0	0	0	0	0	0	0	0
0FFDC99F-777B-44BC-BCF4-641E12A1851B	0FFDC99F-777B-44BC-BCF4-641E12A1851B	0	0	0	0	0	0	FEMALE	MONTSERRADO	MONROVIA	COMPLETED	2015-03-20	2015-03-19		20	0	3	2015	3	2015	1	urban	4	0	0	0	0	0	0	0	0	0								0	0	0	0	0	0	0	0	0	0
1002BF59-7252-43D4-8A9D-BE55EC9394A0	1002BF59-7252-43D4-8A9D-BE55EC9394A0	1	0	0	0	0	0	MALE	MARGIBI	KAKATA	COMPLETED	2014-11-24	2014-11-24		21	1	11	2014	11	2014	0	urban	3	0	0	0	0	0	0	0	0	0		1	0	0	0	0	0	0	0	0	0	0	0	0	0	0	0
10043A9D-9EF0-4E96-A912-0807906B3414	10043A9D-9EF0-4E96-A912-0807906B3414	0	0	0	0	0	0	FEMALE	MONTSERRADO	MONROVIA	COMPLETED	2014-10-06	2014-10-05		16	0	10	2014	10	2014	1	urban	2	0	0	0	0	0	0	0	0	0								0	0	0	0	0	0	0	0	0	0
1005C100-9E89-422D-BC9B-8E03A1924088	1005C100-9E89-422D-BC9B-8E03A1924088	0	0	0	0	0	0	FEMALE	MONTSERRADO	MONROVIA	COMPLETED	2014-12-02	2014-12-01	400		0	12	2014	12	2014	1	urban	3
1006D058-B03C-4A70-BC3F-E7AA23E1A1B2	1006D058-B03C-4A70-BC3F-E7AA23E1A1B2	0	0	0	0	0	0	MALE	MONTSERRADO	MONROVIA	COMPLETED	2014-12-14	2014-12-13	100	21	0	12	2014	12	2014	1	urban	3	0	0	0	0	0	0	0	0	0								0	0	0	0	0	0	0	0	0	0
100790B3-C514-4339-B4F6-284F3BBB0D8F	100790B3-C514-4339-B4F6-284F3BBB0D8F	0	0	1	0	0	0	MALE	MONTSERRADO	MONROVIA	COMPLETED	2015-01-15	2015-01-14	1200	5	1	1	2015	1	2015	1	urban	3	0	0	0	0	0	0	0	0	0		0	0	1	0	0	0	0	0	0	0	0	0	0	0	0	0
1008CC27-3CF9-4D6E-927D-F24DFF3441E5	1008CC27-3CF9-4D6E-927D-F24DFF3441E5	1	1	0	0	0	0	FEMALE	MONTSERRADO	MONROVIA	COMPLETED	2014-10-13	2014-10-12	100	21	2	10	2014	10	2014	1	urban	2	0	0	0	0	0	0	0	0	0		1	1	0	0	0	0	0	0	0	0	0	0	0	0	0	0
1009DCCB-7CA2-4C33-89AD-9511514AFE1B	1009DCCB-7CA2-4C33-89AD-9511514AFE1B	0	0	0	0	0	0	FEMALE	MONTSERRADO	MONROVIA	COMPLETED	2015-03-20	2015-03-19		20	0	3	2015	3	2015	1	urban	4	0	0	0	0	0	0	0	0	0								0	0	0	0	0	0	0	0	0	0
100B04E8-E6E6-4641-9FD6-3C0C8A2E568F	100B04E8-E6E6-4641-9FD6-3C0C8A2E568F	0	1	0	0	0	0	FEMALE	MONTSERRADO	MONROVIA	COMPLETED	2014-09-06	2014-09-06		17	1	9	2014	9	2014	0	urban	2	0	0	0	0	0	0	0	0	0		0	1	0	0	0	0	0	0	0	0	0	0	0	0	0	0
100C4310-F228-4868-B5D6-1D5C2FF7B018	100C4310-F228-4868-B5D6-1D5C2FF7B018	0	0	0	0	0	0	FEMALE	MONTSERRADO	MONROVIA	COMPLETED	2015-02-20	2015-02-20		21	0	2	2015	2	2015	0	urban	3	0	0	0	0	0	0	0	0	0								0	0	0	0	0	0	0	0	0	0
100CFAD1-8E43-4D1E-92E7-D3E8BA7AFB1C	100CFAD1-8E43-4D1E-92E7-D3E8BA7AFB1C	0	1	0	0	0	0	FEMALE	MONTSERRADO	MONROVIA	COMPLETED	2014-10-22	2014-10-22	1100A1	21	1	10	2014	10	2014	0	urban	2	0	0	0	0	0	0	0	0	0		0	1	0	0	0	0	0	0	0	0	0	0	0	0	0	0
100E5C4F-9079-48A4-BF85-8D761BDAB075	100E5C4F-9079-48A4-BF85-8D761BDAB075	0	1	0	0	0	0	FEMALE	MONTSERRADO	MONROVIA	COMPLETED	2015-02-13	2015-02-07		16	1	2	2015	2	2015	6	urban	3	0	0	0	0	0	0	0	0	0		0	1	0	0	0	0	0	0	0	0	0	0	0	0	0	0
10101491-9181-4568-B309-F3B8A60F5D72	10101491-9181-4568-B309-F3B8A60F5D72	0	0	0	0	0	1	FEMALE	MONTSERRADO	CAREYSBURG	COMPLETED	2014-10-13	2014-10-13	1700		1	10	2014	10	2014	0	rural	2											0	0	0	0	0	1
101152A7-FC9E-4925-9C8D-D2FE2F6E26C9	101152A7-FC9E-4925-9C8D-D2FE2F6E26C9	0	1	0	0	0	0	MALE	MONTSERRADO	MONROVIA	COMPLETED	2014-07-29	2014-07-23	200	16	1	7	2014	7	2014	6	urban	1	0	0	0	0	0	0	0	0	0		0	1	0	0	0	0	0	0	0	0	0	0	0	0	0	0
1011ADC7-B6A9-4895-86DB-6C1EB50B1F10	1011ADC7-B6A9-4895-86DB-6C1EB50B1F10	0	1	0	1	0	0	FEMALE	MONTSERRADO	MONROVIA	UNKNOWN	2014-10-24	2014-10-19	100	11	2	10	2014	10	2014	5	urban	2	0	0	0	0	0	0	0	0	0		0	1	0	1	0	0	0	0	0	0	0	0	0	0	0	0
1014F696-4667-4947-85FB-5592014282F7	1014F696-4667-4947-85FB-5592014282F7	1	1	0	0	0	0	FEMALE	MONTSERRADO	MONROVIA	COMPLETED	2014-09-23	2014-09-23		21	2	9	2014	9	2014	0	urban	2	0	0	0	0	0	0	0	0	0		1	1	0	0	0	0	0	0	0	0	0	0	0	0	0	0
10151663-C593-4D01-8818-FB15B66E24F2	10151663-C593-4D01-8818-FB15B66E24F2	0	1	0	0	0	0	FEMALE	MONTSERRADO	CAREYSBURG	COMPLETED	2014-10-13	2014-10-13	1700	21	1	10	2014	10	2014	0	rural	2	0	0	0	0	0	0	0	0	0		0	1	0	0	0	0	0	0	0	0	0	0	0	0	0	0
10180D29-C737-454B-8A84-D643962B1ECA	10180D29-C737-454B-8A84-D643962B1ECA	0	0	1	1	0	0	FEMALE	MONTSERRADO	MONROVIA	COMPLETED	2014-11-12	2014-11-10	100	21	2	11	2014	11	2014	2	urban	2	0	0	0	0	0	0	0	0	0		0	0	1	1	0	0	0	0	0	0	0	0	0	0	0	0
10195452-9C3C-4A19-A6C1-39023D73EE9A	10195452-9C3C-4A19-A6C1-39023D73EE9A	1	0	0	0	0	0	FEMALE	MONTSERRADO	MONROVIA	COMPLETED	2014-11-10	2014-11-04	300	17	1	11	2014	11	2014	6	urban	2	0	0	0	0	0	0	0	0	0		1	0	0	0	0	0	0	0	0	0	0	0	0	0	0	0
101A7829-71A8-446F-A740-0B780D9D7032	101A7829-71A8-446F-A740-0B780D9D7032	0	1	0	0	0	0	MALE	MONTSERRADO	ST. PAUL	COMPLETED	2015-01-19	2015-01-19	1900	21	1	1	2015	1	2015	0	rural	3	0	0	0	0	0	0	0	0	0		0	1	0	0	0	0	0	0	0	0	0	0	0	0	0	0
101B7DA5-9BE4-4A94-9FE9-8B5109B44EB5	101B7DA5-9BE4-4A94-9FE9-8B5109B44EB5	0	0	0	0	0	0		MONTSERRADO	MONROVIA	UNKNOWN	2014-11-14	2014-11-14		1	0	11	2014	11	2014	0	urban	2	0	0	0	0	0	0	0	0	0								0	0	0	0	0	0	0	0	0	0
101BE31E-007F-4BF6-B731-40339BF53C21	101BE31E-007F-4BF6-B731-40339BF53C21	0	1	0	0	0	0	MALE	MONTSERRADO	MONROVIA	DROPPED	2015-03-25	2015-03-24	100	9	1	3	2015	3	2015	1	urban	4	0	0	0	0	0	0	0	0	0		0	1	0	0	0	0	0	0	0	0	0	0	0	0	0	0
101EA94C-5910-4B1E-A01F-19A911FB6E4D	101EA94C-5910-4B1E-A01F-19A911FB6E4D	0	0	0	0	0	0	MALE	MONTSERRADO	MONROVIA	DROPPED	2014-12-24	2014-12-19		7	0	12	2014	12	2014	5	urban	3	0	0	0	0	0	0	0	0	0								0	0	0	0	0	0	0	0	0	0
101FF82F-FF91-420F-ADA6-F820A46D9499	101FF82F-FF91-420F-ADA6-F820A46D9499	0	0	0	0	0	0	MALE	MONTSERRADO	MONROVIA	DROPPED	2014-12-24	2014-12-19		6	0	12	2014	12	2014	5	urban	3	0	0	0	0	0	0	0	0	0								0	0	0	0	0	0	0	0	0	0
1021B12D-8518-4128-9BF8-2C661B95A8E7	1021B12D-8518-4128-9BF8-2C661B95A8E7	0	1	1	0	0	0	MALE	MONTSERRADO	MONROVIA	COMPLETED	2014-12-02	2014-12-02	900	21	2	12	2014	12	2014	0	urban	3	0	0	0	0	0	0	0	0	0		0	1	1	0	0	0	0	0	0	0	0	0	0	0	0	0
102622D7-A795-4633-8B35-BFFBD6CFF9F7	102622D7-A795-4633-8B35-BFFBD6CFF9F7	0	1	0	0	0	0	FEMALE	MONTSERRADO	MONROVIA	RESTARTED	2014-09-04	2014-09-04	900	17	1	9	2014	9	2014	0	urban	2	0	0	0	0	0	0	0	0	0		0	1	0	0	0	0	0	0	0	0	0	0	0	0	0	0
102AE89D-C90E-4CFF-AA07-9D3C03C1AA65	102AE89D-C90E-4CFF-AA07-9D3C03C1AA65	1	1	1	0	0	0	MALE	MONTSERRADO	MONROVIA	COMPLETED	2014-09-08	2014-09-07		21	3	9	2014	9	2014	1	urban	2	0	0	0	0	0	0	0	0	0		1	1	1	0	0	0	0	0	0	0	0	0	0	0	0	0
102E57A5-AACC-404E-AC23-CBCE2D72171A	102E57A5-AACC-404E-AC23-CBCE2D72171A	1	0	0	0	0	0	MALE	MARGIBI	KAKATA	COMPLETED	2014-10-29	2014-10-26		21	1	10	2014	10	2014	3	urban	2	0	0	0	0	0	0	0	0	0		1	0	0	0	0	0	0	0	0	0	0	0	0	0	0	0
102E6C3D-7274-4974-B2FD-3C550B0EBF2E	102E6C3D-7274-4974-B2FD-3C550B0EBF2E	0	0	0	0	0	0	FEMALE	MONTSERRADO	MONROVIA	COMPLETED	2014-11-07	2014-11-06		21	0	11	2014	11	2014	1	urban	2	0	0	0	0	0	0	0	0	0								0	0	0	0	0	0	0	0	0	0
102EF7BC-CE62-4CA7-B927-E6A9B6C2B7D1	102EF7BC-CE62-4CA7-B927-E6A9B6C2B7D1	0	0	1	0	0	0	FEMALE	MONTSERRADO	CAREYSBURG	COMPLETED	2014-10-13	2014-10-13	1700	21	1	10	2014	10	2014	0	rural	2	0	0	0	0	0	0	0	0	0		0	0	1	0	0	0	0	0	0	0	0	0	0	0	0	0
1031C66D-B005-4CDA-A962-F4DD99930770	1031C66D-B005-4CDA-A962-F4DD99930770	0	1	0	0	0	0	FEMALE	MONTSERRADO	MONROVIA	COMPLETED	2014-09-08	2014-09-07	100	21	1	9	2014	9	2014	1	urban	2	0	0	0	0	0	0	0	0	0		0	1	0	0	0	0	0	0	0	0	0	0	0	0	0	0
10320B5F-B099-44CF-B37F-C5C6628ED2D3	10320B5F-B099-44CF-B37F-C5C6628ED2D3	1	1	1	1	0	0	MALE	MONTSERRADO	COMMONWEALTH	COMPLETED	2014-11-29	2014-11-28	1500	21	4	11	2014	11	2014	1	rural	3	0	0	0	0	0	0	0	0	0		1	1	1	1	0	0	0	0	0	0	0	0	0	0	0	0
10337FFF-9D92-4F67-A735-8EA861273E85	10337FFF-9D92-4F67-A735-8EA861273E85	0	1	0	0	0	0	FEMALE	MONTSERRADO	MONROVIA	COMPLETED	2014-10-22	2014-10-18		18	1	10	2014	10	2014	4	urban	2	0	0	0	0	0	0	0	0	0		0	1	0	0	0	0	0	0	0	0	0	0	0	0	0	0
103A8CF5-36D3-4FFF-A0B5-64FD321C5593	103A8CF5-36D3-4FFF-A0B5-64FD321C5593	0	0	0	0	0	0	FEMALE	MONTSERRADO	MONROVIA	COMPLETED	2014-08-28	2014-08-25	100	20	0	8	2014	8	2014	3	urban	2	0	0	0	0	0	0	0	0	0								0	0	0	0	0	0	0	0	0	0
103AB345-F527-450A-B773-3A92E0349EC1	103AB345-F527-450A-B773-3A92E0349EC1	0	0	0	0	0	0	FEMALE	MONTSERRADO	MONROVIA	COMPLETED	2014-09-17	2014-09-15	100	21	0	9	2014	9	2014	2	urban	2	0	0	0	0	0	0	0	0	0								0	0	0	0	0	0	0	0	0	0
103AF80E-ABFF-41A9-8147-C73FD10C0D30	103AF80E-ABFF-41A9-8147-C73FD10C0D30	0	1	0	0	0	0	FEMALE	MONTSERRADO	MONROVIA	COMPLETED	2015-01-04	2015-01-03	1100B1	21	1	1	2015	1	2015	1	urban	3	0	0	0	0	0	0	0	0	0		0	1	0	0	0	0	0	0	0	0	0	0	0	0	0	0
103B9433-631C-4DA8-97F1-44E03647104B	103B9433-631C-4DA8-97F1-44E03647104B	0	0	0	0	0	0	MALE	MARGIBI	KAKATA	COMPLETED		2014-11-11		21	0			11	2014		urban	2	0	0	0	0	0	0	0	0	0								0	0	0	0	0	0	0	0	0	0
103C82C1-1672-4EB8-A96D-847ADD4479F0	103C82C1-1672-4EB8-A96D-847ADD4479F0	1	1	0	1	0	0	FEMALE	MONTSERRADO	MONROVIA	COMPLETED	2014-10-11	2014-10-11	1100A1	21	3	10	2014	10	2014	0	urban	2	0	0	0	0	0	0	0	0	0		1	1	0	1	0	0	0	0	0	0	0	0	0	0	0	0
1042F6C1-47D7-4F25-89BE-C0E4ABC5E494	1042F6C1-47D7-4F25-89BE-C0E4ABC5E494	0	1	0	0	0	0	FEMALE	MONTSERRADO	MONROVIA	COMPLETED	2015-01-23	2015-01-19	1900	19	1	1	2015	1	2015	4	rural	3	0	0	0	0	0	0	0	0	0		0	1	0	0	0	0	0	0	0	0	0	0	0	0	0	0
1045C887-3187-4385-AAE4-0BFED901A6DD	1045C887-3187-4385-AAE4-0BFED901A6DD	1	0	0	1	0	0	MALE	MONTSERRADO	MONROVIA	COMPLETED	2014-10-03	2014-10-03		21	2	10	2014	10	2014	0	urban	2	0	0	0	0	0	0	0	0	0		1	0	0	1	0	0	0	0	0	0	0	0	0	0	0	0
104640DD-0E03-4202-B49B-BBD70F023216	104640DD-0E03-4202-B49B-BBD70F023216	0	1	0	0	0	0	MALE	MONTSERRADO	MONROVIA	COMPLETED	2014-09-05	2014-08-31		21	1	9	2014	8	2014	5	urban	2	0	0	0	0	0	0	0	0	0		0	1	0	0	0	0	0	0	0	0	0	0	0	0	0	0
1048174B-8474-4DBE-8C59-7DD248FB8637	1048174B-8474-4DBE-8C59-7DD248FB8637	0	1	0	1	0	0	FEMALE	MONTSERRADO	MONROVIA	COMPLETED	2014-12-04	2014-12-04		21	2	12	2014	12	2014	0	urban	3	0	0	0	0	0	0	0	0	0		0	1	0	1	0	0	0	0	0	0	0	0	0	0	0	0
104AE488-6124-46C3-AD47-9AE40CE4945E	104AE488-6124-46C3-AD47-9AE40CE4945E	0	0	0	0	0	0	MALE	MONTSERRADO	MONROVIA	COMPLETED	2014-11-15	2014-11-15	100	21	0	11	2014	11	2014	0	urban	2	0	0	0	0	0	0	0	0	0								0	0	0	0	0	0	0	0	0	0
104CFE63-3F18-46BC-A830-FE8F1847D9EE	104CFE63-3F18-46BC-A830-FE8F1847D9EE	1	0	0	0	0	0	FEMALE	MONTSERRADO	MONROVIA	COMPLETED	2014-12-11	2014-12-10	100	21	1	12	2014	12	2014	1	urban	3	0	0	0	0	0	0	0	0	0		1	0	0	0	0	0	0	0	0	0	0	0	0	0	0	0
104E2FCE-F918-4164-A5A5-C3FE99917F13	104E2FCE-F918-4164-A5A5-C3FE99917F13	0	1	0	0	0	0	FEMALE	MONTSERRADO	MONROVIA	COMPLETED	2014-10-22	2014-10-22		21	1	10	2014	10	2014	0	urban	2	0	0	0	0	0	0	0	0	0		0	1	0	0	0	0	0	0	0	0	0	0	0	0	0	0
104EB0B5-EA9B-4D6E-96BE-A70B127D65E6	104EB0B5-EA9B-4D6E-96BE-A70B127D65E6	0	0	0	1	0	0	FEMALE	MONTSERRADO	MONROVIA	COMPLETED	2014-12-06	2014-12-05	100	21	1	12	2014	12	2014	1	urban	3	0	0	0	0	0	0	0	0	0		0	0	0	1	0	0	0	0	0	0	0	0	0	0	0	0
104F2DE2-370D-49C6-91DE-B865C3C874B4	104F2DE2-370D-49C6-91DE-B865C3C874B4	1	1	0	0	0	0	FEMALE	MONTSERRADO	MONROVIA	DROPPED	2015-01-28	2015-01-26		9	2	1	2015	1	2015	2	urban	3	0	0	0	0	0	0	0	0	0		1	1	0	0	0	0	0	0	0	0	0	0	0	0	0	0
10501ADF-CC8F-43CD-8727-9B445FF4B1EF	10501ADF-CC8F-43CD-8727-9B445FF4B1EF	1	1	1	1	0	0	MALE	MONTSERRADO	MONROVIA	COMPLETED	2014-10-08	2014-10-08	1100A1	21	4	10	2014	10	2014	0	urban	2	0	0	0	0	0	0	0	0	0		1	1	1	1	0	0	0	0	0	0	0	0	0	0	0	0
105BC6A7-8A20-466A-94BD-3F331828CCB6	105BC6A7-8A20-466A-94BD-3F331828CCB6	1	0	0	0	0	0	FEMALE	MARGIBI	KAKATA	COMPLETED	2014-11-20	2014-11-19		21	1	11	2014	11	2014	1	urban	3	0	0	0	0	0	0	0	0	0		1	0	0	0	0	0	0	0	0	0	0	0	0	0	0	0
10615A2F-8B5F-4F93-8E38-D7F87E9C1F91	10615A2F-8B5F-4F93-8E38-D7F87E9C1F91	0	1	0	0	0	0	FEMALE	MONTSERRADO	MONROVIA	COMPLETED	2014-09-20	2014-09-19	1100B2	21	1	9	2014	9	2014	1	urban	2	0	0	0	0	0	0	0	0	0		0	1	0	0	0	0	0	0	0	0	0	0	0	0	0	0
1063168B-9B25-448E-93D4-F2D980DC1D76	1063168B-9B25-448E-93D4-F2D980DC1D76	0	1	0	0	0	0	MALE	MONTSERRADO	MONROVIA	COMPLETED	2014-12-18	2014-12-11	1100B1	15	1	12	2014	12	2014	7	urban	3	0	0	0	0	0	0	0	0	0		0	1	0	0	0	0	0	0	0	0	0	0	0	0	0	0
1066F142-F0A1-4D8A-BFC0-56702B079591	1066F142-F0A1-4D8A-BFC0-56702B079591	0	0	0	0	0	0	FEMALE	MARGIBI	GIBI	COMPLETED	2014-11-03	2014-11-03			0	11	2014	11	2014	0	rural	2
10676E07-8618-440B-8657-BD2489CD5944	10676E07-8618-440B-8657-BD2489CD5944	0	1	0	0	0	0	FEMALE	MONTSERRADO	MONROVIA	COMPLETED	2014-12-15	2014-12-01		15	1	12	2014	12	2014	14	urban	3	0	0	0	0	0	0	0	0	0		0	1	0	0	0	0	0	0	0	0	0	0	0	0	0	0
106924D9-BA7D-45C1-B919-2D034C7EDCE4	106924D9-BA7D-45C1-B919-2D034C7EDCE4	0	0	1	0	0	0	MALE	MONTSERRADO	MONROVIA	COMPLETED	2014-12-24	2014-12-21	200	20	1	12	2014	12	2014	3	urban	3	0	0	0	0	0	0	0	0	0		0	0	1	0	0	0	0	0	0	0	0	0	0	0	0	0
1069B81F-38F4-4A28-922E-AA9B11E8EB20	1069B81F-38F4-4A28-922E-AA9B11E8EB20	0	1	0	0	0	0	MALE	MONTSERRADO	MONROVIA	COMPLETED	2014-09-03	2014-08-31		19	1	9	2014	8	2014	3	urban	2	0	0	0	0	0	0	0	0	0		0	1	0	0	0	0	0	0	0	0	0	0	0	0	0	0
1070EEAB-B464-49B8-B145-087B48591615	1070EEAB-B464-49B8-B145-087B48591615	0	0	0	0	0	0	FEMALE	MONTSERRADO	ST. PAUL	COMPLETED	2014-10-06	2014-09-30	1900	15	0	10	2014	9	2014	6	rural	2	0	0	0	0	0	0	0	0	0								0	0	0	0	0	0	0	0	0	0
10715D5B-A3F6-4319-88AB-A172E3638BEE	10715D5B-A3F6-4319-88AB-A172E3638BEE	1	1	0	0	0	0	FEMALE	MONTSERRADO	MONROVIA	COMPLETED	2014-10-08	2014-10-05		21	2	10	2014	10	2014	3	urban	2	0	0	0	0	0	0	0	0	0		1	1	0	0	0	0	0	0	0	0	0	0	0	0	0	0
10729E97-D914-4658-A1BD-812E00BA9417	10729E97-D914-4658-A1BD-812E00BA9417	0	0	0	0	0	0	MALE	MONTSERRADO	MONROVIA	COMPLETED	2014-12-06	2014-12-05	400	21	0	12	2014	12	2014	1	urban	3	0	0	0	0	0	0	0	0	0								0	0	0	0	0	0	0	0	0	0
1083985D-376B-4326-B982-DE667B730A3E	1083985D-376B-4326-B982-DE667B730A3E	0	0	0	0	0	0	MALE	MONTSERRADO	MONROVIA	COMPLETED	2014-12-23	2014-12-20		20	0	12	2014	12	2014	3	urban	3	0	0	0	0	0	0	0	0	0								0	0	0	0	0	0	0	0	0	0
1084B485-0D45-4264-9BFC-7047349426A2	1084B485-0D45-4264-9BFC-7047349426A2	0	0	0	1	0	1	FEMALE	BONG	PANTA KPAII	COMPLETED	2014-11-07	2014-11-06		21	2	11	2014	11	2014	1	rural	2	0	0	0	0	0	0	0	0	0		0	0	0	1	0	1	0	0	0	0	0	0	0	0	0	0
108529F8-5347-4944-8804-88C3C1647AE8	108529F8-5347-4944-8804-88C3C1647AE8	1	1	1	1	0	0	FEMALE	MONTSERRADO	MONROVIA	COMPLETED	2014-12-04	2014-12-04	1400	21	4	12	2014	12	2014	0	urban	3	0	0	0	0	0	0	0	0	0		1	1	1	1	0	0	0	0	0	0	0	0	0	0	0	0
1085DD89-A5C0-411D-9202-71F0C015EE48	1085DD89-A5C0-411D-9202-71F0C015EE48	1	1	1	1	0	0	FEMALE	MONTSERRADO	MONROVIA	COMPLETED	2014-09-06	2014-08-30		16	4	9	2014	8	2014	7	urban	2	0	0	0	0	0	0	0	0	0		1	1	1	1	0	0	0	0	0	0	0	0	0	0	0	0
108CEA86-FC34-4537-8B8B-782EEACC49F7	108CEA86-FC34-4537-8B8B-782EEACC49F7	0	0	0	0	0	0	MALE	MONTSERRADO	MONROVIA	COMPLETED	2014-12-06	2014-12-05	400	21	0	12	2014	12	2014	1	urban	3	0	0	0	0	0	0	0	0	0								0	0	0	0	0	0	0	0	0	0
108F11F4-05E8-44F6-AC09-6F020B9E491A	108F11F4-05E8-44F6-AC09-6F020B9E491A	0	0	0	0	0	0	MALE	MONTSERRADO	MONROVIA	COMPLETED	2014-10-01	2014-09-25	100	17	0	10	2014	9	2014	6	urban	2	0	0	0	0	0	0	0	0	0								0	0	0	0	0	0	0	0	0	0
108FE840-56B5-4ADA-B995-405C0AC8C897	108FE840-56B5-4ADA-B995-405C0AC8C897	0	0	1	1	0	0	FEMALE	MONTSERRADO	MONROVIA	COMPLETED	2014-11-12	2014-11-10	100	21	2	11	2014	11	2014	2	urban	2	0	0	0	0	0	0	0	0	0		0	0	1	1	0	0	0	0	0	0	0	0	0	0	0	0
10910ED4-F038-41C5-9F64-F34782C9905C	10910ED4-F038-41C5-9F64-F34782C9905C	0	1	0	0	0	0	FEMALE	MONTSERRADO	MONROVIA	COMPLETED	2015-01-21	2015-01-19	100	21	1	1	2015	1	2015	2	urban	3	0	0	0	0	0	0	0	0	0		0	1	0	0	0	0	0	0	0	0	0	0	0	0	0	0
10920F8B-0279-470C-9784-11B75D85DFF3	10920F8B-0279-470C-9784-11B75D85DFF3	1	1	0	1	0	0	FEMALE	MONTSERRADO	MONROVIA	COMPLETED	2014-10-05	2014-09-25	1100B	12	3	10	2014	9	2014	10	urban	2	0	0	0	0	0	0	0	0	0		1	1	0	1	0	0	0	0	0	0	0	0	0	0	0	0
1092BCAE-E7B6-4944-BF73-207A69CFC6D8	1092BCAE-E7B6-4944-BF73-207A69CFC6D8	0	0	0	1	0	0	FEMALE	MONTSERRADO	MONROVIA	COMPLETED	2014-10-31	2014-10-26	100	18	1	10	2014	10	2014	5	urban	2	0	0	0	0	0	0	0	0	0		0	0	0	1	0	0	0	0	0	0	0	0	0	0	0	0
109328DD-C28C-409F-9EE9-38474DA008CD	109328DD-C28C-409F-9EE9-38474DA008CD	0	0	0	0	0	0	MALE	MONTSERRADO	MONROVIA	COMPLETED	2014-09-24	2014-09-17		21	0	9	2014	9	2014	7	urban	2	0	0	0	0	0	0	0	0	0								0	0	0	0	0	0	0	0	0	0
1094D052-7513-4736-828E-4261D38F6704	1094D052-7513-4736-828E-4261D38F6704	1	1	0	0	0	0	FEMALE	MONTSERRADO	ST. PAUL	COMPLETED	2015-01-06	2015-01-06	1900	21	2	1	2015	1	2015	0	rural	3	0	0	0	0	0	0	0	0	0		1	1	0	0	0	0	0	0	0	0	0	0	0	0	0	0
1095BB7F-AB66-4090-A74D-0188CD527E3B	1095BB7F-AB66-4090-A74D-0188CD527E3B	0	0	0	0	0	0	FEMALE	MONTSERRADO	MONROVIA	COMPLETED	2014-12-30	2014-12-29		20	0	12	2014	12	2014	1	urban	3	0	0	0	0	0	0	0	0	0								0	0	0	0	0	0	0	0	0	0
1099080B-1869-440C-AB7A-F6DCAF287173	1099080B-1869-440C-AB7A-F6DCAF287173	0	0	0	0	0	0	MALE	MONTSERRADO	MONROVIA	DROPPED	2015-03-07	2015-03-04	100	5	0	3	2015	3	2015	3	urban	4	0	0	0	0	0	0	0	0	0								0	0	0	0	0	0	0	0	0	0
10990A41-80B8-4829-9020-8CC3DEADE963	10990A41-80B8-4829-9020-8CC3DEADE963	1	1	0	0	0	0	MALE	MONTSERRADO	MONROVIA	COMPLETED	2014-09-17	2014-09-09		15	2	9	2014	9	2014	8	urban	2	0	0	0	0	0	0	0	0	0		1	1	0	0	0	0	0	0	0	0	0	0	0	0	0	0
10A03AA4-7EAF-417D-8B19-2668C7DE9338	10A03AA4-7EAF-417D-8B19-2668C7DE9338	0	1	0	0	0	0	FEMALE	MONTSERRADO	MONROVIA	COMPLETED	2014-10-18	2014-10-12	100		1	10	2014	10	2014	6	urban	2											0	1	0	0	0	0
10A0E7BB-47FE-4867-B270-1DBA6DE9B274	10A0E7BB-47FE-4867-B270-1DBA6DE9B274	1	0	0	1	0	0	FEMALE	MONTSERRADO	MONROVIA	COMPLETED	2014-09-18	2014-09-18		21	2	9	2014	9	2014	0	urban	2	0	0	0	0	0	0	0	0	0		1	0	0	1	0	0	0	0	0	0	0	0	0	0	0	0
10A161E5-F44D-40DE-BC82-8835F4458B07	10A161E5-F44D-40DE-BC82-8835F4458B07	0	1	0	1	0	0	FEMALE	MONTSERRADO	MONROVIA	COMPLETED	2014-11-01	2014-10-31	100	21	2	11	2014	10	2014	1	urban	2	0	0	0	0	0	0	0	0	0		0	1	0	1	0	0	0	0	0	0	0	0	0	0	0	0
10A1D182-18C1-4A62-9B61-0378A1F8437F	10A1D182-18C1-4A62-9B61-0378A1F8437F	1	1	1	1	0	0	FEMALE	MONTSERRADO	MONROVIA	COMPLETED	2014-11-26	2014-11-25	100	21	4	11	2014	11	2014	1	urban	3	0	0	0	0	0	0	0	0	0		1	1	1	1	0	0	0	0	0	0	0	0	0	0	0	0
10A34433-561E-49D9-B237-4336BBB0CABE	10A34433-561E-49D9-B237-4336BBB0CABE	0	0	0	0	0	0	FEMALE	MONTSERRADO	MONROVIA	COMPLETED	2014-11-02	2014-10-30		21	0	11	2014	10	2014	3	urban	2	0	0	0	0	0	0	0	0	0								0	0	0	0	0	0	0	0	0	0
10A933D3-9CA8-46E3-B259-9F143150C5CF	10A933D3-9CA8-46E3-B259-9F143150C5CF	0	0	0	0	0	0	MALE	MONTSERRADO	MONROVIA	COMPLETED	2014-09-18	2014-09-18		21	0	9	2014	9	2014	0	urban	2	0	0	0	0	0	0	0	0	0								0	0	0	0	0	0	0	0	0	0
10AA301E-39F4-40C2-A9CF-231EDBE597D6	10AA301E-39F4-40C2-A9CF-231EDBE597D6	0	0	0	0	0	0	MALE	MONTSERRADO	MONROVIA	COMPLETED	2015-01-03	2015-01-03		21	0	1	2015	1	2015	0	urban	3	0	0	0	0	0	0	0	0	0								0	0	0	0	0	0	0	0	0	0
10AA416B-77F1-4CDA-B212-B5E59ED30D96	10AA416B-77F1-4CDA-B212-B5E59ED30D96	0	0	0	0	0	1	FEMALE	MONTSERRADO	CAREYSBURG	COMPLETED	2014-10-13	2014-10-13	1700	21	1	10	2014	10	2014	0	rural	2	0	0	0	0	0	0	0	0	0		0	0	0	0	0	1	0	0	0	0	0	0	0	0	0	0
10AE8330-3B63-4B3D-B72D-D5E0DDA21630	10AE8330-3B63-4B3D-B72D-D5E0DDA21630	0	0	1	0	0	0	FEMALE	MONTSERRADO	MONROVIA	COMPLETED	2014-11-10	2014-11-02		15	1	11	2014	11	2014	8	urban	2	0	0	0	0	0	0	0	0	0		0	0	1	0	0	0	0	0	0	0	0	0	0	0	0	0
10B5BFC7-149C-4FDC-85C1-0F6A3482E443	10B5BFC7-149C-4FDC-85C1-0F6A3482E443	1	1	1	0	0	0	MALE	MONTSERRADO	MONROVIA	COMPLETED	2014-12-17	2014-12-16	1600	21	3	12	2014	12	2014	1	urban	3	0	0	0	0	0	0	0	0	0		1	1	1	0	0	0	0	0	0	0	0	0	0	0	0	0
10B846AF-3177-4443-A782-A40813FCB13A	10B846AF-3177-4443-A782-A40813FCB13A	0	1	0	0	0	0	MALE	MONTSERRADO	MONROVIA	COMPLETED	2014-10-08	2014-10-06		20	1	10	2014	10	2014	2	urban	2	0	0	0	0	0	0	0	0	0		0	1	0	0	0	0	0	0	0	0	0	0	0	0	0	0
10BDBE22-8BD3-40ED-A1D4-E18A531A116D	10BDBE22-8BD3-40ED-A1D4-E18A531A116D	0	1	0	0	0	0	MALE	MONTSERRADO	MONROVIA	COMPLETED	2014-10-15	2014-10-04	1100A1	10	1	10	2014	10	2014	11	urban	2	0	0	0	0	0	0	0	0	0		0	1	0	0	0	0	0	0	0	0	0	0	0	0	0	0
10C194FE-1D27-4197-AB74-F5CA35AF6E1B	10C194FE-1D27-4197-AB74-F5CA35AF6E1B	0	0	1	1	0	0	MALE	MONTSERRADO	MONROVIA	COMPLETED	2014-11-02	2014-11-02	100	17	2	11	2014	11	2014	0	urban	2	0	0	0	0	0	0	0	0	0		0	0	1	1	0	0	0	0	0	0	0	0	0	0	0	0
10C25C8A-69D1-475F-AA4F-2E144B6AC7F7	10C25C8A-69D1-475F-AA4F-2E144B6AC7F7	0	0	0	0	0	0	MALE	MONTSERRADO	MONROVIA	COMPLETED	2014-07-17	2014-07-17		21	0	7	2014	7	2014	0	urban	1	0	0	0	0	0	0	0	0	0								0	0	0	0	0	0	0	0	0	0
10C39ADD-0C87-4B19-A45E-CFBE02F29389	10C39ADD-0C87-4B19-A45E-CFBE02F29389	1	1	0	1	0	0	FEMALE	MONTSERRADO	MONROVIA	COMPLETED	2014-11-28	2014-11-25	1100A2	19	3	11	2014	11	2014	3	urban	3	0	0	0	0	0	0	0	0	0		1	1	0	1	0	0	0	0	0	0	0	0	0	0	0	0
10C3C2FA-3C28-462C-AC35-25E010E41903	10C3C2FA-3C28-462C-AC35-25E010E41903	1	0	0	0	0	0	FEMALE	MONTSERRADO	MONROVIA	COMPLETED	2014-10-10	2014-10-07	100	20	1	10	2014	10	2014	3	urban	2	0	0	0	0	0	0	0	0	0		1	0	0	0	0	0	0	0	0	0	0	0	0	0	0	0
10C44858-5315-4F23-A891-D31832046A8A	10C44858-5315-4F23-A891-D31832046A8A	0	1	1	0	0	0	FEMALE	MONTSERRADO	COMMONWEALTH	COMPLETED	2014-12-21	2014-12-16	1500	17	2	12	2014	12	2014	5	rural	3	0	0	0	0	0	0	0	0	0		0	1	1	0	0	0	0	0	0	0	0	0	0	0	0	0
10C5E9CD-F90F-42CE-895C-0C9478B82929	10C5E9CD-F90F-42CE-895C-0C9478B82929	0	0	0	0	0	0	FEMALE	MONTSERRADO	MONROVIA	COMPLETED	2014-11-21	2014-11-20		21	0	11	2014	11	2014	1	urban	3	0	0	0	0	0	0	0	0	0								0	0	0	0	0	0	0	0	0	0
10CBA38F-BD96-44B8-9448-FAFC70BFBCDB	10CBA38F-BD96-44B8-9448-FAFC70BFBCDB	1	0	0	0	0	0	MALE	MONTSERRADO	MONROVIA	COMPLETED	2014-10-03	2014-09-19		9	1	10	2014	9	2014	14	urban	2	0	0	0	0	0	0	0	0	0		1	0	0	0	0	0	0	0	0	0	0	0	0	0	0	0
10CBEDDD-000F-4BA4-96E4-141724819221	10CBEDDD-000F-4BA4-96E4-141724819221	0	1	0	1	0	0	MALE	MONTSERRADO	MONROVIA	COMPLETED	2014-12-16	2014-12-12		18	2	12	2014	12	2014	4	urban	3	0	0	0	0	0	0	0	0	0		0	1	0	1	0	0	0	0	0	0	0	0	0	0	0	0
10CD810A-EE38-47CE-BDC8-A2259431F48A	10CD810A-EE38-47CE-BDC8-A2259431F48A	0	0	0	0	0	0	MALE	MONTSERRADO	MONROVIA	COMPLETED	2014-12-21	2014-12-19		18	0	12	2014	12	2014	2	urban	3	0	0	0	0	0	0	0	0	0								0	0	0	0	0	0	0	0	0	0
10CE9477-F4F2-476B-82FC-61B4307BC204	10CE9477-F4F2-476B-82FC-61B4307BC204	0	0	0	0	0	0	MALE	MONTSERRADO	CAREYSBURG	COMPLETED	2014-12-03	2014-12-03	1700	21	0	12	2014	12	2014	0	rural	3	0	0	0	0	0	0	0	0	0								0	0	0	0	0	0	0	0	0	0
10CFF549-A35F-4E1C-B0B8-C68BAA81BDFE	10CFF549-A35F-4E1C-B0B8-C68BAA81BDFE	0	0	0	0	0	0	MALE	MONTSERRADO	MONROVIA	COMPLETED	2014-11-14	2014-11-13		21	0	11	2014	11	2014	1	urban	2	0	0	0	0	0	0	0	0	0								0	0	0	0	0	0	0	0	0	0
10D284C7-F91B-4B5A-B0D2-692ED72BF7DC	10D284C7-F91B-4B5A-B0D2-692ED72BF7DC	0	0	0	0	0	0	FEMALE	MONTSERRADO	MONROVIA	COMPLETED	2014-11-07	2014-11-06		21	0	11	2014	11	2014	1	urban	2	0	0	0	0	0	0	0	0	0								0	0	0	0	0	0	0	0	0	0
10D4AEAB-5EC0-4384-BD59-F5DEE3F0EABE	10D4AEAB-5EC0-4384-BD59-F5DEE3F0EABE	0	0	0	0	0	0	FEMALE	BONG	PANTA KPAII	COMPLETED	2014-08-26	2014-08-15		21	0	8	2014	8	2014	11	rural	2	0	0	0	0	0	0	0	0	0								0	0	0	0	0	0	0	0	0	0
10D5CD51-A5A6-4215-9BAC-F572950DA354	10D5CD51-A5A6-4215-9BAC-F572950DA354	1	1	1	1	0	0	FEMALE	MONTSERRADO	MONROVIA	COMPLETED	2014-09-19	2014-09-19		21	4	9	2014	9	2014	0	urban	2	0	0	0	0	0	0	0	0	0		1	1	1	1	0	0	0	0	0	0	0	0	0	0	0	0
10DFB85C-3698-41D1-93B3-67912DD5A6AF	10DFB85C-3698-41D1-93B3-67912DD5A6AF	0	0	0	0	0	0	MALE	MARGIBI	KAKATA	COMPLETED	2014-09-13	2014-09-13		21	0	9	2014	9	2014	0	urban	2	0	0	0	0	0	0	0	0	0								0	0	0	0	0	0	0	0	0	0
10DFDFEE-8618-4BDC-8359-309807BF1C50	10DFDFEE-8618-4BDC-8359-309807BF1C50	0	1	0	1	0	0	MALE	MONTSERRADO	MONROVIA	COMPLETED	2014-12-01	2014-11-29	1100A2	20	2	12	2014	11	2014	2	urban	3	0	0	0	0	0	0	0	0	0		0	1	0	1	0	0	0	0	0	0	0	0	0	0	0	0
10E3F21B-F951-4B46-B548-C25340DB7A13	10E3F21B-F951-4B46-B548-C25340DB7A13	1	0	0	0	0	0	MALE	MARGIBI	KAKATA	COMPLETED		2014-10-08		21	1			10	2014		urban	2	0	0	0	0	0	0	0	0	0		1	0	0	0	0	0	0	0	0	0	0	0	0	0	0	0
10F28351-804F-4397-B8F8-98A6E27CFD57	10F28351-804F-4397-B8F8-98A6E27CFD57	0	1	1	1	0	0	MALE	MONTSERRADO	MONROVIA	COMPLETED	2014-09-27	2014-09-20	700	16	3	9	2014	9	2014	7	urban	2	0	0	0	0	0	0	0	0	0		0	1	1	1	0	0	0	0	0	0	0	0	0	0	0	0
10F46B2F-48D6-48FA-9BEE-BFBDD85B05C5	10F46B2F-48D6-48FA-9BEE-BFBDD85B05C5	0	1	0	1	0	0	FEMALE	MONTSERRADO	MONROVIA	COMPLETED	2014-09-26	2014-09-19	100	21	2	9	2014	9	2014	7	urban	2	0	0	0	0	0	0	0	0	0		0	1	0	1	0	0	0	0	0	0	0	0	0	0	0	0
10F4D33B-BB4D-4AAE-A46C-0022A3688DDB	10F4D33B-BB4D-4AAE-A46C-0022A3688DDB	0	1	0	0	0	0	MALE	MONTSERRADO	MONROVIA	COMPLETED	2014-11-21	2014-11-20	1100B2	21	1	11	2014	11	2014	1	urban	3	0	0	0	0	0	0	0	0	0		0	1	0	0	0	0	0	0	0	0	0	0	0	0	0	0
10F7B609-CD45-4D9F-848D-DB301DAC7C4E	10F7B609-CD45-4D9F-848D-DB301DAC7C4E	0	0	0	0	0	0	MALE	MARGIBI	KAKATA	COMPLETED	2014-12-03	2014-12-03		21	0	12	2014	12	2014	0	urban	3	0	0	0	0	0	0	0	0	0								0	0	0	0	0	0	0	0	0	0
10F80AFC-4B4D-411C-89DA-CCF3532AE39D	10F80AFC-4B4D-411C-89DA-CCF3532AE39D	0	0	0	0	0	0	FEMALE	MARGIBI	KAKATA	COMPLETED	2014-10-23	2014-10-23			0	10	2014	10	2014	0	urban	2
10F8DCB0-DA40-4352-BBDA-E88BCD77B159	10F8DCB0-DA40-4352-BBDA-E88BCD77B159	0	1	0	1	0	0	FEMALE	MONTSERRADO	MONROVIA	COMPLETED	2014-10-24	2014-10-19	100	18	2	10	2014	10	2014	5	urban	2	0	0	0	0	0	0	0	0	0		0	1	0	1	0	0	0	0	0	0	0	0	0	0	0	0
10FA1522-F32B-48CA-8152-B81DA3A2DC00	10FA1522-F32B-48CA-8152-B81DA3A2DC00	1	0	1	0	0	0	MALE	MONTSERRADO	MONROVIA	COMPLETED	2014-11-04	2014-11-03		21	2	11	2014	11	2014	1	urban	2	0	0	0	0	0	0	0	0	0		1	0	1	0	0	0	0	0	0	0	0	0	0	0	0	0
10FBDAEF-D37B-43AF-8D9E-7B69B0417460	10FBDAEF-D37B-43AF-8D9E-7B69B0417460	0	0	0	0	0	0	MALE	MONTSERRADO	MONROVIA	COMPLETED	2014-12-23	2014-12-20		21	0	12	2014	12	2014	3	urban	3	0	0	0	0	0	0	0	0	0								0	0	0	0	0	0	0	0	0	0
10FD9A45-3B9E-4A74-A0FB-C368CFA246BA	10FD9A45-3B9E-4A74-A0FB-C368CFA246BA	1	1	0	1	0	0	FEMALE	MONTSERRADO	CAREYSBURG	COMPLETED	2014-11-10	2014-11-10	1700	21	3	11	2014	11	2014	0	rural	2	0	0	0	0	0	0	0	0	0		1	1	0	1	0	0	0	0	0	0	0	0	0	0	0	0
10FE6AE4-9888-4320-9D37-7E7ACFE814D8	10FE6AE4-9888-4320-9D37-7E7ACFE814D8	1	1	0	0	0	0	MALE	MONTSERRADO	MONROVIA	COMPLETED	2014-10-23	2014-10-15	1200	15	2	10	2014	10	2014	8	urban	2	0	0	0	0	0	0	0	0	0		1	1	0	0	0	0	0	0	0	0	0	0	0	0	0	0
11016414-B14E-4E1C-BAD9-D6F83CA4F1C2	11016414-B14E-4E1C-BAD9-D6F83CA4F1C2	1	1	1	1	0	0		MONTSERRADO	ST. PAUL	COMPLETED	2014-09-10	2014-09-10	1900	14	4	9	2014	9	2014	0	rural	2	0	0	0	0	0	0	0	0	0		1	1	1	1	0	0	0	0	0	0	0	0	0	0	0	0
1101AF43-ABE2-4BF8-814C-0D34B08668F0	1101AF43-ABE2-4BF8-814C-0D34B08668F0	0	1	0	0	0	0	MALE	MONTSERRADO	MONROVIA	COMPLETED	2014-11-23	2014-11-21	1100B1	20	1	11	2014	11	2014	2	urban	3	0	0	0	0	0	0	0	0	0		0	1	0	0	0	0	0	0	0	0	0	0	0	0	0	0
1103CB37-E24B-4E4C-B2E7-580B9FE4A112	1103CB37-E24B-4E4C-B2E7-580B9FE4A112	0	0	0	1	0	0	MALE	MONTSERRADO	MONROVIA	COMPLETED	2015-02-14	2015-02-13	100	20	1	2	2015	2	2015	1	urban	3	0	0	0	0	0	0	0	0	0		0	0	0	1	0	0	0	0	0	0	0	0	0	0	0	0
11066487-1AE4-4650-AD3D-F5C732BE1970	11066487-1AE4-4650-AD3D-F5C732BE1970	0	1	0	0	0	0	MALE	MARGIBI	GIBI	COMPLETED	2014-11-18	2014-11-18		21	1	11	2014	11	2014	0	rural	3	0	0	0	0	0	0	0	0	0		0	1	0	0	0	0	0	0	0	0	0	0	0	0	0	0
110DFD96-D8E6-4B3C-AC9B-AE0644824CAA	110DFD96-D8E6-4B3C-AC9B-AE0644824CAA	1	0	0	0	0	0	FEMALE	MONTSERRADO	ST. PAUL	COMPLETED	2015-02-18	2015-02-18	1900	21	1	2	2015	2	2015	0	rural	3	0	0	0	0	0	0	0	0	0		1	0	0	0	0	0	0	0	0	0	0	0	0	0	0	0
11166E9F-01C5-4579-A1F8-347DB463EF7A	11166E9F-01C5-4579-A1F8-347DB463EF7A	0	1	0	0	0	0	MALE	MONTSERRADO	MONROVIA	COMPLETED	2015-02-11	2015-02-02	1100A1	14	1	2	2015	2	2015	9	urban	3	0	0	0	0	0	0	0	0	0		0	1	0	0	0	0	0	0	0	0	0	0	0	0	0	0
111D3B22-6B49-4150-ABFE-6E4F8B6382E5	111D3B22-6B49-4150-ABFE-6E4F8B6382E5	0	1	0	1	0	0	MALE	MONTSERRADO	ST. PAUL	COMPLETED	2014-11-10	2014-11-10	1900	18	2	11	2014	11	2014	0	rural	2	0	0	0	0	0	0	0	0	0		0	1	0	1	0	0	0	0	0	0	0	0	0	0	0	0
111FF571-62A9-4E12-A680-7FB6C046914B	111FF571-62A9-4E12-A680-7FB6C046914B	0	0	1	1	0	0	FEMALE	MARGIBI	KAKATA	COMPLETED	2014-10-03	2014-10-03		21	2	10	2014	10	2014	0	urban	2	0	0	0	0	0	0	0	0	0		0	0	1	1	0	0	0	0	0	0	0	0	0	0	0	0
11222BD1-7F52-4625-9CA0-DDB98EDE0FF1	11222BD1-7F52-4625-9CA0-DDB98EDE0FF1	1	1	0	1	0	0	FEMALE	MONTSERRADO	MONROVIA	COMPLETED	2015-01-03	2014-12-29		17	3	1	2015	12	2014	5	urban	3	0	0	0	0	0	0	0	0	0		1	1	0	1	0	0	0	0	0	0	0	0	0	0	0	0
11267CD7-A886-4558-95D1-ECB909E6C88A	11267CD7-A886-4558-95D1-ECB909E6C88A	0	0	0	0	0	0	FEMALE	MONTSERRADO	MONROVIA	DROPPED	2015-04-01	2015-03-31			0	4	2015	3	2015	1	urban	4
1126C7C6-539A-495E-AF33-1FE82772DB73	1126C7C6-539A-495E-AF33-1FE82772DB73	0	0	0	0	0	0		MONTSERRADO	MONROVIA	COMPLETED	2014-10-20	2014-10-05	1300	8	0	10	2014	10	2014	15	urban	2	0	0	0	0	0	0	0	0	0								0	0	0	0	0	0	0	0	0	0
11289A11-B8A6-43B7-BF20-DF3F061BF064	11289A11-B8A6-43B7-BF20-DF3F061BF064	1	0	0	0	0	0	MALE	MARGIBI	KAKATA	COMPLETED	2014-11-17	2014-11-17		21	1	11	2014	11	2014	0	urban	3	0	0	0	0	0	0	0	0	0		1	0	0	0	0	0	0	0	0	0	0	0	0	0	0	0
112EB7B3-AAFB-4FAD-9605-053CDFDE7BC6	112EB7B3-AAFB-4FAD-9605-053CDFDE7BC6	1	1	1	1	0	0	FEMALE	MONTSERRADO	MONROVIA	COMPLETED	2014-07-31	2014-07-20	200	11	4	7	2014	7	2014	11	urban	1	0	0	0	0	0	0	0	0	0		1	1	1	1	0	0	0	0	0	0	0	0	0	0	0	0
112F4BB4-B727-4C4A-BB41-80516E6E673E	112F4BB4-B727-4C4A-BB41-80516E6E673E	1	0	0	1	0	0	FEMALE	MONTSERRADO	MONROVIA	COMPLETED	2014-11-26	2014-11-26	600	21	2	11	2014	11	2014	0	urban	3	0	0	0	0	0	0	0	0	0		1	0	0	1	0	0	0	0	0	0	0	0	0	0	0	0
112F7D59-8ED9-43E4-93FA-2821034ABB12	112F7D59-8ED9-43E4-93FA-2821034ABB12	1	1	0	1	0	0	FEMALE	MONTSERRADO	MONROVIA	COMPLETED	2014-11-29	2014-11-26	1100A2	19	3	11	2014	11	2014	3	urban	3	0	0	0	0	0	0	0	0	0		1	1	0	1	0	0	0	0	0	0	0	0	0	0	0	0
113AA035-A55B-4030-AF84-9CB3BC961703	113AA035-A55B-4030-AF84-9CB3BC961703	1	1	1	0	0	0	FEMALE	MONTSERRADO	MONROVIA	RESTARTED	2014-10-09	2014-10-08	1200	10	3	10	2014	10	2014	1	urban	2	0	0	0	0	0	0	0	0	0		1	1	1	0	0	0	0	0	0	0	0	0	0	0	0	0
113C8B23-74D9-48A3-A3C0-D0531EEE78D0	113C8B23-74D9-48A3-A3C0-D0531EEE78D0	1	1	0	1	0	0	MALE	MONTSERRADO	MONROVIA	COMPLETED	2014-09-19	2014-09-19	1100A2	21	3	9	2014	9	2014	0	urban	2	0	0	0	0	0	0	0	0	0		1	1	0	1	0	0	0	0	0	0	0	0	0	0	0	0
113D30D8-5C2E-4089-A83B-12F206C39545	113D30D8-5C2E-4089-A83B-12F206C39545	0	1	0	0	0	0	MALE	MONTSERRADO	MONROVIA	DROPPED	2014-12-03	2014-11-30	1100B1	19	1	12	2014	11	2014	3	urban	3	0	0	0	0	0	0	0	0	0		0	1	0	0	0	0	0	0	0	0	0	0	0	0	0	0
11424BEA-93F9-420C-A70A-F6AECAF2E7E1	11424BEA-93F9-420C-A70A-F6AECAF2E7E1	0	0	0	0	0	0	FEMALE	MONTSERRADO	MONROVIA	COMPLETED	2014-11-07	2014-11-06		21	0	11	2014	11	2014	1	urban	2	0	0	0	0	0	0	0	0	0								0	0	0	0	0	0	0	0	0	0
1148C932-0AAC-4D15-AA88-D95D0711C492	1148C932-0AAC-4D15-AA88-D95D0711C492	0	0	0	0	0	0	MALE	MONTSERRADO	MONROVIA	COMPLETED	2014-10-17	2014-10-17	1100B2	21	0	10	2014	10	2014	0	urban	2	0	0	0	0	0	0	0	0	0								0	0	0	0	0	0	0	0	0	0
11490936-D573-4169-AD79-CB35CB9EFCD4	11490936-D573-4169-AD79-CB35CB9EFCD4	1	1	0	1	0	0	FEMALE	MONTSERRADO	MONROVIA	COMPLETED	2014-10-17	2014-10-16	800	21	3	10	2014	10	2014	1	urban	2	0	0	0	0	0	0	0	0	0		1	1	0	1	0	0	0	0	0	0	0	0	0	0	0	0
114A811E-95C1-492D-A86C-663EAFACC68F	114A811E-95C1-492D-A86C-663EAFACC68F	0	0	0	0	0	0	MALE	MONTSERRADO	CAREYSBURG	COMPLETED	2014-10-19	2014-10-19	1700	21	0	10	2014	10	2014	0	rural	2	0	0	0	0	0	0	0	0	0								0	0	0	0	0	0	0	0	0	0
114BFAF0-CEB7-4610-AA73-146AEA099FAC	114BFAF0-CEB7-4610-AA73-146AEA099FAC	0	1	0	0	0	0	MALE	MONTSERRADO	MONROVIA	DROPPED	2014-12-03	2014-11-30		10	1	12	2014	11	2014	3	urban	3	0	0	0	0	0	0	0	0	0		0	1	0	0	0	0	0	0	0	0	0	0	0	0	0	0
114E4484-CD1F-4848-9F6E-72B6A1F06D3F	114E4484-CD1F-4848-9F6E-72B6A1F06D3F	0	0	0	0	0	0	FEMALE	MONTSERRADO	MONROVIA	RESTARTED	2014-09-14	2014-09-09	400	3	0	9	2014	9	2014	5	urban	2	0	0	0	0	0	0	0	0	0								0	0	0	0	0	0	0	0	0	0
[truncated: 24,077 more rows]
[truncated: 5 more columns]
